# Supplementary material for: Causal Effects of Gut Microbiota on Sleep-Related Phenotypes: A Two-Sample Mendelian Randomization Study
Source: Clocks Sleep. 2023 Sep 12;5(3):566–80. doi: 10.3390/clockssleep5030037 (PMC10527580; doi:10.3390/clockssleep5030037)
Supplement: Supplementary file 1 [file clockssleep-05-00037-s001.zip]

Archive with 14 entries (14 files):
- Figure S1.pdf
- Figure S2.pdf
- Table S1.csv
- Table S10.csv
- Table S11.csv
- Table S12.xlsx
- Table S2.xlsx
- Table S3.csv
- Table S4.csv
- Table S5.csv
- Table S6.csv
- Table S7.xlsx
- Table S8.xlsx
- Table S9.csv
