# Supplementary material for: Causal Effects of Gut Microbiota on Sleep-Related Phenotypes: A Two-Sample Mendelian Randomization Study
Source: Clocks Sleep. 2023 Sep 12;5(3):566–80. doi: 10.3390/clockssleep5030037 (PMC10527580; doi:10.3390/clockssleep5030037)
Supplement: Supplementary file 1 [file clockssleep-05-00037-s001.zip › Table S1.csv]

Table S1 Instrumental variables used in MR analysis of the association between gut microbiota and sleep-related phenotypes
SNP	id.exposure	chr.exposure	pos.exposure	beta.exposure	se.exposure	pval.exposure	samplesize.exposure	effect_allele.exposure	other_allele.exposure	exposure	mr_keep.exposure	pval_origin.exposure	data_source.exposure	sd	eaf.exposure	R2	R2_sum	f.exposure
rs56791201	ebi-a-GCST90017029	2	57701660	-0.051823	0.0110697	2.93E-06	14306	C	T	genus Lachnospira id.2004	TRUE	reported	igd	1.324021269	0.542699993	0.000760407	0.000760407	10.88514115
rs115043014	ebi-a-GCST90016972	1	175757311	-0.206605	0.043992	5.19E-06	14306	G	A	genus Blautia id.1992	TRUE	reported	igd	5.261781589	0.043740001	0.000128974	0.000487076	13.94008716
rs2788271	ebi-a-GCST90016972	1	219117743	0.0575596	0.0133492	7.16E-06	14306	G	T	genus Blautia id.1992	TRUE	reported	igd	1.596667003	0.834999979	0.000358102	0.000487076	13.94008716
rs13110238	ebi-a-GCST90017023	4	7678735	-0.0636978	0.0142041	4.48E-06	14306	C	G	genus Lachnospiraceae ND3007 group id.11317	TRUE	reported	igd	1.698919619	0.244499996	0.000519334	0.002322815	133.1836621
rs2861203	ebi-a-GCST90017023	3	172950553	0.0572304	0.0127279	7.37E-06	14306	G	A	genus Lachnospiraceae ND3007 group id.11317	TRUE	reported	igd	1.522354744	0.319099993	0.000614132	0.002322815	133.1836621
rs72776675	ebi-a-GCST90017023	10	14137663	-0.0647067	0.014797	8.72E-06	14306	T	C	genus Lachnospiraceae ND3007 group id.11317	TRUE	reported	igd	1.769835019	0.174999997	0.000385971	0.002322815	133.1836621
rs9932954	ebi-a-GCST90017023	16	1100633	-0.0561864	0.0115984	1.25E-06	14306	A	G	genus Lachnospiraceae ND3007 group id.11317	TRUE	reported	igd	1.387257856	0.42840001	0.000803378	0.002322815	133.1836621
rs10044993	ebi-a-GCST90017017	5	58424440	-0.139547	0.0316748	8.07E-06	14306	A	C	genus Hungatella id.11306	TRUE	reported	igd	3.788549724	0.882700026	0.000280955	0.002124446	152.2213029
rs13128780	ebi-a-GCST90017017	4	166058998	-0.149725	0.0312777	1.75E-06	14306	T	C	genus Hungatella id.11306	TRUE	reported	igd	3.74105351	0.145099998	0.000397387	0.002124446	152.2213029
rs13249325	ebi-a-GCST90017017	8	14853525	-0.100023	0.0225883	9.69E-06	14306	T	G	genus Hungatella id.11306	TRUE	reported	igd	2.701734431	0.36680001	0.00063667	0.002124446	152.2213029
rs17092615	ebi-a-GCST90017017	14	95973619	0.152235	0.0337867	7.38E-06	14306	G	A	genus Hungatella id.11306	TRUE	reported	igd	4.041149209	0.124300003	0.000308941	0.002124446	152.2213029
rs72759041	ebi-a-GCST90017017	15	89577376	-0.126025	0.0282242	3.86E-06	14306	G	T	genus Hungatella id.11306	TRUE	reported	igd	3.375831422	0.234599993	0.000500493	0.002124446	152.2213029
rs2889192	ebi-a-GCST90017090	9	76394568	-0.0884052	0.0194997	3.97E-06	14306	T	G	order Actinomycetales id.420	TRUE	reported	igd	2.332314113	0.793200016	0.000471351	0.002247341	161.0467856
rs34583783	ebi-a-GCST90017090	6	67207371	0.123688	0.0264254	5.54E-06	14306	G	T	order Actinomycetales id.420	TRUE	reported	igd	3.160681106	0.102399997	0.000281518	0.002247341	161.0467856
rs35011108	ebi-a-GCST90017090	6	133007480	0.241546	0.0503803	1.88E-06	14306	A	G	order Actinomycetales id.420	TRUE	reported	igd	6.025871408	0.063620001	0.000191441	0.002247341	161.0467856
rs4073240	ebi-a-GCST90017090	6	169224781	0.074973	0.0164672	5.68E-06	14306	G	A	order Actinomycetales id.420	TRUE	reported	igd	1.969603787	0.382699996	0.0006846	0.002247341	161.0467856
rs58484246	ebi-a-GCST90017090	15	29850991	0.075828	0.0168997	6.67E-06	14306	T	C	order Actinomycetales id.420	TRUE	reported	igd	2.021334114	0.326000005	0.00061843	0.002247341	161.0467856
rs2889192	ebi-a-GCST90016925	9	76394568	-0.0887537	0.0195009	3.64E-06	14306	T	G	family Actinomycetaceae id.421	TRUE	reported	igd	2.332457642	0.793200016	0.000475016	0.002252686	161.4307054
rs34583783	ebi-a-GCST90016925	6	67207371	0.123756	0.026427	5.48E-06	14306	G	T	family Actinomycetaceae id.421	TRUE	reported	igd	3.160872478	0.102399997	0.000281794	0.002252686	161.4307054
rs35011108	ebi-a-GCST90016925	6	133007480	0.241826	0.0503796	1.83E-06	14306	A	G	family Actinomycetaceae id.421	TRUE	reported	igd	6.025787683	0.063620001	0.000191891	0.002252686	161.4307054
rs4073240	ebi-a-GCST90016925	6	169224781	0.0747546	0.0164684	6.05E-06	14306	G	A	family Actinomycetaceae id.421	TRUE	reported	igd	1.969747316	0.382699996	0.000680518	0.002252686	161.4307054
rs58484246	ebi-a-GCST90016925	15	29850991	0.0761407	0.0169007	6.12E-06	14306	T	C	family Actinomycetaceae id.421	TRUE	reported	igd	2.021453721	0.326000005	0.000623467	0.002252686	161.4307054
rs12404911	ebi-a-GCST90016977	1	240118443	0.140717	0.0304142	2.80E-06	14306	C	T	genus Catenibacterium id.2153	TRUE	reported	igd	3.637772268	0.170000002	0.000422259	0.002722591	195.1966811
rs212393	ebi-a-GCST90016977	6	159485742	0.135254	0.0286209	3.62E-06	14306	A	G	genus Catenibacterium id.2153	TRUE	reported	igd	3.423279794	0.689899981	0.000667934	0.002722591	195.1966811
rs73128290	ebi-a-GCST90016977	7	57364320	0.129726	0.0284563	4.29E-06	14306	A	G	genus Catenibacterium id.2153	TRUE	reported	igd	3.403592368	0.263399988	0.000563711	0.002722591	195.1966811
rs77285108	ebi-a-GCST90016977	4	122282768	-0.161826	0.0353447	3.63E-06	14306	G	A	genus Catenibacterium id.2153	TRUE	reported	igd	4.227497994	0.1461	0.000365609	0.002722591	195.1966811
rs7742829	ebi-a-GCST90016977	6	105089665	0.11411	0.0251099	5.61E-06	14306	C	T	genus Catenibacterium id.2153	TRUE	reported	igd	3.003337187	0.419499993	0.000703078	0.002722591	195.1966811
rs1883097	ebi-a-GCST90017073	11	8938819	0.226399	0.0454642	4.16E-07	14306	C	T	genus Terrisporobacter id.11348	TRUE	reported	igd	5.437868033	0.055670001	0.00018225	0.003105212	267.2383841
rs2569953	ebi-a-GCST90017073	3	144148905	0.0775591	0.0174641	8.95E-06	14306	C	A	genus Terrisporobacter id.11348	TRUE	reported	igd	2.088840695	0.580500007	0.000671458	0.003105212	267.2383841
rs2872237	ebi-a-GCST90017073	19	17026940	0.0814505	0.0175943	3.97E-06	14306	A	C	genus Terrisporobacter id.11348	TRUE	reported	igd	2.104413616	0.565599978	0.00073613	0.003105212	267.2383841
rs58405430	ebi-a-GCST90017073	11	20621043	0.134617	0.0301177	7.94E-06	14306	G	T	genus Terrisporobacter id.11348	TRUE	reported	igd	3.602308587	0.1153	0.000284901	0.003105212	267.2383841
rs7034891	ebi-a-GCST90017073	9	117245252	-0.0799209	0.0173794	4.54E-06	14306	G	C	genus Terrisporobacter id.11348	TRUE	reported	igd	2.078709923	0.484100014	0.000738352	0.003105212	267.2383841
rs7184125	ebi-a-GCST90017073	16	15920394	0.091256	0.0205493	8.48E-06	14306	T	C	genus Terrisporobacter id.11348	TRUE	reported	igd	2.457854346	0.232600003	0.000492121	0.003105212	267.2383841
rs12129908	ebi-a-GCST90017002	1	195064019	-0.0893273	0.0198333	5.80E-06	14306	A	C	genus Eubacterium oxidoreducens group id.11339	TRUE	reported	igd	2.372215239	0.552699983	0.000701098	0.003474907	299.1657497
rs12423772	ebi-a-GCST90017002	12	94515340	0.14098	0.0295029	2.63E-06	14306	G	T	genus Eubacterium oxidoreducens group id.11339	TRUE	reported	igd	3.528773778	0.150099993	0.000407236	0.003474907	299.1657497
rs1425962	ebi-a-GCST90017002	4	187905399	-0.0906104	0.0200612	7.32E-06	14306	C	G	genus Eubacterium oxidoreducens group id.11339	TRUE	reported	igd	2.399473832	0.657100022	0.000642618	0.003474907	299.1657497
rs2973294	ebi-a-GCST90017002	4	37526679	0.0923559	0.0195439	2.39E-06	14306	G	T	genus Eubacterium oxidoreducens group id.11339	TRUE	reported	igd	2.337600773	0.42050001	0.000760743	0.003474907	299.1657497
rs34561138	ebi-a-GCST90017002	16	86480355	0.216145	0.045992	2.51E-06	14306	G	A	genus Eubacterium oxidoreducens group id.11339	TRUE	reported	igd	5.500996973	0.058649998	0.000170473	0.003474907	299.1657497
rs440215	ebi-a-GCST90017002	5	106882394	-0.0932766	0.0195294	1.65E-06	14306	T	C	genus Eubacterium oxidoreducens group id.11339	TRUE	reported	igd	2.335866461	0.537800014	0.000792739	0.003474907	299.1657497
rs11264403	ebi-a-GCST90016980	1	155676492	-0.139061	0.0334454	7.76E-06	14306	G	A	genus Clostridium sensustricto1 id.1873	TRUE	reported	igd	4.000327104	0.039760001	9.23E-05	0.002654386	342.4328717
rs115807074	ebi-a-GCST90016980	5	84997131	-0.22736	0.0492575	4.32E-06	14306	A	G	genus Clostridium sensustricto1 id.1873	TRUE	reported	igd	5.891575892	0.049699999	0.000140673	0.002654386	342.4328717
rs11586026	ebi-a-GCST90016980	1	83252771	0.110967	0.0250498	8.85E-06	14306	A	T	genus Clostridium sensustricto1 id.1873	TRUE	reported	igd	2.996148765	0.063620001	0.000163432	0.002654386	342.4328717
rs116847295	ebi-a-GCST90016980	12	43485015	0.110021	0.0246032	4.58E-06	14306	C	T	genus Clostridium sensustricto1 id.1873	TRUE	reported	igd	2.942731969	0.075549997	0.000195253	0.002654386	342.4328717
rs12341505	ebi-a-GCST90016980	9	136710881	0.0810718	0.0180121	4.82E-06	14306	G	A	genus Clostridium sensustricto1 id.1873	TRUE	reported	igd	2.15438571	0.111299999	0.000280139	0.002654386	342.4328717
rs12490337	ebi-a-GCST90016980	3	111482845	-0.0616879	0.0137581	7.49E-06	14306	C	G	genus Clostridium sensustricto1 id.1873	TRUE	reported	igd	1.645574588	0.245499998	0.000520602	0.002654386	342.4328717
rs2795528	ebi-a-GCST90016980	10	43270264	-0.184315	0.0392204	2.72E-06	14306	G	A	genus Clostridium sensustricto1 id.1873	TRUE	reported	igd	4.691061526	0.04871	0.000143067	0.002654386	342.4328717
rs2817172	ebi-a-GCST90016980	1	3041519	0.058139	0.0124492	2.77E-06	14306	C	T	genus Clostridium sensustricto1 id.1873	TRUE	reported	igd	1.48902008	0.412499994	0.000738917	0.002654386	342.4328717
rs550843	ebi-a-GCST90016980	6	165722832	-0.0783246	0.0169209	2.05E-06	14306	T	C	genus Clostridium sensustricto1 id.1873	TRUE	reported	igd	2.023869797	0.149100006	0.00038003	0.002654386	342.4328717
rs262812	ebi-a-GCST90016924	6	158647999	-0.065675	0.0142257	3.25E-06	14306	T	C	family Acidaminococcaceae id.2166	TRUE	reported	igd	1.701503145	0.266400009	0.000582315	0.00298923	342.9211884
rs2933324	ebi-a-GCST90016924	9	107117653	0.0662557	0.0140257	2.24E-06	14306	G	A	family Acidaminococcaceae id.2166	TRUE	reported	igd	1.677581607	0.746500015	0.00059036	0.00298923	342.9211884
rs45497800	ebi-a-GCST90016924	20	61991833	-0.117863	0.0257351	5.86E-06	14306	T	C	family Acidaminococcaceae id.2166	TRUE	reported	igd	3.078115916	0.082500003	0.00022196	0.00298923	342.9211884
rs6427992	ebi-a-GCST90016924	1	203102563	0.0595857	0.01296	4.24E-06	14306	C	G	family Acidaminococcaceae id.2166	TRUE	reported	igd	1.550115689	0.6074	0.000704711	0.00298923	342.9211884
rs6589457	ebi-a-GCST90016924	11	114701288	-0.165911	0.0349516	2.32E-06	14306	G	A	family Acidaminococcaceae id.2166	TRUE	reported	igd	4.18048021	0.945299983	0.000162887	0.00298923	342.9211884
rs6923842	ebi-a-GCST90016924	6	5723181	-0.0796106	0.0169192	2.21E-06	14306	T	C	family Acidaminococcaceae id.2166	TRUE	reported	igd	2.023666464	0.169	0.000434692	0.00298923	342.9211884
rs74540770	ebi-a-GCST90016924	3	186553389	-0.108969	0.0243533	7.09E-06	14306	G	A	family Acidaminococcaceae id.2166	TRUE	reported	igd	2.912842007	0.064609997	0.000169159	0.00298923	342.9211884
rs78702810	ebi-a-GCST90016924	3	18462531	-0.143755	0.0323244	9.16E-06	14306	T	C	family Acidaminococcaceae id.2166	TRUE	reported	igd	3.866246881	0.046720002	0.000123146	0.00298923	342.9211884
rs10787984	ebi-a-GCST90016959	10	121356829	0.094316	0.0213513	9.62E-06	14306	G	C	genus Actinomyces id.423	TRUE	reported	igd	2.553779715	0.175899997	0.000395439	0.003196146	366.7345598
rs2715439	ebi-a-GCST90016959	15	99492313	-0.0746684	0.0164822	6.27E-06	14306	T	C	genus Actinomyces id.423	TRUE	reported	igd	1.971397902	0.545700014	0.000711298	0.003196146	366.7345598
rs34583783	ebi-a-GCST90016959	6	67207371	0.126596	0.0268461	4.49E-06	14306	G	T	genus Actinomyces id.423	TRUE	reported	igd	3.211000062	0.102399997	0.000285741	0.003196146	366.7345598
rs35011108	ebi-a-GCST90016959	6	133007480	0.232634	0.0512044	6.34E-06	14306	A	G	genus Actinomyces id.423	TRUE	reported	igd	6.124440107	0.063620001	0.000171905	0.003196146	366.7345598
rs4073240	ebi-a-GCST90016959	6	169224781	0.0749687	0.0167368	7.94E-06	14306	G	A	genus Actinomyces id.423	TRUE	reported	igd	2.00185002	0.382699996	0.000662646	0.003196146	366.7345598
rs4146653	ebi-a-GCST90016959	10	4782841	0.0985224	0.0214182	4.50E-06	14306	G	A	genus Actinomyces id.423	TRUE	reported	igd	2.56178147	0.196799994	0.000467589	0.003196146	366.7345598
rs71315246	ebi-a-GCST90016959	3	101352439	-0.0969809	0.021925	9.83E-06	14306	A	G	genus Actinomyces id.423	TRUE	reported	igd	2.622398648	0.143099993	0.000335409	0.003196146	366.7345598
rs7915461	ebi-a-GCST90016959	10	127532121	-0.18776	0.0401636	5.92E-06	14306	C	T	genus Actinomyces id.423	TRUE	reported	igd	4.803875501	0.942300022	0.000166118	0.003196146	366.7345598
rs12675596	ebi-a-GCST90016964	8	69994816	0.145669	0.0290678	9.64E-07	14306	G	T	genus Alloprevotella id.961	TRUE	reported	igd	3.476732471	0.244499996	0.000648537	0.003811743	382.9618646
rs17380632	ebi-a-GCST90016964	3	79794395	0.125564	0.0280409	9.27E-06	14306	A	T	genus Alloprevotella id.961	TRUE	reported	igd	3.353907332	0.303200006	0.000592237	0.003811743	382.9618646
rs2154444	ebi-a-GCST90016964	21	36053643	-0.138234	0.0308961	8.37E-06	14306	G	T	genus Alloprevotella id.961	TRUE	reported	igd	3.695411215	0.7773	0.000484443	0.003811743	382.9618646
rs34619204	ebi-a-GCST90016964	21	40993008	-0.156037	0.0344392	8.84E-06	14306	G	A	genus Alloprevotella id.961	TRUE	reported	igd	4.119193228	0.1998	0.000458833	0.003811743	382.9618646
rs4364940	ebi-a-GCST90016964	1	234126516	0.126418	0.0282207	8.58E-06	14306	A	G	genus Alloprevotella id.961	TRUE	reported	igd	3.375412795	0.279300004	0.000564702	0.003811743	382.9618646
rs4680035	ebi-a-GCST90016964	3	152805600	0.119599	0.0259446	4.99E-06	14306	G	A	genus Alloprevotella id.961	TRUE	reported	igd	3.103173727	0.454299986	0.000736495	0.003811743	382.9618646
rs58212166	ebi-a-GCST90016964	4	189076705	-0.161506	0.0359102	7.94E-06	14306	A	G	genus Alloprevotella id.961	TRUE	reported	igd	4.295136143	0.133200005	0.000326495	0.003811743	382.9618646
rs10202904	ebi-a-GCST90017033	2	125440268	0.112811	0.0239106	3.09E-06	14306	G	T	genus Methanobrevibacter id.123	TRUE	reported	igd	2.859891682	0.532800019	0.000774642	0.003608016	414.1647744
rs11018665	ebi-a-GCST90017033	11	89349287	0.113013	0.0254343	7.03E-06	14306	A	T	genus Methanobrevibacter id.123	TRUE	reported	igd	3.042137922	0.340999991	0.000620253	0.003608016	414.1647744
rs1334944	ebi-a-GCST90017033	10	112266046	0.115197	0.0255492	7.61E-06	14306	T	C	genus Methanobrevibacter id.123	TRUE	reported	igd	3.055880846	0.285299987	0.000579515	0.003608016	414.1647744
rs4779844	ebi-a-GCST90017033	15	31516919	-0.109639	0.0247979	9.28E-06	14306	C	G	genus Methanobrevibacter id.123	TRUE	reported	igd	2.966019587	0.675899982	0.000598651	0.003608016	414.1647744
rs4802933	ebi-a-GCST90017033	19	52925820	0.135628	0.0308139	9.74E-06	14306	G	A	genus Methanobrevibacter id.123	TRUE	reported	igd	3.685579462	0.822099984	0.000396112	0.003608016	414.1647744
rs6776814	ebi-a-GCST90017033	3	15053083	-0.188956	0.0419905	8.05E-06	14306	T	C	genus Methanobrevibacter id.123	TRUE	reported	igd	5.022386793	0.08946	0.0002306	0.003608016	414.1647744
rs76029318	ebi-a-GCST90017033	13	41963791	0.222849	0.0454319	1.08E-06	14306	T	C	genus Methanobrevibacter id.123	TRUE	reported	igd	5.434004705	0.064609997	0.000203284	0.003608016	414.1647744
rs894996	ebi-a-GCST90017033	4	104418307	0.214213	0.0456045	3.82E-06	14306	C	A	genus Methanobrevibacter id.123	TRUE	reported	igd	5.454648993	0.071570002	0.00020496	0.003608016	414.1647744
rs114873521	ebi-a-GCST90017010	5	168218403	-0.130067	0.0294087	7.13E-06	14306	C	T	genus Flavonifractor id.2059	TRUE	reported	igd	3.517506733	0.076540001	0.000193286	0.003655546	419.6407107
rs11642826	ebi-a-GCST90017010	16	6696929	0.14686	0.0325191	6.65E-06	14306	G	C	genus Flavonifractor id.2059	TRUE	reported	igd	3.889534499	0.063620001	0.000169859	0.003655546	419.6407107
rs11811696	ebi-a-GCST90017010	1	237351354	-0.116063	0.0241012	2.07E-06	14306	T	C	genus Flavonifractor id.2059	TRUE	reported	igd	2.882688908	0.110299997	0.000318157	0.003655546	419.6407107
rs12030302	ebi-a-GCST90017010	1	77887835	0.0692276	0.0137467	5.61E-07	14306	G	A	genus Flavonifractor id.2059	TRUE	reported	igd	1.64421106	0.508899987	0.000886086	0.003655546	419.6407107
rs12038887	ebi-a-GCST90017010	1	102287083	0.0942719	0.0211646	9.37E-06	14306	C	G	genus Flavonifractor id.2059	TRUE	reported	igd	2.531448959	0.109300002	0.000270027	0.003655546	419.6407107
rs34066017	ebi-a-GCST90017010	11	44849689	0.0764294	0.0159789	1.52E-06	14306	A	G	genus Flavonifractor id.2059	TRUE	reported	igd	1.911199351	0.245499998	0.000592447	0.003655546	419.6407107
rs6761463	ebi-a-GCST90017010	2	50201547	0.0833919	0.0184596	8.11E-06	14306	C	G	genus Flavonifractor id.2059	TRUE	reported	igd	2.207910152	0.834999979	0.000393084	0.003655546	419.6407107
rs806808	ebi-a-GCST90017010	10	32381186	-0.0667272	0.0136557	1.18E-06	14306	C	T	genus Flavonifractor id.2059	TRUE	reported	igd	1.63332676	0.523899972	0.0008326	0.003655546	419.6407107
rs10084203	ebi-a-GCST90016973	2	191304149	-0.0549699	0.0123563	8.59E-06	14306	G	A	genus Butyricicoccus id.2055	TRUE	reported	igd	1.477908525	0.758400023	0.000506967	0.003301782	426.2277602
rs12034718	ebi-a-GCST90016973	1	67379595	-0.0701199	0.0158213	9.58E-06	14306	G	A	genus Butyricicoccus id.2055	TRUE	reported	igd	1.892349178	0.834999979	0.000378338	0.003301782	426.2277602
rs12585793	ebi-a-GCST90016973	13	27018240	-0.262206	0.0564729	5.79E-06	14306	T	C	genus Butyricicoccus id.2055	TRUE	reported	igd	6.754593233	0.052680001	0.000150404	0.003301782	426.2277602
rs2017189	ebi-a-GCST90016973	4	7460153	0.0506956	0.011024	3.87E-06	14306	T	G	genus Butyricicoccus id.2055	TRUE	reported	igd	1.318555197	0.578499973	0.0007209	0.003301782	426.2277602
rs4962426	ebi-a-GCST90016973	10	126908208	-0.0614216	0.0135979	7.38E-06	14306	T	G	genus Butyricicoccus id.2055	TRUE	reported	igd	1.626413436	0.802200019	0.000452605	0.003301782	426.2277602
rs56221232	ebi-a-GCST90016973	2	153453410	0.0828027	0.0167401	7.62E-07	14306	T	C	genus Butyricicoccus id.2055	TRUE	reported	igd	2.002244726	0.1083	0.000330318	0.003301782	426.2277602
rs62478070	ebi-a-GCST90016973	7	157688150	0.224039	0.0494959	5.94E-06	14306	T	G	genus Butyricicoccus id.2055	TRUE	reported	igd	5.920090365	0.043740001	0.000119805	0.003301782	426.2277602
rs7322368	ebi-a-GCST90016973	13	100213990	-0.0815733	0.0183167	5.52E-06	14306	C	T	genus Butyricicoccus id.2055	TRUE	reported	igd	2.190818213	0.915499985	0.000214501	0.003301782	426.2277602
rs75238760	ebi-a-GCST90016973	18	22899113	0.0619423	0.0139942	6.80E-06	14306	T	A	genus Butyricicoccus id.2055	TRUE	reported	igd	1.673813964	0.193800002	0.000427944	0.003301782	426.2277602
rs12206468	ebi-a-GCST90017037	6	18093691	-0.133016	0.0269733	1.04E-06	14306	G	A	genus Oscillospira id.2064	TRUE	reported	igd	3.22621416	0.063620001	0.000202534	0.003317599	428.2764103
rs12925026	ebi-a-GCST90017037	16	89792856	0.13559	0.030678	9.31E-06	14306	T	C	genus Oscillospira id.2064	TRUE	reported	igd	3.669324777	0.072559997	0.000183779	0.003317599	428.2764103
rs1954532	ebi-a-GCST90017037	14	28151415	0.0826246	0.0175252	2.27E-06	14306	C	T	genus Oscillospira id.2064	TRUE	reported	igd	2.096148725	0.791299999	0.000513178	0.003317599	428.2764103
rs28889936	ebi-a-GCST90017037	4	89483300	0.114051	0.0252838	3.37E-06	14306	A	C	genus Oscillospira id.2064	TRUE	reported	igd	3.024136965	0.1083	0.000274709	0.003317599	428.2764103
rs62422654	ebi-a-GCST90017037	6	170474630	0.0898456	0.0198088	6.47E-06	14306	C	T	genus Oscillospira id.2064	TRUE	reported	igd	2.36928485	0.147100002	0.000360828	0.003317599	428.2764103
rs72866977	ebi-a-GCST90017037	6	56160483	-0.130569	0.0281674	5.63E-06	14306	A	C	genus Oscillospira id.2064	TRUE	reported	igd	3.369037705	0.069580004	0.000194474	0.003317599	428.2764103
rs73038677	ebi-a-GCST90017037	3	172373615	-0.08321	0.0168666	1.09E-06	14306	T	A	genus Oscillospira id.2064	TRUE	reported	igd	2.017375099	0.181899995	0.000506345	0.003317599	428.2764103
rs751183	ebi-a-GCST90017037	1	76803093	0.0774322	0.0172216	6.85E-06	14306	C	T	genus Oscillospira id.2064	TRUE	reported	igd	2.05983583	0.754499972	0.000523502	0.003317599	428.2764103
rs8076323	ebi-a-GCST90017037	17	14881860	0.0715392	0.0156539	5.61E-06	14306	A	G	genus Oscillospira id.2064	TRUE	reported	igd	1.872326851	0.257499993	0.00055825	0.003317599	428.2764103
rs11181912	ebi-a-GCST90016917	12	43572952	-0.0579153	0.0118796	9.95E-07	14306	G	A	class Gammaproteobacteria id.3303	TRUE	reported	igd	1.420891539	0.344900012	0.00075075	0.003778733	433.8357706
rs12404135	ebi-a-GCST90016917	1	186502694	-0.0788843	0.0172415	8.89E-06	14306	A	G	class Gammaproteobacteria id.3303	TRUE	reported	igd	2.062216023	0.117299996	0.000303008	0.003778733	433.8357706
rs6469506	ebi-a-GCST90016917	8	115123937	0.0541424	0.0116333	3.29E-06	14306	T	A	class Gammaproteobacteria id.3303	TRUE	reported	igd	1.391432164	0.390700012	0.000720868	0.003778733	433.8357706
rs6706173	ebi-a-GCST90016917	2	167986992	0.074251	0.0146392	1.99E-07	14306	A	C	class Gammaproteobacteria id.3303	TRUE	reported	igd	1.750960926	0.150099993	0.000458807	0.003778733	433.8357706
rs75101789	ebi-a-GCST90016917	3	18615903	0.0729012	0.0163003	8.79E-06	14306	C	T	class Gammaproteobacteria id.3303	TRUE	reported	igd	1.949641263	0.156100005	0.00036837	0.003778733	433.8357706
rs79795896	ebi-a-GCST90016917	18	48185248	-0.15921	0.0351373	7.92E-06	14306	A	G	class Gammaproteobacteria id.3303	TRUE	reported	igd	4.202691358	0.053679999	0.000145803	0.003778733	433.8357706
rs9494710	ebi-a-GCST90016917	6	137612554	-0.0549673	0.0120924	4.55E-06	14306	C	T	class Gammaproteobacteria id.3303	TRUE	reported	igd	1.446344055	0.375699997	0.000677532	0.003778733	433.8357706
rs9973122	ebi-a-GCST90016917	18	75633634	-0.0740614	0.0162596	6.77E-06	14306	A	T	class Gammaproteobacteria id.3303	TRUE	reported	igd	1.94477323	0.857900023	0.000353595	0.003778733	433.8357706
rs114567323	ebi-a-GCST90017039	3	52354847	0.186478	0.0405199	5.65E-06	14306	T	C	genus Parabacteroides id.954	TRUE	reported	igd	4.846491722	0.046720002	0.000131872	0.003274003	469.5560434
rs115602804	ebi-a-GCST90017039	3	191572365	0.10308	0.0222736	1.93E-06	14306	G	A	genus Parabacteroides id.954	TRUE	reported	igd	2.66409389	0.066600002	0.000186132	0.003274003	469.5560434
rs11965579	ebi-a-GCST90017039	6	165969505	0.162824	0.0381863	8.87E-06	14306	G	C	genus Parabacteroides id.954	TRUE	reported	igd	4.567375211	0.034790002	8.54E-05	0.003274003	469.5560434
rs17141986	ebi-a-GCST90017039	16	7045276	-0.0500303	0.0111459	7.27E-06	14306	C	G	genus Parabacteroides id.954	TRUE	reported	igd	1.333135375	0.572600007	0.00068934	0.003274003	469.5560434
rs3860755	ebi-a-GCST90017039	5	169360155	0.0558784	0.0116625	1.71E-06	14306	G	C	genus Parabacteroides id.954	TRUE	reported	igd	1.394924709	0.308200002	0.000684273	0.003274003	469.5560434
rs4236095	ebi-a-GCST90017039	6	47368687	-0.0761961	0.0157042	1.93E-06	14306	A	G	genus Parabacteroides id.954	TRUE	reported	igd	1.878343118	0.874800026	0.000360461	0.003274003	469.5560434
rs60884758	ebi-a-GCST90017039	9	2217340	-0.0702667	0.0142249	5.71E-07	14306	C	T	genus Parabacteroides id.954	TRUE	reported	igd	1.701407459	0.165000007	0.000469984	0.003274003	469.5560434
rs6657302	ebi-a-GCST90017039	1	85585609	-0.10452	0.0225521	9.76E-06	14306	T	C	genus Parabacteroides id.954	TRUE	reported	igd	2.697404632	0.051690001	0.000147195	0.003274003	469.5560434
rs72893646	ebi-a-GCST90017039	2	38037203	-0.0715594	0.0156668	8.83E-06	14306	A	T	genus Parabacteroides id.954	TRUE	reported	igd	1.87386979	0.128199995	0.000325979	0.003274003	469.5560434
rs7298818	ebi-a-GCST90017039	12	56396953	0.0888832	0.0200902	8.54E-06	14306	C	T	genus Parabacteroides id.954	TRUE	reported	igd	2.402942455	0.076540001	0.000193415	0.003274003	469.5560434
rs10274562	ebi-a-GCST90017059	7	11222521	0.110917	0.0244556	6.50E-06	14306	C	T	genus Ruminococcaceae UCG011 id.11368	TRUE	reported	igd	2.925077874	0.351900011	0.000655862	0.00439582	504.9961346
rs12636310	ebi-a-GCST90017059	3	185469491	0.132725	0.0282037	2.81E-06	14306	G	A	genus Ruminococcaceae UCG011 id.11368	TRUE	reported	igd	3.373379465	0.217700005	0.000527275	0.00439582	504.9961346
rs12724320	ebi-a-GCST90017059	1	179370499	-0.120881	0.0249229	1.52E-06	14306	C	T	genus Ruminococcaceae UCG011 id.11368	TRUE	reported	igd	2.980970548	0.275299996	0.000656138	0.00439582	504.9961346
rs1416041	ebi-a-GCST90017059	6	105073676	-0.182339	0.0339898	7.04E-08	14306	A	C	genus Ruminococcaceae UCG011 id.11368	TRUE	reported	igd	4.065441532	0.134200007	0.000467459	0.00439582	504.9961346
rs2729556	ebi-a-GCST90017059	7	111763988	0.109097	0.0233699	3.19E-06	14306	T	C	genus Ruminococcaceae UCG011 id.11368	TRUE	reported	igd	2.795219803	0.500999987	0.000761661	0.00439582	504.9961346
rs4490371	ebi-a-GCST90017059	3	76205107	-0.111816	0.0248963	7.75E-06	14306	T	C	genus Ruminococcaceae UCG011 id.11368	TRUE	reported	igd	2.977788984	0.331	0.000624459	0.00439582	504.9961346
rs79113084	ebi-a-GCST90017059	12	29634919	-0.152166	0.0317519	2.06E-06	14306	C	T	genus Ruminococcaceae UCG011 id.11368	TRUE	reported	igd	3.797771478	0.155100003	0.000420751	0.00439582	504.9961346
rs9729514	ebi-a-GCST90017059	1	219901055	-0.184934	0.0394616	2.37E-06	14306	G	A	genus Ruminococcaceae UCG011 id.11368	TRUE	reported	igd	4.719910901	0.897599995	0.000282214	0.00439582	504.9961346
rs10409783	ebi-a-GCST90017069	19	4555786	-0.0950828	0.0211239	7.70E-06	14306	G	A	genus Slackia id.825	TRUE	reported	igd	2.526580926	0.716700017	0.000575111	0.004054721	523.8206129
rs112764253	ebi-a-GCST90017069	7	78282725	0.194714	0.0411598	3.40E-06	14306	T	A	genus Slackia id.825	TRUE	reported	igd	4.923028684	0.040759999	0.000122327	0.004054721	523.8206129
rs12440440	ebi-a-GCST90017069	15	34041896	0.0901934	0.0190582	2.63E-06	14306	A	G	genus Slackia id.825	TRUE	reported	igd	2.279507317	0.309100002	0.00066867	0.004054721	523.8206129
rs13339230	ebi-a-GCST90017069	16	7460475	0.147055	0.0330635	7.42E-06	14306	C	G	genus Slackia id.825	TRUE	reported	igd	3.954648926	0.088469997	0.000223018	0.004054721	523.8206129
rs16894137	ebi-a-GCST90017069	8	96946291	-0.122792	0.0263047	2.71E-06	14306	C	T	genus Slackia id.825	TRUE	reported	igd	3.146244457	0.143099993	0.000373555	0.004054721	523.8206129
rs35156985	ebi-a-GCST90017069	7	99451715	-0.155709	0.0348085	8.06E-06	14306	T	C	genus Slackia id.825	TRUE	reported	igd	4.163364349	0.063620001	0.000166653	0.004054721	523.8206129
rs4492265	ebi-a-GCST90017069	7	13523683	0.0905757	0.0191658	2.41E-06	14306	G	A	genus Slackia id.825	TRUE	reported	igd	2.292377104	0.689899981	0.000667989	0.004054721	523.8206129
rs58767323	ebi-a-GCST90017069	4	57167507	-0.102833	0.0227077	4.60E-06	14306	G	C	genus Slackia id.825	TRUE	reported	igd	2.716015589	0.189899996	0.000441056	0.004054721	523.8206129
rs8901	ebi-a-GCST90017069	17	74267010	0.0934594	0.0186813	6.07E-07	14306	C	T	genus Slackia id.825	TRUE	reported	igd	2.234427178	0.370799989	0.000816342	0.004054721	523.8206129
rs1002941	ebi-a-GCST90016918	15	101242690	-0.105025	0.0233484	8.15E-06	14306	A	G	class Lentisphaeria id.2250	TRUE	reported	igd	2.792648237	0.720700026	0.000569388	0.003663796	525.6655584
rs11770843	ebi-a-GCST90016918	7	146795379	0.109431	0.0234879	1.91E-06	14306	C	T	class Lentisphaeria id.2250	TRUE	reported	igd	2.80933351	0.25940001	0.000582986	0.003663796	525.6655584
rs17114848	ebi-a-GCST90016918	15	25162535	0.152377	0.0324332	4.06E-06	14306	G	A	class Lentisphaeria id.2250	TRUE	reported	igd	3.879260198	0.109300002	0.000300416	0.003663796	525.6655584
rs2031282	ebi-a-GCST90016918	13	20687179	0.122368	0.0270329	4.38E-06	14306	A	G	class Lentisphaeria id.2250	TRUE	reported	igd	3.233342779	0.170000002	0.000404193	0.003663796	525.6655584
rs2731834	ebi-a-GCST90016918	5	94720245	-0.109438	0.023693	4.24E-06	14306	G	C	class Lentisphaeria id.2250	TRUE	reported	igd	2.833865048	0.776300013	0.000517969	0.003663796	525.6655584
rs2825714	ebi-a-GCST90016918	21	21023966	-0.13741	0.0289246	1.72E-06	14306	A	G	class Lentisphaeria id.2250	TRUE	reported	igd	3.45960465	0.157100007	0.000417798	0.003663796	525.6655584
rs62570196	ebi-a-GCST90016918	9	111086170	-0.21635	0.0439866	1.08E-06	14306	C	T	class Lentisphaeria id.2250	TRUE	reported	igd	5.261135708	0.06859	0.000216066	0.003663796	525.6655584
rs72640280	ebi-a-GCST90016918	1	11943792	0.220207	0.0486196	5.18E-06	14306	A	G	class Lentisphaeria id.2250	TRUE	reported	igd	5.815278145	0.053679999	0.000145681	0.003663796	525.6655584
rs73113483	ebi-a-GCST90016918	3	6223568	-0.131217	0.0288713	8.66E-06	14306	T	A	class Lentisphaeria id.2250	TRUE	reported	igd	3.45322956	0.123300001	0.000312157	0.003663796	525.6655584
rs77599476	ebi-a-GCST90016918	20	61394262	0.230292	0.0480168	1.86E-06	14306	A	G	class Lentisphaeria id.2250	TRUE	reported	igd	5.743178628	0.065609999	0.000197143	0.003663796	525.6655584
rs1002941	ebi-a-GCST90017109	15	101242690	-0.105025	0.0233484	8.15E-06	14306	A	G	order Victivallales id.2254	TRUE	reported	igd	2.792648237	0.720700026	0.000569388	0.003663796	525.6655584
rs11770843	ebi-a-GCST90017109	7	146795379	0.109431	0.0234879	1.91E-06	14306	C	T	order Victivallales id.2254	TRUE	reported	igd	2.80933351	0.25940001	0.000582986	0.003663796	525.6655584
rs17114848	ebi-a-GCST90017109	15	25162535	0.152377	0.0324332	4.06E-06	14306	G	A	order Victivallales id.2254	TRUE	reported	igd	3.879260198	0.109300002	0.000300416	0.003663796	525.6655584
rs2031282	ebi-a-GCST90017109	13	20687179	0.122368	0.0270329	4.38E-06	14306	A	G	order Victivallales id.2254	TRUE	reported	igd	3.233342779	0.170000002	0.000404193	0.003663796	525.6655584
rs2731834	ebi-a-GCST90017109	5	94720245	-0.109438	0.023693	4.24E-06	14306	G	C	order Victivallales id.2254	TRUE	reported	igd	2.833865048	0.776300013	0.000517969	0.003663796	525.6655584
rs2825714	ebi-a-GCST90017109	21	21023966	-0.13741	0.0289246	1.72E-06	14306	A	G	order Victivallales id.2254	TRUE	reported	igd	3.45960465	0.157100007	0.000417798	0.003663796	525.6655584
rs62570196	ebi-a-GCST90017109	9	111086170	-0.21635	0.0439866	1.08E-06	14306	C	T	order Victivallales id.2254	TRUE	reported	igd	5.261135708	0.06859	0.000216066	0.003663796	525.6655584
rs72640280	ebi-a-GCST90017109	1	11943792	0.220207	0.0486196	5.18E-06	14306	A	G	order Victivallales id.2254	TRUE	reported	igd	5.815278145	0.053679999	0.000145681	0.003663796	525.6655584
rs73113483	ebi-a-GCST90017109	3	6223568	-0.131217	0.0288713	8.66E-06	14306	T	A	order Victivallales id.2254	TRUE	reported	igd	3.45322956	0.123300001	0.000312157	0.003663796	525.6655584
rs77599476	ebi-a-GCST90017109	20	61394262	0.230292	0.0480168	1.86E-06	14306	A	G	order Victivallales id.2254	TRUE	reported	igd	5.743178628	0.065609999	0.000197143	0.003663796	525.6655584
rs12555298	ebi-a-GCST90017112	9	110489551	0.0974327	0.0219351	8.09E-06	14306	G	A	phylum Cyanobacteria id.1500	TRUE	reported	igd	2.623606686	0.174999997	0.00039823	0.003711709	532.5655618
rs2314810	ebi-a-GCST90017112	17	26104110	0.218257	0.0464571	4.25E-06	14306	G	C	phylum Cyanobacteria id.1500	TRUE	reported	igd	5.556626511	0.945299983	0.000159552	0.003711709	532.5655618
rs2553290	ebi-a-GCST90017112	4	37842537	0.0962131	0.0202617	3.61E-06	14306	A	T	phylum Cyanobacteria id.1500	TRUE	reported	igd	2.423455174	0.219699994	0.000540406	0.003711709	532.5655618
rs2585223	ebi-a-GCST90017112	15	100880888	0.111364	0.0247743	8.86E-06	14306	T	C	phylum Cyanobacteria id.1500	TRUE	reported	igd	2.963196845	0.153099999	0.000366274	0.003711709	532.5655618
rs584122	ebi-a-GCST90017112	6	48288456	0.151774	0.0326827	4.23E-06	14306	T	C	phylum Cyanobacteria id.1500	TRUE	reported	igd	3.909102317	0.933399975	0.000187419	0.003711709	532.5655618
rs61972390	ebi-a-GCST90017112	13	100566758	0.107346	0.0242469	9.11E-06	14306	T	C	phylum Cyanobacteria id.1500	TRUE	reported	igd	2.900115749	0.167999998	0.000383004	0.003711709	532.5655618
rs7148504	ebi-a-GCST90017112	14	100168298	-0.0800404	0.0176621	6.62E-06	14306	T	G	phylum Cyanobacteria id.1500	TRUE	reported	igd	2.112523018	0.694800019	0.000608821	0.003711709	532.5655618
rs76531781	ebi-a-GCST90017112	7	21647735	-0.231868	0.0493393	2.87E-06	14306	T	C	phylum Cyanobacteria id.1500	TRUE	reported	igd	5.901359801	0.049699999	0.000145823	0.003711709	532.5655618
rs789068	ebi-a-GCST90017112	18	1008239	-0.111385	0.0212922	1.57E-07	14306	G	A	phylum Cyanobacteria id.1500	TRUE	reported	igd	2.546710901	0.172000006	0.000544857	0.003711709	532.5655618
rs9864379	ebi-a-GCST90017112	3	14306949	-0.138933	0.0268045	2.03E-07	14306	T	C	phylum Cyanobacteria id.1500	TRUE	reported	igd	3.206024382	0.113300003	0.000377323	0.003711709	532.5655618
rs10093869	ebi-a-GCST90017034	8	1266824	-0.0577795	0.0125389	3.67E-06	14306	A	G	genus Odoribacter id.952	TRUE	reported	igd	1.49974889	0.375699997	0.000696266	0.00417885	539.9237749
rs10423795	ebi-a-GCST90017034	19	49523088	-0.0550695	0.0121164	6.58E-06	14306	T	C	genus Odoribacter id.952	TRUE	reported	igd	1.44921464	0.593400002	0.00069679	0.00417885	539.9237749
rs16918425	ebi-a-GCST90017034	11	6848360	0.0999781	0.0223785	8.85E-06	14306	A	T	genus Odoribacter id.952	TRUE	reported	igd	2.676640737	0.074550003	0.000192513	0.00417885	539.9237749
rs28417404	ebi-a-GCST90017034	14	70944224	-0.0726896	0.0161372	3.68E-06	14306	A	G	genus Odoribacter id.952	TRUE	reported	igd	1.930133248	0.169	0.000398371	0.00417885	539.9237749
rs4793970	ebi-a-GCST90017034	17	46763962	-0.0576329	0.0129154	6.03E-06	14306	A	G	genus Odoribacter id.952	TRUE	reported	igd	1.544781186	0.301200002	0.000585929	0.00417885	539.9237749
rs503751	ebi-a-GCST90017034	15	58063881	0.0618294	0.0118887	2.08E-07	14306	C	G	genus Odoribacter id.952	TRUE	reported	igd	1.421979969	0.519900024	0.00094381	0.00417885	539.9237749
rs6856150	ebi-a-GCST90017034	4	11907559	-0.0881922	0.0194146	6.06E-06	14306	A	G	genus Odoribacter id.952	TRUE	reported	igd	2.322135498	0.881699979	0.000300899	0.00417885	539.9237749
rs74553962	ebi-a-GCST90017034	8	69677480	0.121449	0.0264106	9.49E-06	14306	T	G	genus Odoribacter id.952	TRUE	reported	igd	3.158910912	0.062619999	0.000173529	0.00417885	539.9237749
rs77779484	ebi-a-GCST90017034	12	67655943	-0.133489	0.0268526	6.56E-07	14306	G	A	genus Odoribacter id.952	TRUE	reported	igd	3.211777512	0.058649998	0.000190743	0.00417885	539.9237749
rs112362903	ebi-a-GCST90017009	17	33761027	-0.149047	0.0333271	7.88E-06	14306	A	G	genus Family XIII UCG001 id.11294	TRUE	reported	igd	3.986177514	0.042739999	0.0001144	0.003777258	542.0063586
rs116979587	ebi-a-GCST90017009	15	25151194	-0.121679	0.0260821	3.05E-06	14306	T	A	genus Family XIII UCG001 id.11294	TRUE	reported	igd	3.119619785	0.070579998	0.000199596	0.003777258	542.0063586
rs12049454	ebi-a-GCST90017009	1	85228325	-0.0647298	0.0134065	1.17E-06	14306	T	C	genus Family XIII UCG001 id.11294	TRUE	reported	igd	1.603520524	0.301200002	0.000685958	0.003777258	542.0063586
rs1426266	ebi-a-GCST90017009	3	188224096	0.0665521	0.0137151	1.25E-06	14306	C	T	genus Family XIII UCG001 id.11294	TRUE	reported	igd	1.640431457	0.703800023	0.000686233	0.003777258	542.0063586
rs2276529	ebi-a-GCST90017009	21	45153079	-0.0759406	0.0165099	5.36E-06	14306	C	G	genus Family XIII UCG001 id.11294	TRUE	reported	igd	1.974711035	0.185900003	0.000447639	0.003777258	542.0063586
rs3842897	ebi-a-GCST90017009	1	183503664	-0.112639	0.0242751	5.20E-06	14306	G	A	genus Family XIII UCG001 id.11294	TRUE	reported	igd	2.903488686	0.064609997	0.000181911	0.003777258	542.0063586
rs62414802	ebi-a-GCST90017009	6	76598635	-0.0611904	0.013457	4.29E-06	14306	C	T	genus Family XIII UCG001 id.11294	TRUE	reported	igd	1.609560712	0.298200011	0.000604927	0.003777258	542.0063586
rs7119679	ebi-a-GCST90017009	11	94681786	-0.0809085	0.0174782	3.52E-06	14306	G	A	genus Family XIII UCG001 id.11294	TRUE	reported	igd	2.090527163	0.150099993	0.000382169	0.003777258	542.0063586
rs76463770	ebi-a-GCST90017009	3	45479090	0.19313	0.0419866	3.77E-06	14306	A	G	genus Family XIII UCG001 id.11294	TRUE	reported	igd	5.021920323	0.051690001	0.000144993	0.003777258	542.0063586
rs8076666	ebi-a-GCST90017009	17	78223817	-0.088655	0.0198094	8.02E-06	14306	G	A	genus Family XIII UCG001 id.11294	TRUE	reported	igd	2.369356615	0.863799989	0.000329432	0.003777258	542.0063586
rs11730852	ebi-a-GCST90016998	4	42836822	-0.0877679	0.0197674	5.94E-06	14306	A	C	genus Eubacterium eligens group id.14372	TRUE	reported	igd	2.364333092	0.816100001	0.000413627	0.003459099	545.775918
rs12719051	ebi-a-GCST90016998	7	51365152	0.0916626	0.0208183	7.12E-06	14306	A	G	genus Eubacterium eligens group id.14372	TRUE	reported	igd	2.490028816	0.100400001	0.000244787	0.003459099	545.775918
rs158115	ebi-a-GCST90016998	14	77619186	0.0915271	0.0190611	9.74E-06	14306	G	C	genus Eubacterium eligens group id.14372	TRUE	reported	igd	2.279854179	0.09245	0.000270454	0.003459099	545.775918
rs182318	ebi-a-GCST90016998	11	31098691	-0.0824941	0.0195615	8.40E-06	14306	G	A	genus Eubacterium eligens group id.14372	TRUE	reported	igd	2.339705868	0.077529997	0.000177818	0.003459099	545.775918
rs2200429	ebi-a-GCST90016998	13	107563458	-0.0888825	0.0198479	5.30E-06	14306	A	G	genus Eubacterium eligens group id.14372	TRUE	reported	igd	2.373961511	0.073559999	0.000191062	0.003459099	545.775918
rs265534	ebi-a-GCST90016998	10	83092007	-0.0563756	0.0120127	2.27E-06	14306	T	G	genus Eubacterium eligens group id.14372	TRUE	reported	igd	1.436811322	0.455300003	0.000763603	0.003459099	545.775918
rs4583233	ebi-a-GCST90016998	16	81820486	0.0670205	0.0128122	2.84E-07	14306	A	C	genus Eubacterium eligens group id.14372	TRUE	reported	igd	1.532437672	0.333999991	0.000850943	0.003459099	545.775918
rs56080211	ebi-a-GCST90016998	2	110260993	-0.123093	0.0282743	9.14E-06	14306	T	C	genus Eubacterium eligens group id.14372	TRUE	reported	igd	3.381823768	0.944299996	0.000139367	0.003459099	545.775918
rs6923695	ebi-a-GCST90016998	6	70956815	0.103268	0.0229525	4.87E-06	14306	T	G	genus Eubacterium eligens group id.14372	TRUE	reported	igd	2.745295552	0.05666	0.000151261	0.003459099	545.775918
rs72839198	ebi-a-GCST90016998	2	115197171	0.155659	0.0375612	3.14E-06	14306	C	G	genus Eubacterium eligens group id.14372	TRUE	reported	igd	4.492608443	0.055670001	0.000126219	0.003459099	545.775918
rs74606150	ebi-a-GCST90016998	14	39301409	-0.196454	0.042565	4.25E-06	14306	C	G	genus Eubacterium eligens group id.14372	TRUE	reported	igd	5.091101413	0.045729998	0.000129957	0.003459099	545.775918
rs117452796	ebi-a-GCST90016945	9	9423378	-0.257982	0.0549569	3.15E-06	14306	A	G	family Peptococcaceae id.2024	TRUE	reported	igd	6.573267972	0.067589998	0.000194149	0.004244324	548.4193916
rs12144792	ebi-a-GCST90016945	1	27418225	0.064399	0.0141246	5.82E-06	14306	C	T	family Peptococcaceae id.2024	TRUE	reported	igd	1.689410807	0.358799994	0.000668596	0.004244324	548.4193916
rs12634826	ebi-a-GCST90016945	3	182984048	-0.0739885	0.0150931	1.01E-06	14306	T	G	family Peptococcaceae id.2024	TRUE	reported	igd	1.805250857	0.29519999	0.000698981	0.004244324	548.4193916
rs12992764	ebi-a-GCST90016945	2	188895743	0.0684213	0.0141137	1.46E-06	14306	T	G	family Peptococcaceae id.2024	TRUE	reported	igd	1.688107083	0.40259999	0.000790227	0.004244324	548.4193916
rs150600492	ebi-a-GCST90016945	10	129175962	0.135774	0.0289757	2.31E-06	14306	A	C	family Peptococcaceae id.2024	TRUE	reported	igd	3.465716603	0.062619999	0.00018018	0.004244324	548.4193916
rs35703006	ebi-a-GCST90016945	8	28614217	0.0812655	0.0164355	4.95E-07	14306	G	T	family Peptococcaceae id.2024	TRUE	reported	igd	1.965812223	0.215700001	0.000578217	0.004244324	548.4193916
rs4990837	ebi-a-GCST90016945	8	3580757	-0.0910387	0.0185869	1.74E-06	14306	G	A	family Peptococcaceae id.2024	TRUE	reported	igd	2.223136212	0.825999975	0.000482036	0.004244324	548.4193916
rs75430375	ebi-a-GCST90016945	5	89252884	-0.147941	0.0317498	3.41E-06	14306	C	T	family Peptococcaceae id.2024	TRUE	reported	igd	3.797520301	0.064609997	0.000183442	0.004244324	548.4193916
rs75898026	ebi-a-GCST90016945	13	113561082	-0.0821779	0.0173541	2.02E-06	14306	A	G	family Peptococcaceae id.2024	TRUE	reported	igd	2.075683849	0.182899997	0.000468497	0.004244324	548.4193916
rs10036909	ebi-a-GCST90017068	5	127861692	0.185519	0.0400881	8.05E-06	14306	C	T	genus Senegalimassilia id.11160	TRUE	reported	igd	4.79484512	0.069580004	0.00019383	0.004864176	559.0644048
rs11787826	ebi-a-GCST90017068	9	34332382	0.081327	0.0171154	2.63E-06	14306	C	A	genus Senegalimassilia id.11160	TRUE	reported	igd	2.047133493	0.42840001	0.000772945	0.004864176	559.0644048
rs13383270	ebi-a-GCST90017068	2	220831701	-0.0774679	0.017084	6.04E-06	14306	C	G	genus Senegalimassilia id.11160	TRUE	reported	igd	2.043377811	0.580500007	0.00070002	0.004864176	559.0644048
rs1990708	ebi-a-GCST90017068	2	206654123	-0.109619	0.0247785	8.91E-06	14306	A	C	genus Senegalimassilia id.11160	TRUE	reported	igd	2.963699198	0.126200005	0.000301721	0.004864176	559.0644048
rs2017373	ebi-a-GCST90017068	14	34431996	0.0782258	0.0176841	9.50E-06	14306	C	T	genus Senegalimassilia id.11160	TRUE	reported	igd	2.115154387	0.373800009	0.000640322	0.004864176	559.0644048
rs57512504	ebi-a-GCST90017068	13	19489214	0.0819494	0.0172241	2.03E-06	14306	T	A	genus Senegalimassilia id.11160	TRUE	reported	igd	2.060134849	0.461199999	0.000786407	0.004864176	559.0644048
rs7225245	ebi-a-GCST90017068	17	48379615	-0.079173	0.0170421	4.18E-06	14306	A	G	genus Senegalimassilia id.11160	TRUE	reported	igd	2.038366249	0.541700006	0.00074908	0.004864176	559.0644048
rs72887800	ebi-a-GCST90017068	17	74949284	-0.0822462	0.0175721	2.42E-06	14306	T	A	genus Senegalimassilia id.11160	TRUE	reported	igd	2.101758326	0.377700001	0.000719851	0.004864176	559.0644048
rs12597105	ebi-a-GCST90017058	16	5233941	-0.0670855	0.0144415	4.87E-06	14306	A	G	genus Ruminococcaceae UCG010 id.11367	TRUE	reported	igd	1.727314485	0.7227	0.000604578	0.004956482	569.7264552
rs2820282	ebi-a-GCST90017058	6	104728618	0.0592304	0.0125917	2.85E-06	14306	C	A	genus Ruminococcaceae UCG010 id.11367	TRUE	reported	igd	1.506064176	0.547699988	0.000766305	0.004956482	569.7264552
rs35506912	ebi-a-GCST90017058	15	36607072	-0.0693743	0.0147926	3.21E-06	14306	G	C	genus Ruminococcaceae UCG010 id.11367	TRUE	reported	igd	1.769308746	0.249500006	0.00057576	0.004956482	569.7264552
rs682403	ebi-a-GCST90017058	9	135968557	-0.0588161	0.0124671	2.37E-06	14306	A	G	genus Ruminococcaceae UCG010 id.11367	TRUE	reported	igd	1.491161058	0.476099998	0.000776104	0.004956482	569.7264552
rs6958419	ebi-a-GCST90017058	7	16349864	-0.0585718	0.0124994	2.84E-06	14306	C	T	genus Ruminococcaceae UCG010 id.11367	TRUE	reported	igd	1.495024386	0.489100009	0.000767086	0.004956482	569.7264552
rs73218807	ebi-a-GCST90017058	4	31057482	-0.166211	0.0367938	6.43E-06	14306	G	A	genus Ruminococcaceae UCG010 id.11367	TRUE	reported	igd	4.4008215	0.05765	0.000154986	0.004956482	569.7264552
rs7441445	ebi-a-GCST90017058	4	40707798	0.05695	0.0126502	6.80E-06	14306	T	C	genus Ruminococcaceae UCG010 id.11367	TRUE	reported	igd	1.513061226	0.564599991	0.00069652	0.004956482	569.7264552
rs7935775	ebi-a-GCST90017058	11	130676996	0.0631351	0.0137953	4.99E-06	14306	T	A	genus Ruminococcaceae UCG010 id.11367	TRUE	reported	igd	1.650023994	0.699800014	0.000615143	0.004956482	569.7264552
rs10147907	ebi-a-GCST90016999	14	89484373	0.172263	0.039601	8.27E-06	14306	T	G	genus Eubacterium fissicatena group id.14373	TRUE	reported	igd	4.736584213	0.06859	0.000168999	0.00443434	573.081155
rs11818408	ebi-a-GCST90016999	10	96758467	0.10585	0.0237114	8.20E-06	14306	G	A	genus Eubacterium fissicatena group id.14373	TRUE	reported	igd	2.83606583	0.477100015	0.000695036	0.00443434	573.081155
rs11876297	ebi-a-GCST90016999	18	45753272	0.131469	0.0281712	2.67E-06	14306	T	C	genus Eubacterium fissicatena group id.14373	TRUE	reported	igd	3.369492215	0.215700001	0.000515086	0.00443434	573.081155
rs151257695	ebi-a-GCST90016999	7	73043561	0.20951	0.0454847	3.10E-06	14306	A	G	genus Eubacterium fissicatena group id.14373	TRUE	reported	igd	5.440319991	0.080519997	0.000219602	0.00443434	573.081155
rs1768152	ebi-a-GCST90016999	3	39604954	-0.139489	0.0316186	8.70E-06	14306	C	T	genus Eubacterium fissicatena group id.14373	TRUE	reported	igd	3.781827772	0.862800002	0.000322085	0.00443434	573.081155
rs2733072	ebi-a-GCST90016999	8	5433699	0.109644	0.0228306	1.49E-06	14306	G	A	genus Eubacterium fissicatena group id.14373	TRUE	reported	igd	2.730715374	0.465200007	0.000802191	0.00443434	573.081155
rs3771393	ebi-a-GCST90016999	2	71145246	-0.130842	0.0266671	7.38E-07	14306	T	C	genus Eubacterium fissicatena group id.14373	TRUE	reported	igd	3.189590285	0.715699971	0.000684798	0.00443434	573.081155
rs6934739	ebi-a-GCST90016999	6	39940437	0.111463	0.0252788	9.75E-06	14306	A	G	genus Eubacterium fissicatena group id.14373	TRUE	reported	igd	3.023538926	0.29519999	0.000565513	0.00443434	573.081155
rs7104872	ebi-a-GCST90016999	11	115165111	0.138612	0.0291906	2.73E-06	14306	G	A	genus Eubacterium fissicatena group id.14373	TRUE	reported	igd	3.491420296	0.177900001	0.000461029	0.00443434	573.081155
rs10098492	ebi-a-GCST90016992	8	113109756	0.132323	0.0293688	6.41E-06	14306	T	C	genus Enterorhabdus id.820	TRUE	reported	igd	3.512734387	0.090460002	0.000233501	0.004540985	586.9265612
rs11098863	ebi-a-GCST90016992	4	127336602	0.0966008	0.0162677	3.06E-09	14306	A	T	genus Enterorhabdus id.820	TRUE	reported	igd	1.945742052	0.51789999	0.001230847	0.004540985	586.9265612
rs114731706	ebi-a-GCST90016992	2	19611953	0.182308	0.0382298	2.17E-06	14306	T	G	genus Enterorhabdus id.820	TRUE	reported	igd	4.572578146	0.083499998	0.000243298	0.004540985	586.9265612
rs2051957	ebi-a-GCST90016992	7	89709883	0.0843291	0.0189864	8.90E-06	14306	C	T	genus Enterorhabdus id.820	TRUE	reported	igd	2.270919485	0.234599993	0.00049522	0.004540985	586.9265612
rs3017103	ebi-a-GCST90016992	11	62174193	-0.0980897	0.0208995	2.94E-06	14306	G	A	genus Enterorhabdus id.820	TRUE	reported	igd	2.49974096	0.810100019	0.000473751	0.004540985	586.9265612
rs73331712	ebi-a-GCST90016992	12	69515102	0.26199	0.055123	4.85E-06	14306	T	C	genus Enterorhabdus id.820	TRUE	reported	igd	6.593134809	0.042739999	0.000129205	0.004540985	586.9265612
rs77655283	ebi-a-GCST90016992	2	236439879	0.132988	0.0298306	5.88E-06	14306	G	A	genus Enterorhabdus id.820	TRUE	reported	igd	3.567969219	0.06859	0.000177507	0.004540985	586.9265612
rs7923280	ebi-a-GCST90016992	10	20280612	-0.0860019	0.0169148	5.24E-07	14306	T	A	genus Enterorhabdus id.820	TRUE	reported	igd	2.02314019	0.605400026	0.000863363	0.004540985	586.9265612
rs9470637	ebi-a-GCST90016992	6	37567189	0.0755513	0.0166263	5.70E-06	14306	T	A	genus Enterorhabdus id.820	TRUE	reported	igd	1.988633371	0.59740001	0.000694294	0.004540985	586.9265612
rs117467633	ebi-a-GCST90017022	17	21157406	-0.169687	0.0383169	9.13E-06	14306	T	C	genus Lachnospiraceae NC2004 group id.11316	TRUE	reported	igd	4.582995976	0.062619999	0.000160937	0.00411613	590.8327963
rs12127733	ebi-a-GCST90017022	1	234157721	0.115182	0.0246006	3.11E-06	14306	G	A	genus Lachnospiraceae NC2004 group id.11316	TRUE	reported	igd	2.942420989	0.177900001	0.000448219	0.00411613	590.8327963
rs12208226	ebi-a-GCST90017022	6	22725908	-0.154739	0.0340372	9.75E-06	14306	C	A	genus Lachnospiraceae NC2004 group id.11316	TRUE	reported	igd	4.071110936	0.106399998	0.000274719	0.00411613	590.8327963
rs12863463	ebi-a-GCST90017022	13	47512191	-0.156365	0.0345372	6.04E-06	14306	G	A	genus Lachnospiraceae NC2004 group id.11316	TRUE	reported	igd	4.130914782	0.054669999	0.000148098	0.00411613	590.8327963
rs1331592	ebi-a-GCST90017022	9	122239986	-0.0948806	0.0208369	5.34E-06	14306	G	C	genus Lachnospiraceae NC2004 group id.11316	TRUE	reported	igd	2.492253519	0.771399975	0.000511159	0.00411613	590.8327963
rs17067076	ebi-a-GCST90017022	18	58229086	-0.154631	0.0352194	5.61E-06	14306	G	A	genus Lachnospiraceae NC2004 group id.11316	TRUE	reported	igd	4.21251115	0.076540001	0.000190479	0.00411613	590.8327963
rs1928659	ebi-a-GCST90017022	9	29334137	0.102522	0.0226445	6.17E-06	14306	T	C	genus Lachnospiraceae NC2004 group id.11316	TRUE	reported	igd	2.708456383	0.249500006	0.000536589	0.00411613	590.8327963
rs1929743	ebi-a-GCST90017022	13	76829562	0.0837206	0.0190318	9.06E-06	14306	T	C	genus Lachnospiraceae NC2004 group id.11316	TRUE	reported	igd	2.276349674	0.312099993	0.000580812	0.00411613	590.8327963
rs3756315	ebi-a-GCST90017022	5	149544722	-0.0883469	0.0188397	3.33E-06	14306	A	G	genus Lachnospiraceae NC2004 group id.11316	TRUE	reported	igd	2.253373036	0.338999987	0.000688886	0.00411613	590.8327963
rs6116753	ebi-a-GCST90017022	20	5330700	0.0994748	0.0209139	2.92E-06	14306	G	A	genus Lachnospiraceae NC2004 group id.11316	TRUE	reported	igd	2.501463311	0.239600003	0.000576231	0.00411613	590.8327963
rs1901739	ebi-a-GCST90016963	5	114286707	-0.115769	0.0248626	3.59E-06	14306	G	T	genus Allisonella id.2174	TRUE	reported	igd	2.973758205	0.504999995	0.000757704	0.004596547	594.1411602
rs35110698	ebi-a-GCST90016963	12	28018998	-0.146322	0.0320852	5.72E-06	14306	T	C	genus Allisonella id.2174	TRUE	reported	igd	3.837636721	0.149100006	0.000368874	0.004596547	594.1411602
rs35778461	ebi-a-GCST90016963	9	100150556	0.146679	0.0297186	1.21E-06	14306	C	T	genus Allisonella id.2174	TRUE	reported	igd	3.554573157	0.191799998	0.000527908	0.004596547	594.1411602
rs594561	ebi-a-GCST90016963	11	88632972	-0.112231	0.0251681	9.41E-06	14306	T	C	genus Allisonella id.2174	TRUE	reported	igd	3.010298355	0.558600008	0.000685441	0.004596547	594.1411602
rs602075	ebi-a-GCST90016963	9	79110160	-0.168974	0.0296976	3.57E-08	14306	G	A	genus Allisonella id.2174	TRUE	reported	igd	3.552061396	0.769400001	0.000803009	0.004596547	594.1411602
rs6742198	ebi-a-GCST90016963	2	33607071	-0.149152	0.0316484	3.35E-06	14306	A	G	genus Allisonella id.2174	TRUE	reported	igd	3.785392081	0.804199994	0.000488926	0.004596547	594.1411602
rs685403	ebi-a-GCST90016963	18	75370866	-0.175203	0.0404474	4.88E-06	14306	G	C	genus Allisonella id.2174	TRUE	reported	igd	4.837820164	0.1083	0.000253315	0.004596547	594.1411602
rs76904847	ebi-a-GCST90016963	7	137968010	0.148523	0.0334857	6.09E-06	14306	G	A	genus Allisonella id.2174	TRUE	reported	igd	4.005147294	0.189899996	0.000423101	0.004596547	594.1411602
rs7898615	ebi-a-GCST90016963	10	122413451	0.167966	0.0373586	8.87E-06	14306	T	G	genus Allisonella id.2174	TRUE	reported	igd	4.468375925	0.1153	0.000288269	0.004596547	594.1411602
rs112893842	ebi-a-GCST90016986	9	8786663	0.11381	0.0232806	1.45E-06	14306	T	C	genus Defluviitaleaceae UCG011 id.11287	TRUE	reported	igd	2.784538836	0.09742	0.000293777	0.004158793	596.9821352
rs1582238	ebi-a-GCST90016986	1	118723685	-0.0805036	0.0167257	1.57E-06	14306	C	T	genus Defluviitaleaceae UCG011 id.11287	TRUE	reported	igd	2.000522375	0.628199995	0.000756452	0.004158793	596.9821352
rs28696126	ebi-a-GCST90016986	7	79734541	0.106503	0.0238473	6.63E-06	14306	T	A	genus Defluviitaleaceae UCG011 id.11287	TRUE	reported	igd	2.852320515	0.808200002	0.00043224	0.004158793	596.9821352
rs2892880	ebi-a-GCST90016986	4	120741726	0.0817755	0.0181686	6.83E-06	14306	G	A	genus Defluviitaleaceae UCG011 id.11287	TRUE	reported	igd	2.173104314	0.260399997	0.000545448	0.004158793	596.9821352
rs4344384	ebi-a-GCST90016986	10	66407366	-0.0715978	0.0156309	4.83E-06	14306	T	G	genus Defluviitaleaceae UCG011 id.11287	TRUE	reported	igd	1.869575874	0.52579999	0.00073135	0.004158793	596.9821352
rs4677103	ebi-a-GCST90016986	3	72207794	0.0977912	0.0197263	9.60E-07	14306	A	G	genus Defluviitaleaceae UCG011 id.11287	TRUE	reported	igd	2.359417216	0.171000004	0.000487047	0.004158793	596.9821352
rs55658617	ebi-a-GCST90016986	21	41811003	0.174369	0.0362226	2.15E-06	14306	T	C	genus Defluviitaleaceae UCG011 id.11287	TRUE	reported	igd	4.332501586	0.069580004	0.000209727	0.004158793	596.9821352
rs72731813	ebi-a-GCST90016986	4	147414743	-0.147383	0.0293796	4.33E-07	14306	C	T	genus Defluviitaleaceae UCG011 id.11287	TRUE	reported	igd	3.51402615	0.08151	0.000263391	0.004158793	596.9821352
rs9608282	ebi-a-GCST90016986	22	24804081	0.142939	0.0299793	2.52E-06	14306	T	G	genus Defluviitaleaceae UCG011 id.11287	TRUE	reported	igd	3.585754883	0.065609999	0.000194836	0.004158793	596.9821352
rs9725395	ebi-a-GCST90016986	1	85205632	-0.13834	0.029554	3.52E-06	14306	A	G	genus Defluviitaleaceae UCG011 id.11287	TRUE	reported	igd	3.534885731	0.087480001	0.000244527	0.004158793	596.9821352
rs1002941	ebi-a-GCST90017115	15	101242690	-0.107661	0.0233382	4.31E-06	14306	A	G	phylum Lentisphaerae id.2238	TRUE	reported	igd	2.791428239	0.720700026	0.000598852	0.003968645	626.4923313
rs11770843	ebi-a-GCST90017115	7	146795379	0.111896	0.0234776	1.14E-06	14306	C	T	phylum Lentisphaerae id.2238	TRUE	reported	igd	2.808101551	0.25940001	0.000610081	0.003968645	626.4923313
rs17114848	ebi-a-GCST90017115	15	25162535	0.148972	0.0324162	6.77E-06	14306	G	A	phylum Lentisphaerae id.2238	TRUE	reported	igd	3.877226867	0.109300002	0.000287441	0.003968645	626.4923313
rs2031282	ebi-a-GCST90017115	13	20687179	0.120412	0.0270263	5.86E-06	14306	A	G	phylum Lentisphaerae id.2238	TRUE	reported	igd	3.232553368	0.170000002	0.000391566	0.003968645	626.4923313
rs2731834	ebi-a-GCST90017115	5	94720245	-0.109935	0.0236848	3.80E-06	14306	G	C	phylum Lentisphaerae id.2238	TRUE	reported	igd	2.832884265	0.776300013	0.000523046	0.003968645	626.4923313
rs2825714	ebi-a-GCST90017115	21	21023966	-0.138226	0.0289096	1.50E-06	14306	A	G	phylum Lentisphaerae id.2238	TRUE	reported	igd	3.457810534	0.157100007	0.000423213	0.003968645	626.4923313
rs60995569	ebi-a-GCST90017115	10	53930085	-0.16062	0.0336806	9.19E-06	14306	T	G	phylum Lentisphaerae id.2238	TRUE	reported	igd	4.028458833	0.08946	0.000258988	0.003968645	626.4923313
rs62570196	ebi-a-GCST90017115	9	111086170	-0.217203	0.0439621	9.64E-07	14306	C	T	phylum Lentisphaerae id.2238	TRUE	reported	igd	5.258205319	0.06859	0.000218016	0.003968645	626.4923313
rs72640280	ebi-a-GCST90017115	1	11943792	0.220185	0.0485947	5.19E-06	14306	A	G	phylum Lentisphaerae id.2238	TRUE	reported	igd	5.812299913	0.053679999	0.000145801	0.003968645	626.4923313
rs73113483	ebi-a-GCST90017115	3	6223568	-0.131681	0.0288503	8.79E-06	14306	T	A	phylum Lentisphaerae id.2238	TRUE	reported	igd	3.450717798	0.123300001	0.000314827	0.003968645	626.4923313
rs77599476	ebi-a-GCST90017115	20	61394262	0.229981	0.0479918	1.90E-06	14306	A	G	phylum Lentisphaerae id.2238	TRUE	reported	igd	5.740188436	0.065609999	0.000196816	0.003968645	626.4923313
rs10461257	ebi-a-GCST90016978	4	156131004	-0.0551969	0.0122069	6.51E-06	14306	A	G	genus Christensenellaceae R 7group id.11283	TRUE	reported	igd	1.460039136	0.285299987	0.000582849	0.004144008	654.2902664
rs17081797	ebi-a-GCST90016978	18	67555560	-0.0904325	0.0204253	3.34E-06	14306	A	G	genus Christensenellaceae R 7group id.11283	TRUE	reported	igd	2.443022993	0.06859	0.000175076	0.004144008	654.2902664
rs60954665	ebi-a-GCST90016978	19	35883736	0.049815	0.0110787	7.13E-06	14306	T	G	genus Christensenellaceae R 7group id.11283	TRUE	reported	igd	1.325097738	0.509899974	0.000706357	0.004144008	654.2902664
rs62132810	ebi-a-GCST90016978	19	49279227	-0.0828853	0.0179623	5.67E-06	14306	A	G	genus Christensenellaceae R 7group id.11283	TRUE	reported	igd	2.148429247	0.1083	0.000287468	0.004144008	654.2902664
rs62190261	ebi-a-GCST90016978	2	230943099	0.0958394	0.0214723	8.74E-06	14306	A	C	genus Christensenellaceae R 7group id.11283	TRUE	reported	igd	2.568252246	0.090460002	0.000229151	0.004144008	654.2902664
rs62467127	ebi-a-GCST90016978	7	118096925	0.114108	0.0251983	3.25E-06	14306	C	T	genus Christensenellaceae R 7group id.11283	TRUE	reported	igd	3.013910507	0.04473	0.000122497	0.004144008	654.2902664
rs73952017	ebi-a-GCST90016978	18	1779609	-0.0862164	0.0194354	8.46E-06	14306	C	T	genus Christensenellaceae R 7group id.11283	TRUE	reported	igd	2.324623338	0.087480001	0.000219612	0.004144008	654.2902664
rs78521377	ebi-a-GCST90016978	10	126448374	0.124992	0.0274797	5.61E-06	14306	C	T	genus Christensenellaceae R 7group id.11283	TRUE	reported	igd	3.286783496	0.052680001	0.000144343	0.004144008	654.2902664
rs79150079	ebi-a-GCST90016978	5	29352420	0.121547	0.0270977	9.42E-06	14306	C	A	genus Christensenellaceae R 7group id.11283	TRUE	reported	igd	3.241093357	0.071570002	0.000186903	0.004144008	654.2902664
rs892686	ebi-a-GCST90016978	9	83043376	0.0514099	0.011136	3.97E-06	14306	A	G	genus Christensenellaceae R 7group id.11283	TRUE	reported	igd	1.331951259	0.451299995	0.000737814	0.004144008	654.2902664
rs999354	ebi-a-GCST90016978	19	34076956	0.0580248	0.0117185	7.01E-07	14306	T	A	genus Christensenellaceae R 7group id.11283	TRUE	reported	igd	1.401622739	0.324999988	0.000751938	0.004144008	654.2902664
rs10803434	ebi-a-GCST90016909	1	14238305	-0.0692742	0.0148866	3.55E-06	14306	A	T	class Alphaproteobacteria id.2379	TRUE	reported	igd	1.780551869	0.451299995	0.00074966	0.004697633	674.6961829
rs12977163	ebi-a-GCST90016909	19	28641647	0.0690234	0.0153829	7.14E-06	14306	G	C	class Alphaproteobacteria id.2379	TRUE	reported	igd	1.839913166	0.367799997	0.000654477	0.004697633	674.6961829
rs140912403	ebi-a-GCST90016909	9	95517807	-0.160677	0.0317708	6.20E-07	14306	C	T	class Alphaproteobacteria id.2379	TRUE	reported	igd	3.800032063	0.064609997	0.0002161	0.004697633	674.6961829
rs17061716	ebi-a-GCST90016909	3	59982336	0.0927341	0.0207569	9.33E-06	14306	G	C	class Alphaproteobacteria id.2379	TRUE	reported	igd	2.482684903	0.137199998	0.000330316	0.004697633	674.6961829
rs34569731	ebi-a-GCST90016909	2	75630344	-0.0705145	0.0157564	7.38E-06	14306	G	A	class Alphaproteobacteria id.2379	TRUE	reported	igd	1.884586639	0.665000021	0.000623765	0.004697633	674.6961829
rs55876211	ebi-a-GCST90016909	3	84471266	-0.080811	0.0184159	7.54E-06	14306	C	T	class Alphaproteobacteria id.2379	TRUE	reported	igd	2.202683296	0.172000006	0.000383377	0.004697633	674.6961829
rs62285697	ebi-a-GCST90016909	3	176407911	0.0805256	0.0180912	9.76E-06	14306	C	T	class Alphaproteobacteria id.2379	TRUE	reported	igd	2.163846679	0.1998	0.000442832	0.004697633	674.6961829
rs76784716	ebi-a-GCST90016909	2	169033340	0.133271	0.0267738	5.09E-07	14306	A	G	class Alphaproteobacteria id.2379	TRUE	reported	igd	3.202352426	0.071570002	0.000230167	0.004697633	674.6961829
rs7960664	ebi-a-GCST90016909	12	89471235	-0.0969489	0.0215149	8.84E-06	14306	A	G	class Alphaproteobacteria id.2379	TRUE	reported	igd	2.573347534	0.84890002	0.000364116	0.004697633	674.6961829
rs9813022	ebi-a-GCST90016909	3	13726736	-0.0751277	0.0153867	1.05E-06	14306	A	G	class Alphaproteobacteria id.2379	TRUE	reported	igd	1.840367675	0.30219999	0.000702824	0.004697633	674.6961829
rs11026530	ebi-a-GCST90016936	11	22379097	0.0822408	0.0186379	9.43E-06	14306	T	C	family Enterobacteriaceae id.3469	TRUE	reported	igd	2.229236204	0.134200007	0.000316273	0.004366532	689.5783193
rs111229068	ebi-a-GCST90016936	11	2563450	0.110561	0.0241719	3.65E-06	14306	A	T	family Enterobacteriaceae id.3469	TRUE	reported	igd	2.891145172	0.105400003	0.000275781	0.004366532	689.5783193
rs2374342	ebi-a-GCST90016936	2	42133542	0.0582927	0.0126195	4.52E-06	14306	C	A	family Enterobacteriaceae id.3469	TRUE	reported	igd	1.50938927	0.356900007	0.000684669	0.004366532	689.5783193
rs35673018	ebi-a-GCST90016936	16	54327745	0.0899642	0.0202934	7.63E-06	14306	G	A	family Enterobacteriaceae id.3469	TRUE	reported	igd	2.427246738	0.09443	0.000234949	0.004366532	689.5783193
rs4792380	ebi-a-GCST90016936	17	13521040	0.115598	0.0257683	9.49E-06	14306	A	T	family Enterobacteriaceae id.3469	TRUE	reported	igd	3.082086891	0.051690001	0.000137911	0.004366532	689.5783193
rs504442	ebi-a-GCST90016936	18	55145547	0.084159	0.0189479	5.17E-06	14306	T	G	family Enterobacteriaceae id.3469	TRUE	reported	igd	2.266314588	0.139200002	0.00033047	0.004366532	689.5783193
rs61973590	ebi-a-GCST90016936	14	27718039	-0.0605392	0.0133696	8.54E-06	14306	C	G	family Enterobacteriaceae id.3469	TRUE	reported	igd	1.599107	0.294200003	0.000595213	0.004366532	689.5783193
rs62210023	ebi-a-GCST90016936	20	55340092	0.0606754	0.0130125	3.13E-06	14306	A	G	family Enterobacteriaceae id.3469	TRUE	reported	igd	1.556395093	0.351900011	0.000693229	0.004366532	689.5783193
rs78143293	ebi-a-GCST90016936	18	57672335	-0.0848521	0.0170415	1.20E-06	14306	A	G	family Enterobacteriaceae id.3469	TRUE	reported	igd	2.038294484	0.144099995	0.000427473	0.004366532	689.5783193
rs79757635	ebi-a-GCST90016936	13	110840418	0.0758597	0.0171286	9.32E-06	14306	C	A	family Enterobacteriaceae id.3469	TRUE	reported	igd	2.048712314	0.160999998	0.000370406	0.004366532	689.5783193
rs80319214	ebi-a-GCST90016936	2	4015933	0.0990404	0.0215877	6.95E-06	14306	C	G	family Enterobacteriaceae id.3469	TRUE	reported	igd	2.582054974	0.1153	0.000300157	0.004366532	689.5783193
rs11026530	ebi-a-GCST90017098	11	22379097	0.0822408	0.0186379	9.43E-06	14306	T	C	order Enterobacteriales id.3468	TRUE	reported	igd	2.229236204	0.134200007	0.000316273	0.004366532	689.5783193
rs111229068	ebi-a-GCST90017098	11	2563450	0.110561	0.0241719	3.65E-06	14306	A	T	order Enterobacteriales id.3468	TRUE	reported	igd	2.891145172	0.105400003	0.000275781	0.004366532	689.5783193
rs2374342	ebi-a-GCST90017098	2	42133542	0.0582927	0.0126195	4.52E-06	14306	C	A	order Enterobacteriales id.3468	TRUE	reported	igd	1.50938927	0.356900007	0.000684669	0.004366532	689.5783193
rs35673018	ebi-a-GCST90017098	16	54327745	0.0899642	0.0202934	7.63E-06	14306	G	A	order Enterobacteriales id.3468	TRUE	reported	igd	2.427246738	0.09443	0.000234949	0.004366532	689.5783193
rs4792380	ebi-a-GCST90017098	17	13521040	0.115598	0.0257683	9.49E-06	14306	A	T	order Enterobacteriales id.3468	TRUE	reported	igd	3.082086891	0.051690001	0.000137911	0.004366532	689.5783193
rs504442	ebi-a-GCST90017098	18	55145547	0.084159	0.0189479	5.17E-06	14306	T	G	order Enterobacteriales id.3468	TRUE	reported	igd	2.266314588	0.139200002	0.00033047	0.004366532	689.5783193
rs61973590	ebi-a-GCST90017098	14	27718039	-0.0605392	0.0133696	8.54E-06	14306	C	G	order Enterobacteriales id.3468	TRUE	reported	igd	1.599107	0.294200003	0.000595213	0.004366532	689.5783193
rs62210023	ebi-a-GCST90017098	20	55340092	0.0606754	0.0130125	3.13E-06	14306	A	G	order Enterobacteriales id.3468	TRUE	reported	igd	1.556395093	0.351900011	0.000693229	0.004366532	689.5783193
rs78143293	ebi-a-GCST90017098	18	57672335	-0.0848521	0.0170415	1.20E-06	14306	A	G	order Enterobacteriales id.3468	TRUE	reported	igd	2.038294484	0.144099995	0.000427473	0.004366532	689.5783193
rs79757635	ebi-a-GCST90017098	13	110840418	0.0758597	0.0171286	9.32E-06	14306	C	A	order Enterobacteriales id.3468	TRUE	reported	igd	2.048712314	0.160999998	0.000370406	0.004366532	689.5783193
rs80319214	ebi-a-GCST90017098	2	4015933	0.0990404	0.0215877	6.95E-06	14306	C	G	order Enterobacteriales id.3468	TRUE	reported	igd	2.582054974	0.1153	0.000300157	0.004366532	689.5783193
rs10093275	ebi-a-GCST90016951	8	69732887	-0.0534595	0.011677	5.35E-06	14306	T	C	family Ruminococcaceae id.2050	TRUE	reported	igd	1.39665902	0.717700005	0.000593681	0.004176889	719.4082552
rs10166469	ebi-a-GCST90016951	2	29829167	0.053336	0.0120209	8.52E-06	14306	C	T	family Ruminococcaceae id.2050	TRUE	reported	igd	1.437792105	0.723699987	0.000550324	0.004176889	719.4082552
rs1158100	ebi-a-GCST90016951	8	4555684	0.0490539	0.0109865	8.61E-06	14306	G	A	family Ruminococcaceae id.2050	TRUE	reported	igd	1.314069909	0.645099998	0.000638077	0.004176889	719.4082552
rs1612733	ebi-a-GCST90016951	1	107661606	0.108708	0.0238006	4.22E-06	14306	T	C	family Ruminococcaceae id.2050	TRUE	reported	igd	2.846734836	0.059640002	0.000163565	0.004176889	719.4082552
rs17376049	ebi-a-GCST90016951	1	61425267	0.0848534	0.0172114	7.30E-07	14306	T	C	family Ruminococcaceae id.2050	TRUE	reported	igd	2.058615831	0.1083	0.000328144	0.004176889	719.4082552
rs2113833	ebi-a-GCST90016951	2	218216801	-0.169146	0.0355009	1.14E-06	14306	C	T	family Ruminococcaceae id.2050	TRUE	reported	igd	4.246180715	0.958299994	0.000126822	0.004176889	719.4082552
rs2426816	ebi-a-GCST90016951	20	58278102	-0.0480152	0.0106011	6.04E-06	14306	T	A	family Ruminococcaceae id.2050	TRUE	reported	igd	1.267973104	0.497000009	0.000716955	0.004176889	719.4082552
rs3009418	ebi-a-GCST90016951	1	147744468	-0.0927607	0.0210123	8.69E-06	14306	A	C	family Ruminococcaceae id.2050	TRUE	reported	igd	2.513232708	0.921500027	0.000197087	0.004176889	719.4082552
rs499272	ebi-a-GCST90016951	11	116485496	0.0706431	0.016046	9.29E-06	14306	G	C	family Ruminococcaceae id.2050	TRUE	reported	igd	1.919225027	0.136199996	0.000318792	0.004176889	719.4082552
rs55793120	ebi-a-GCST90016951	12	47384118	0.13822	0.0266152	1.44E-07	14306	T	C	family Ruminococcaceae id.2050	TRUE	reported	igd	3.183382646	0.050700001	0.00018147	0.004176889	719.4082552
rs56199908	ebi-a-GCST90016951	9	2801371	-0.199327	0.0410444	1.66E-06	14306	T	C	family Ruminococcaceae id.2050	TRUE	reported	igd	4.909225956	0.053679999	0.000167489	0.004176889	719.4082552
rs76724913	ebi-a-GCST90016951	1	24473669	0.0901053	0.0203104	9.60E-06	14306	T	G	family Ruminococcaceae id.2050	TRUE	reported	igd	2.429280069	0.076540001	0.000194483	0.004176889	719.4082552
rs10048062	ebi-a-GCST90017016	15	98476920	-0.147352	0.0336531	8.59E-06	14306	C	T	genus Howardella id.2000	TRUE	reported	igd	4.025169622	0.1074	0.000256942	0.004573572	722.4250709
rs12452946	ebi-a-GCST90017016	17	17253288	-0.105833	0.0228941	3.80E-06	14306	A	G	genus Howardella id.2000	TRUE	reported	igd	2.738310463	0.500999987	0.00074687	0.004573572	722.4250709
rs1484873	ebi-a-GCST90017016	18	43206985	0.227831	0.046335	2.56E-06	14306	G	A	genus Howardella id.2000	TRUE	reported	igd	5.542022412	0.931400001	0.000215963	0.004573572	722.4250709
rs17167098	ebi-a-GCST90017016	7	133154356	-0.169366	0.0352068	1.12E-06	14306	G	A	genus Howardella id.2000	TRUE	reported	igd	4.211004093	0.113300003	0.000325026	0.004573572	722.4250709
rs2154047	ebi-a-GCST90017016	14	95452797	0.192557	0.0420093	9.97E-06	14306	A	C	genus Howardella id.2000	TRUE	reported	igd	5.024635418	0.932399988	0.000185135	0.004573572	722.4250709
rs36081916	ebi-a-GCST90017016	7	93527414	-0.18123	0.0402987	4.70E-06	14306	T	C	genus Howardella id.2000	TRUE	reported	igd	4.8200345	0.111299999	0.000279666	0.004573572	722.4250709
rs3791893	ebi-a-GCST90017016	2	218819396	0.147035	0.034023	9.50E-06	14306	A	G	genus Howardella id.2000	TRUE	reported	igd	4.069412507	0.123300001	0.000282242	0.004573572	722.4250709
rs609430	ebi-a-GCST90017016	4	169178315	-0.112045	0.0239328	3.34E-06	14306	T	G	genus Howardella id.2000	TRUE	reported	igd	2.862546973	0.338999987	0.000686611	0.004573572	722.4250709
rs61771805	ebi-a-GCST90017016	1	72972799	-0.136779	0.0296811	4.03E-06	14306	A	T	genus Howardella id.2000	TRUE	reported	igd	3.550087869	0.186900005	0.000451174	0.004573572	722.4250709
rs672217	ebi-a-GCST90017016	18	60125134	0.164146	0.0349993	3.52E-06	14306	G	A	genus Howardella id.2000	TRUE	reported	igd	4.186185497	0.141200006	0.00037289	0.004573572	722.4250709
rs901099	ebi-a-GCST90017016	11	77901287	-0.12718	0.0250924	6.53E-07	14306	T	G	genus Howardella id.2000	TRUE	reported	igd	3.001244052	0.312099993	0.000771053	0.004573572	722.4250709
rs10233278	ebi-a-GCST90017091	7	117496144	-0.116319	0.0248527	3.51E-06	14306	T	C	order Bacillales id.1674	TRUE	reported	igd	2.972574088	0.412499994	0.00074216	0.004583145	723.9441697
rs10410917	ebi-a-GCST90017091	19	14970441	-0.11471	0.0250025	5.57E-06	14306	C	T	order Bacillales id.1674	TRUE	reported	igd	2.990491321	0.403600007	0.000708331	0.004583145	723.9441697
rs11034576	ebi-a-GCST90017091	11	38085711	0.205765	0.0453311	8.86E-06	14306	A	G	order Bacillales id.1674	TRUE	reported	igd	5.42194825	0.079520002	0.00021084	0.004583145	723.9441697
rs11207728	ebi-a-GCST90017091	1	61827534	0.14455	0.0316912	5.73E-06	14306	A	G	order Bacillales id.1674	TRUE	reported	igd	3.790511291	0.797200024	0.000470225	0.004583145	723.9441697
rs11844714	ebi-a-GCST90017091	14	49001226	-0.143245	0.0320272	5.06E-06	14306	A	G	order Bacillales id.1674	TRUE	reported	igd	3.830699475	0.163000003	0.000381545	0.004583145	723.9441697
rs12522021	ebi-a-GCST90017091	5	78856074	0.174339	0.0400515	7.60E-06	14306	T	A	order Bacillales id.1674	TRUE	reported	igd	4.790467479	0.09245	0.000222249	0.004583145	723.9441697
rs1287018	ebi-a-GCST90017091	20	5826474	0.141125	0.0319309	9.87E-06	14306	G	A	order Bacillales id.1674	TRUE	reported	igd	3.819181254	0.159999996	0.000367026	0.004583145	723.9441697
rs4617108	ebi-a-GCST90017091	7	49423832	-0.248861	0.0525929	1.98E-06	14306	G	A	order Bacillales id.1674	TRUE	reported	igd	6.290515388	0.939400017	0.000178194	0.004583145	723.9441697
rs62640857	ebi-a-GCST90017091	12	69332975	0.148238	0.0326455	4.49E-06	14306	A	G	order Bacillales id.1674	TRUE	reported	igd	3.904652911	0.183899999	0.000432623	0.004583145	723.9441697
rs74420793	ebi-a-GCST90017091	4	127766709	-0.164413	0.0353763	3.07E-06	14306	A	G	order Bacillales id.1674	TRUE	reported	igd	4.231277597	0.162	0.000409938	0.004583145	723.9441697
rs74887130	ebi-a-GCST90017091	21	28684912	-0.192166	0.0358817	1.16E-07	14306	C	G	order Bacillales id.1674	TRUE	reported	igd	4.291727324	0.132200003	0.000460013	0.004583145	723.9441697
rs11929846	ebi-a-GCST90017043	4	17051156	-0.0697199	0.0157969	8.88E-06	14306	T	C	genus Phascolarctobacterium id.2168	TRUE	reported	igd	1.889430751	0.209700003	0.000451307	0.004689768	740.8654778
rs12618201	ebi-a-GCST90017043	2	174436533	0.0641657	0.0138202	3.38E-06	14306	A	G	genus Phascolarctobacterium id.2168	TRUE	reported	igd	1.653002226	0.346899986	0.000682768	0.004689768	740.8654778
rs1264476	ebi-a-GCST90017043	8	102434276	-0.0767335	0.0166041	4.30E-06	14306	G	T	genus Phascolarctobacterium id.2168	TRUE	reported	igd	1.98597808	0.800199986	0.000477359	0.004689768	740.8654778
rs56069061	ebi-a-GCST90017043	3	168339417	-0.111306	0.0230694	1.87E-06	14306	G	A	genus Phascolarctobacterium id.2168	TRUE	reported	igd	2.759277691	0.101400003	0.000296538	0.004689768	740.8654778
rs56157888	ebi-a-GCST90017043	4	183252836	0.0954864	0.0193976	1.09E-06	14306	A	C	genus Phascolarctobacterium id.2168	TRUE	reported	igd	2.320102168	0.170000002	0.000477998	0.004689768	740.8654778
rs6427992	ebi-a-GCST90017043	1	203102563	0.0652458	0.0137508	2.09E-06	14306	C	G	genus Phascolarctobacterium id.2168	TRUE	reported	igd	1.644701452	0.6074	0.000750561	0.004689768	740.8654778
rs74540770	ebi-a-GCST90017043	3	186553389	-0.121014	0.0258621	3.60E-06	14306	G	A	genus Phascolarctobacterium id.2168	TRUE	reported	igd	3.093306093	0.064609997	0.00018499	0.004689768	740.8654778
rs74847270	ebi-a-GCST90017043	22	47841258	-0.104889	0.0230998	5.73E-06	14306	A	G	genus Phascolarctobacterium id.2168	TRUE	reported	igd	2.762913765	0.087480001	0.000230095	0.004689768	740.8654778
rs75882962	ebi-a-GCST90017043	12	53098742	0.0968661	0.0190575	3.19E-07	14306	T	C	genus Phascolarctobacterium id.2168	TRUE	reported	igd	2.279423591	0.166999996	0.000502441	0.004689768	740.8654778
rs76124218	ebi-a-GCST90017043	17	73584441	-0.159361	0.0344532	2.67E-06	14306	C	G	genus Phascolarctobacterium id.2168	TRUE	reported	igd	4.120867736	0.051690001	0.000146613	0.004689768	740.8654778
rs7982713	ebi-a-GCST90017043	13	71376322	0.0726921	0.0163201	9.72E-06	14306	G	A	genus Phascolarctobacterium id.2168	TRUE	reported	igd	1.952009495	0.228599995	0.000489099	0.004689768	740.8654778
rs10875374	ebi-a-GCST90016931	1	101804809	0.0536759	0.0119436	8.10E-06	14306	T	C	family Clostridiaceae1 id.1869	TRUE	reported	igd	1.428546431	0.551699996	0.000698348	0.00471045	744.1481612
rs12186080	ebi-a-GCST90016931	3	132596627	0.0748236	0.016246	5.34E-06	14306	G	A	family Clostridiaceae1 id.1869	TRUE	reported	igd	1.943146565	0.160999998	0.000400575	0.00471045	744.1481612
rs12341505	ebi-a-GCST90016931	9	136710881	0.0814503	0.0179338	4.54E-06	14306	G	A	family Clostridiaceae1 id.1869	TRUE	reported	igd	2.145020428	0.111299999	0.000285235	0.00471045	744.1481612
rs12490337	ebi-a-GCST90016931	3	111482845	-0.0616944	0.013693	6.91E-06	14306	C	G	family Clostridiaceae1 id.1869	TRUE	reported	igd	1.637788127	0.245499998	0.000525674	0.00471045	744.1481612
rs2795528	ebi-a-GCST90016931	10	43270264	-0.180969	0.0390911	3.81E-06	14306	G	A	family Clostridiaceae1 id.1869	TRUE	reported	igd	4.675596251	0.04871	0.000138834	0.00471045	744.1481612
rs2817172	ebi-a-GCST90016931	1	3041519	0.0563367	0.012392	5.27E-06	14306	C	T	family Clostridiaceae1 id.1869	TRUE	reported	igd	1.48217852	0.412499994	0.000700235	0.00471045	744.1481612
rs4723021	ebi-a-GCST90016931	7	30934659	-0.106376	0.0241944	7.42E-06	14306	T	C	family Clostridiaceae1 id.1869	TRUE	reported	igd	2.893836345	0.05765	0.000146819	0.00471045	744.1481612
rs550843	ebi-a-GCST90016931	6	165722832	-0.0734787	0.0168383	7.09E-06	14306	T	C	family Clostridiaceae1 id.1869	TRUE	reported	igd	2.013990201	0.149100006	0.000337749	0.00471045	744.1481612
rs56188186	ebi-a-GCST90016931	16	87710690	0.0967773	0.0217471	8.24E-06	14306	A	G	family Clostridiaceae1 id.1869	TRUE	reported	igd	2.60112044	0.075549997	0.000193363	0.00471045	744.1481612
rs62397761	ebi-a-GCST90016931	6	48093014	0.0615805	0.0136198	9.08E-06	14306	A	G	family Clostridiaceae1 id.1869	TRUE	reported	igd	1.629032844	0.286300004	0.000583974	0.00471045	744.1481612
rs881532	ebi-a-GCST90016931	22	47806774	0.0533035	0.0119011	7.90E-06	14306	G	A	family Clostridiaceae1 id.1869	TRUE	reported	igd	1.423463104	0.522899985	0.000699644	0.00471045	744.1481612
rs11160353	ebi-a-GCST90016987	14	97116904	0.0691756	0.0147285	2.70E-06	14306	A	T	genus Desulfovibrio id.3173	TRUE	reported	igd	1.761641893	0.492000014	0.000770778	0.004717055	745.1965246
rs12031543	ebi-a-GCST90016987	1	68664315	-0.127185	0.0281887	6.55E-06	14306	T	C	genus Desulfovibrio id.3173	TRUE	reported	igd	3.371585349	0.075549997	0.00019877	0.004717055	745.1965246
rs13066142	ebi-a-GCST90016987	3	67478973	0.119141	0.0250891	3.79E-06	14306	G	A	genus Desulfovibrio id.3173	TRUE	reported	igd	3.000849347	0.093440004	0.000267051	0.004717055	745.1965246
rs16863365	ebi-a-GCST90016987	2	198089911	0.109402	0.0226964	1.79E-06	14306	A	G	genus Desulfovibrio id.3173	TRUE	reported	igd	2.714664022	0.117299996	0.000336325	0.004717055	745.1965246
rs2032031	ebi-a-GCST90016987	10	130170270	0.0654931	0.0148681	9.14E-06	14306	G	A	genus Desulfovibrio id.3173	TRUE	reported	igd	1.778339126	0.526799977	0.000676211	0.004717055	745.1965246
rs2456226	ebi-a-GCST90016987	5	52633741	0.0854927	0.0172749	8.55E-07	14306	A	C	genus Desulfovibrio id.3173	TRUE	reported	igd	2.06621092	0.710699975	0.000704001	0.004717055	745.1965246
rs2590913	ebi-a-GCST90016987	13	64264446	-0.154496	0.0339396	6.65E-06	14306	A	G	genus Desulfovibrio id.3173	TRUE	reported	igd	4.059437225	0.927399993	0.000195046	0.004717055	745.1965246
rs2853179	ebi-a-GCST90016987	8	105462047	-0.0811971	0.0174234	2.42E-06	14306	T	C	genus Desulfovibrio id.3173	TRUE	reported	igd	2.083972662	0.75150001	0.000566999	0.004717055	745.1965246
rs4797774	ebi-a-GCST90016987	18	13447995	-0.212582	0.0470044	5.64E-06	14306	A	G	genus Desulfovibrio id.3173	TRUE	reported	igd	5.622087801	0.931400001	0.000182704	0.004717055	745.1965246
rs6580353	ebi-a-GCST90016987	5	139410687	0.0770979	0.0169735	4.94E-06	14306	T	C	genus Desulfovibrio id.3173	TRUE	reported	igd	2.030161161	0.260399997	0.00055551	0.004717055	745.1965246
rs72647089	ebi-a-GCST90016987	8	57972916	-0.106594	0.0239337	8.30E-06	14306	T	G	genus Desulfovibrio id.3173	TRUE	reported	igd	2.862654619	0.106399998	0.000263659	0.004717055	745.1965246
rs10202904	ebi-a-GCST90016920	2	125440268	0.121754	0.0235357	3.01E-07	14306	G	T	class Methanobacteria id.119	TRUE	reported	igd	2.815050758	0.532800019	0.000931303	0.004454979	767.5194072
rs10424197	ebi-a-GCST90016920	19	46439321	0.111274	0.0247517	9.28E-06	14306	A	G	class Methanobacteria id.119	TRUE	reported	igd	2.960493712	0.675000012	0.000619835	0.004454979	767.5194072
rs11018665	ebi-a-GCST90016920	11	89349287	0.111465	0.0250516	6.52E-06	14306	A	T	class Methanobacteria id.119	TRUE	reported	igd	2.996364058	0.340999991	0.000621953	0.004454979	767.5194072
rs12825290	ebi-a-GCST90016920	12	43701132	-0.216781	0.0493496	6.08E-06	14306	C	G	class Methanobacteria id.119	TRUE	reported	igd	5.90259176	0.06064	0.000153666	0.004454979	767.5194072
rs4257531	ebi-a-GCST90016920	3	2086167	0.164498	0.0364959	7.44E-06	14306	G	A	class Methanobacteria id.119	TRUE	reported	igd	4.365190369	0.114299998	0.000287526	0.004454979	767.5194072
rs56131665	ebi-a-GCST90016920	5	178160975	0.178661	0.039298	6.18E-06	14306	G	A	class Methanobacteria id.119	TRUE	reported	igd	4.700343083	0.093440004	0.000244771	0.004454979	767.5194072
rs6508769	ebi-a-GCST90016920	19	28827760	-0.153519	0.0344519	8.23E-06	14306	C	T	class Methanobacteria id.119	TRUE	reported	igd	4.120712246	0.834999979	0.000382455	0.004454979	767.5194072
rs6776814	ebi-a-GCST90016920	3	15053083	-0.199566	0.0411825	1.63E-06	14306	T	C	class Methanobacteria id.119	TRUE	reported	igd	4.925743778	0.08946	0.000267416	0.004454979	767.5194072
rs73068003	ebi-a-GCST90016920	7	10773932	-0.15814	0.0351803	8.45E-06	14306	G	T	class Methanobacteria id.119	TRUE	reported	igd	4.207834489	0.122299999	0.000303228	0.004454979	767.5194072
rs73457410	ebi-a-GCST90016920	13	41956181	0.21534	0.0436695	1.41E-06	14306	A	G	class Methanobacteria id.119	TRUE	reported	igd	5.223208108	0.066600002	0.000211323	0.004454979	767.5194072
rs75208022	ebi-a-GCST90016920	12	21338861	-0.227245	0.048763	5.92E-06	14306	C	T	class Methanobacteria id.119	TRUE	reported	igd	5.832429888	0.076540001	0.000214598	0.004454979	767.5194072
rs894996	ebi-a-GCST90016920	4	104418307	0.216999	0.0449076	1.88E-06	14306	C	A	class Methanobacteria id.119	TRUE	reported	igd	5.371294392	0.071570002	0.000216904	0.004454979	767.5194072
rs10202904	ebi-a-GCST90016942	2	125440268	0.121754	0.0235357	3.01E-07	14306	G	T	family Methanobacteriaceae id.121	TRUE	reported	igd	2.815050758	0.532800019	0.000931303	0.004454979	767.5194072
rs10424197	ebi-a-GCST90016942	19	46439321	0.111274	0.0247517	9.28E-06	14306	A	G	family Methanobacteriaceae id.121	TRUE	reported	igd	2.960493712	0.675000012	0.000619835	0.004454979	767.5194072
rs11018665	ebi-a-GCST90016942	11	89349287	0.111465	0.0250516	6.52E-06	14306	A	T	family Methanobacteriaceae id.121	TRUE	reported	igd	2.996364058	0.340999991	0.000621953	0.004454979	767.5194072
rs12825290	ebi-a-GCST90016942	12	43701132	-0.216781	0.0493496	6.08E-06	14306	C	G	family Methanobacteriaceae id.121	TRUE	reported	igd	5.90259176	0.06064	0.000153666	0.004454979	767.5194072
rs4257531	ebi-a-GCST90016942	3	2086167	0.164498	0.0364959	7.44E-06	14306	G	A	family Methanobacteriaceae id.121	TRUE	reported	igd	4.365190369	0.114299998	0.000287526	0.004454979	767.5194072
rs56131665	ebi-a-GCST90016942	5	178160975	0.178661	0.039298	6.18E-06	14306	G	A	family Methanobacteriaceae id.121	TRUE	reported	igd	4.700343083	0.093440004	0.000244771	0.004454979	767.5194072
rs6508769	ebi-a-GCST90016942	19	28827760	-0.153519	0.0344519	8.23E-06	14306	C	T	family Methanobacteriaceae id.121	TRUE	reported	igd	4.120712246	0.834999979	0.000382455	0.004454979	767.5194072
rs6776814	ebi-a-GCST90016942	3	15053083	-0.199566	0.0411825	1.63E-06	14306	T	C	family Methanobacteriaceae id.121	TRUE	reported	igd	4.925743778	0.08946	0.000267416	0.004454979	767.5194072
rs73068003	ebi-a-GCST90016942	7	10773932	-0.15814	0.0351803	8.45E-06	14306	G	T	family Methanobacteriaceae id.121	TRUE	reported	igd	4.207834489	0.122299999	0.000303228	0.004454979	767.5194072
rs73457410	ebi-a-GCST90016942	13	41956181	0.21534	0.0436695	1.41E-06	14306	A	G	family Methanobacteriaceae id.121	TRUE	reported	igd	5.223208108	0.066600002	0.000211323	0.004454979	767.5194072
rs75208022	ebi-a-GCST90016942	12	21338861	-0.227245	0.048763	5.92E-06	14306	C	T	family Methanobacteriaceae id.121	TRUE	reported	igd	5.832429888	0.076540001	0.000214598	0.004454979	767.5194072
rs894996	ebi-a-GCST90016942	4	104418307	0.216999	0.0449076	1.88E-06	14306	C	A	family Methanobacteriaceae id.121	TRUE	reported	igd	5.371294392	0.071570002	0.000216904	0.004454979	767.5194072
rs10202904	ebi-a-GCST90017102	2	125440268	0.121754	0.0235357	3.01E-07	14306	G	T	order Methanobacteriales id.120	TRUE	reported	igd	2.815050758	0.532800019	0.000931303	0.004454979	767.5194072
rs10424197	ebi-a-GCST90017102	19	46439321	0.111274	0.0247517	9.28E-06	14306	A	G	order Methanobacteriales id.120	TRUE	reported	igd	2.960493712	0.675000012	0.000619835	0.004454979	767.5194072
rs11018665	ebi-a-GCST90017102	11	89349287	0.111465	0.0250516	6.52E-06	14306	A	T	order Methanobacteriales id.120	TRUE	reported	igd	2.996364058	0.340999991	0.000621953	0.004454979	767.5194072
rs12825290	ebi-a-GCST90017102	12	43701132	-0.216781	0.0493496	6.08E-06	14306	C	G	order Methanobacteriales id.120	TRUE	reported	igd	5.90259176	0.06064	0.000153666	0.004454979	767.5194072
rs4257531	ebi-a-GCST90017102	3	2086167	0.164498	0.0364959	7.44E-06	14306	G	A	order Methanobacteriales id.120	TRUE	reported	igd	4.365190369	0.114299998	0.000287526	0.004454979	767.5194072
rs56131665	ebi-a-GCST90017102	5	178160975	0.178661	0.039298	6.18E-06	14306	G	A	order Methanobacteriales id.120	TRUE	reported	igd	4.700343083	0.093440004	0.000244771	0.004454979	767.5194072
rs6508769	ebi-a-GCST90017102	19	28827760	-0.153519	0.0344519	8.23E-06	14306	C	T	order Methanobacteriales id.120	TRUE	reported	igd	4.120712246	0.834999979	0.000382455	0.004454979	767.5194072
rs6776814	ebi-a-GCST90017102	3	15053083	-0.199566	0.0411825	1.63E-06	14306	T	C	order Methanobacteriales id.120	TRUE	reported	igd	4.925743778	0.08946	0.000267416	0.004454979	767.5194072
rs73068003	ebi-a-GCST90017102	7	10773932	-0.15814	0.0351803	8.45E-06	14306	G	T	order Methanobacteriales id.120	TRUE	reported	igd	4.207834489	0.122299999	0.000303228	0.004454979	767.5194072
rs73457410	ebi-a-GCST90017102	13	41956181	0.21534	0.0436695	1.41E-06	14306	A	G	order Methanobacteriales id.120	TRUE	reported	igd	5.223208108	0.066600002	0.000211323	0.004454979	767.5194072
rs75208022	ebi-a-GCST90017102	12	21338861	-0.227245	0.048763	5.92E-06	14306	C	T	order Methanobacteriales id.120	TRUE	reported	igd	5.832429888	0.076540001	0.000214598	0.004454979	767.5194072
rs894996	ebi-a-GCST90017102	4	104418307	0.216999	0.0449076	1.88E-06	14306	C	A	order Methanobacteriales id.120	TRUE	reported	igd	5.371294392	0.071570002	0.000216904	0.004454979	767.5194072
rs112617308	ebi-a-GCST90016996	10	94185213	-0.170873	0.0362844	2.38E-06	14306	T	C	genus Eubacterium brachy group id.11296	TRUE	reported	igd	4.339893342	0.079520002	0.000226939	0.00487443	770.1802783
rs12151423	ebi-a-GCST90016996	2	218237281	-0.101329	0.0227324	9.27E-06	14306	G	A	genus Eubacterium brachy group id.11296	TRUE	reported	igd	2.718969899	0.520900011	0.000693217	0.00487443	770.1802783
rs13139592	ebi-a-GCST90016996	4	144665178	-0.145997	0.0327192	7.97E-06	14306	T	C	genus Eubacterium brachy group id.11296	TRUE	reported	igd	3.913467998	0.122299999	0.000298791	0.00487443	770.1802783
rs1384962	ebi-a-GCST90016996	14	23060552	-0.120888	0.0266264	6.99E-06	14306	G	A	genus Eubacterium brachy group id.11296	TRUE	reported	igd	3.184722252	0.789300025	0.000479248	0.00487443	770.1802783
rs2913110	ebi-a-GCST90016996	10	22892667	-0.105143	0.022942	4.56E-06	14306	T	C	genus Eubacterium brachy group id.11296	TRUE	reported	igd	2.744039671	0.622300029	0.000690171	0.00487443	770.1802783
rs4862235	ebi-a-GCST90016996	4	184628931	-0.104806	0.0225751	3.73E-06	14306	A	G	genus Eubacterium brachy group id.11296	TRUE	reported	igd	2.700155609	0.555700004	0.000743946	0.00487443	770.1802783
rs62348779	ebi-a-GCST90016996	5	17460096	-0.201481	0.043286	3.78E-06	14306	T	C	genus Eubacterium brachy group id.11296	TRUE	reported	igd	5.177338559	0.08151	0.000226762	0.00487443	770.1802783
rs6591893	ebi-a-GCST90016996	11	80236833	-0.108225	0.0240319	7.34E-06	14306	A	G	genus Eubacterium brachy group id.11296	TRUE	reported	igd	2.874400095	0.652100027	0.00064322	0.00487443	770.1802783
rs720439	ebi-a-GCST90016996	22	48190598	0.111927	0.0251252	7.03E-06	14306	G	A	genus Eubacterium brachy group id.11296	TRUE	reported	igd	3.005167185	0.74849999	0.000522267	0.00487443	770.1802783
rs73199919	ebi-a-GCST90016996	4	6856564	-0.236717	0.0531335	8.16E-06	14306	T	C	genus Eubacterium brachy group id.11296	TRUE	reported	igd	6.355175306	0.05666	0.000148313	0.00487443	770.1802783
rs9613196	ebi-a-GCST90016996	22	26922534	-0.238718	0.0528561	4.99E-06	14306	T	A	genus Eubacterium brachy group id.11296	TRUE	reported	igd	6.321996132	0.076540001	0.000201557	0.00487443	770.1802783
rs10263623	ebi-a-GCST90017001	7	64894137	0.193496	0.0439023	8.91E-06	14306	C	T	genus Eubacterium nodatum group id.11297	TRUE	reported	igd	5.251052779	0.104400001	0.000253919	0.004975828	786.2817728
rs10458299	ebi-a-GCST90017001	7	135052348	-0.187753	0.041969	8.37E-06	14306	T	C	genus Eubacterium nodatum group id.11297	TRUE	reported	igd	5.019815228	0.080519997	0.000207145	0.004975828	786.2817728
rs11006576	ebi-a-GCST90017001	10	61322015	-0.110167	0.024593	7.99E-06	14306	A	G	genus Eubacterium nodatum group id.11297	TRUE	reported	igd	2.941511971	0.512899995	0.000700878	0.004975828	786.2817728
rs113893692	ebi-a-GCST90017001	9	28245518	-0.185107	0.0403573	5.76E-06	14306	C	T	genus Eubacterium nodatum group id.11297	TRUE	reported	igd	4.827043511	0.098410003	0.000260953	0.004975828	786.2817728
rs34297067	ebi-a-GCST90017001	14	52185888	-0.186907	0.0341475	6.60E-08	14306	A	G	genus Eubacterium nodatum group id.11297	TRUE	reported	igd	4.084303665	0.139200002	0.000501865	0.004975828	786.2817728
rs61841040	ebi-a-GCST90017001	10	9659749	0.160621	0.0341609	3.56E-06	14306	G	T	genus Eubacterium nodatum group id.11297	TRUE	reported	igd	4.085906408	0.165999994	0.00042789	0.004975828	786.2817728
rs6818880	ebi-a-GCST90017001	4	94712747	0.110081	0.0245964	7.83E-06	14306	G	A	genus Eubacterium nodatum group id.11297	TRUE	reported	igd	2.941918637	0.544700027	0.000694462	0.004975828	786.2817728
rs77910827	ebi-a-GCST90017001	9	96597985	0.201788	0.0413568	9.05E-07	14306	C	T	genus Eubacterium nodatum group id.11297	TRUE	reported	igd	4.946591399	0.103399999	0.000308552	0.004975828	786.2817728
rs7827125	ebi-a-GCST90017001	8	4954912	0.1223	0.0271331	7.17E-06	14306	C	T	genus Eubacterium nodatum group id.11297	TRUE	reported	igd	3.245327469	0.282299995	0.000575466	0.004975828	786.2817728
rs7880204	ebi-a-GCST90017001	1	171060821	-0.125454	0.0275303	6.84E-06	14306	T	C	genus Eubacterium nodatum group id.11297	TRUE	reported	igd	3.292835645	0.247500002	0.00054068	0.004975828	786.2817728
rs9425984	ebi-a-GCST90017001	1	34529736	-0.130234	0.0292347	7.21E-06	14306	T	C	genus Eubacterium nodatum group id.11297	TRUE	reported	igd	3.496694995	0.238600001	0.000504019	0.004975828	786.2817728
rs10070053	ebi-a-GCST90016984	5	34794789	0.0594312	0.0135375	7.65E-06	14306	A	G	genus Coprococcus2 id.11302	TRUE	reported	igd	1.619189131	0.407599986	0.000650598	0.00547997	787.67814
rs12634070	ebi-a-GCST90016984	3	180544880	0.0736486	0.0164921	9.95E-06	14306	T	C	genus Coprococcus2 id.11302	TRUE	reported	igd	1.972582018	0.1928	0.000433887	0.00547997	787.67814
rs1958519	ebi-a-GCST90016984	14	86833255	0.0665288	0.0138558	1.58E-06	14306	T	A	genus Coprococcus2 id.11302	TRUE	reported	igd	1.65726026	0.436399996	0.000792727	0.00547997	787.67814
rs2482516	ebi-a-GCST90016984	9	25554068	0.0754415	0.0164619	4.72E-06	14306	C	T	genus Coprococcus2 id.11302	TRUE	reported	igd	1.968969866	0.225600004	0.000512952	0.00547997	787.67814
rs35890118	ebi-a-GCST90016984	10	129715759	-0.066536	0.0147661	8.26E-06	14306	A	G	genus Coprococcus2 id.11302	TRUE	reported	igd	1.766139142	0.317099988	0.000614677	0.00547997	787.67814
rs59936925	ebi-a-GCST90016984	20	49266770	0.117085	0.0233995	9.38E-07	14306	A	T	genus Coprococcus2 id.11302	TRUE	reported	igd	2.79876019	0.100400001	0.000316144	0.00547997	787.67814
rs61823518	ebi-a-GCST90016984	1	223688236	-0.0955381	0.0215724	6.68E-06	14306	A	C	genus Coprococcus2 id.11302	TRUE	reported	igd	2.580224976	0.095430002	0.000236698	0.00547997	787.67814
rs6677933	ebi-a-GCST90016984	1	112139008	-0.0804405	0.0164216	1.19E-06	14306	C	T	genus Coprococcus2 id.11302	TRUE	reported	igd	1.964149676	0.241600007	0.000614647	0.00547997	787.67814
rs72680320	ebi-a-GCST90016984	4	131125786	-0.0649382	0.013919	2.27E-06	14306	T	C	genus Coprococcus2 id.11302	TRUE	reported	igd	1.664819466	0.413500011	0.000737972	0.00547997	787.67814
rs9426473	ebi-a-GCST90016984	1	4210455	0.0727361	0.0161662	6.31E-06	14306	A	G	genus Coprococcus2 id.11302	TRUE	reported	igd	1.933601871	0.279300004	0.000569667	0.00547997	787.67814
rs112893842	ebi-a-GCST90016934	9	8786663	0.110761	0.0232545	2.75E-06	14306	T	C	family Defluviitaleaceae id.1924	TRUE	reported	igd	2.781417075	0.09742	0.000278872	0.004653646	801.9065266
rs1582238	ebi-a-GCST90016934	1	118723685	-0.0801923	0.0167061	1.69E-06	14306	C	T	family Defluviitaleaceae id.1924	TRUE	reported	igd	1.998178064	0.628199995	0.000752375	0.004653646	801.9065266
rs17051335	ebi-a-GCST90016934	4	122202910	-0.134314	0.0292201	4.58E-06	14306	C	T	family Defluviitaleaceae id.1924	TRUE	reported	igd	3.494948723	0.079520002	0.000216213	0.004653646	801.9065266
rs1908593	ebi-a-GCST90016934	18	59026148	0.070223	0.0156601	7.86E-06	14306	T	C	family Defluviitaleaceae id.1924	TRUE	reported	igd	1.873068418	0.537800014	0.000698767	0.004653646	801.9065266
rs28696126	ebi-a-GCST90016934	7	79734541	0.107106	0.0238173	5.56E-06	14306	T	A	family Defluviitaleaceae id.1924	TRUE	reported	igd	2.848732284	0.808200002	0.00043825	0.004653646	801.9065266
rs4344384	ebi-a-GCST90016934	10	66407366	-0.0708803	0.0156121	5.86E-06	14306	T	G	family Defluviitaleaceae id.1924	TRUE	reported	igd	1.867327249	0.52579999	0.000718493	0.004653646	801.9065266
rs4677103	ebi-a-GCST90016934	3	72207794	0.0977203	0.0197033	9.42E-07	14306	A	G	family Defluviitaleaceae id.1924	TRUE	reported	igd	2.356666239	0.171000004	0.000487477	0.004653646	801.9065266
rs540220	ebi-a-GCST90016934	9	93331308	0.123954	0.0289814	9.48E-06	14306	C	T	family Defluviitaleaceae id.1924	TRUE	reported	igd	3.466398367	0.940400004	0.000143335	0.004653646	801.9065266
rs55658617	ebi-a-GCST90016934	21	41811003	0.177314	0.0361844	1.41E-06	14306	T	C	family Defluviitaleaceae id.1924	TRUE	reported	igd	4.327932573	0.069580004	0.000217329	0.004653646	801.9065266
rs72731813	ebi-a-GCST90016934	4	147414743	-0.149751	0.0293415	2.76E-07	14306	C	T	family Defluviitaleaceae id.1924	TRUE	reported	igd	3.509469097	0.08151	0.000272629	0.004653646	801.9065266
rs9608282	ebi-a-GCST90016934	22	24804081	0.139014	0.0299429	4.61E-06	14306	T	G	family Defluviitaleaceae id.1924	TRUE	reported	igd	3.581401163	0.065609999	0.000184731	0.004653646	801.9065266
rs9725395	ebi-a-GCST90016934	1	85205632	-0.138357	0.0295185	3.41E-06	14306	A	G	family Defluviitaleaceae id.1924	TRUE	reported	igd	3.530639658	0.087480001	0.000245175	0.004653646	801.9065266
rs10927394	ebi-a-GCST90017007	1	245267339	-0.232262	0.0512364	7.02E-06	14306	G	T	genus Faecalibacterium id.2057	TRUE	reported	igd	6.128267553	0.026839999	7.50E-05	0.004484723	836.9972461
rs114946999	ebi-a-GCST90017007	2	37125235	-0.0861565	0.01896	5.70E-06	14306	C	T	genus Faecalibacterium id.2057	TRUE	reported	igd	2.267761841	0.098410003	0.000256129	0.004484723	836.9972461
rs11776390	ebi-a-GCST90017007	8	38593645	-0.078354	0.017183	6.40E-06	14306	T	C	genus Faecalibacterium id.2057	TRUE	reported	igd	2.055218973	0.08946	0.00023679	0.004484723	836.9972461
rs12320842	ebi-a-GCST90017007	12	83502773	0.094833	0.0163962	7.57E-09	14306	C	G	genus Faecalibacterium id.2057	TRUE	reported	igd	1.961111641	0.132200003	0.000536532	0.004484723	836.9972461
rs1271565	ebi-a-GCST90017007	14	64044097	-0.0576251	0.0119649	1.30E-06	14306	C	T	genus Faecalibacterium id.2057	TRUE	reported	igd	1.431094075	0.272399992	0.000642713	0.004484723	836.9972461
rs12753492	ebi-a-GCST90017007	1	14201546	0.0641305	0.0149933	8.80E-06	14306	A	C	genus Faecalibacterium id.2057	TRUE	reported	igd	1.793314009	0.149100006	0.000324491	0.004484723	836.9972461
rs2835874	ebi-a-GCST90017007	21	39027901	-0.0866356	0.0196496	7.54E-06	14306	T	C	genus Faecalibacterium id.2057	TRUE	reported	igd	2.350243306	0.069580004	0.000175938	0.004484723	836.9972461
rs28376661	ebi-a-GCST90017007	15	47404021	0.0504817	0.0109368	3.66E-06	14306	C	G	genus Faecalibacterium id.2057	TRUE	reported	igd	1.308125407	0.373800009	0.000697191	0.004484723	836.9972461
rs61875484	ebi-a-GCST90017007	10	128614990	0.0817953	0.018369	9.18E-06	14306	C	G	genus Faecalibacterium id.2057	TRUE	reported	igd	2.197073695	0.090460002	0.000228074	0.004484723	836.9972461
rs6910935	ebi-a-GCST90017007	6	131587157	-0.134864	0.0277032	1.38E-06	14306	G	A	genus Faecalibacterium id.2057	TRUE	reported	igd	3.313515815	0.94630003	0.000168363	0.004484723	836.9972461
rs75499067	ebi-a-GCST90017007	16	6099863	0.227585	0.0465522	1.76E-06	14306	C	T	genus Faecalibacterium id.2057	TRUE	reported	igd	5.568001202	0.063620001	0.000199051	0.004484723	836.9972461
rs79656633	ebi-a-GCST90017007	1	111036827	0.145631	0.0323019	8.14E-06	14306	T	C	genus Faecalibacterium id.2057	TRUE	reported	igd	3.863555708	0.105400003	0.000267937	0.004484723	836.9972461
rs9536330	ebi-a-GCST90017007	13	53567017	-0.048317	0.010797	5.33E-06	14306	T	C	genus Faecalibacterium id.2057	TRUE	reported	igd	1.291404251	0.408499986	0.000676476	0.004484723	836.9972461
rs11252894	ebi-a-GCST90017118	10	5073050	0.0784055	0.0162769	1.11E-06	14306	A	C	phylum Verrucomicrobia id.3982	TRUE	reported	igd	1.946842443	0.197799996	0.000514719	0.004862778	838.1197639
rs117107102	ebi-a-GCST90017118	18	49473635	0.204283	0.0427565	2.68E-06	14306	A	G	phylum Verrucomicrobia id.3982	TRUE	reported	igd	5.114006286	0.04473	0.000136363	0.004862778	838.1197639
rs11729256	ebi-a-GCST90017118	4	95027272	0.0696984	0.0146953	2.23E-06	14306	T	C	phylum Verrucomicrobia id.3982	TRUE	reported	igd	1.757670917	0.238600001	0.000571326	0.004862778	838.1197639
rs12512971	ebi-a-GCST90017118	4	16548975	0.171057	0.0398053	9.81E-06	14306	A	C	phylum Verrucomicrobia id.3982	TRUE	reported	igd	4.761020065	0.04871	0.000119631	0.004862778	838.1197639
rs12908520	ebi-a-GCST90017118	15	97570657	0.0594916	0.012823	3.40E-06	14306	G	A	phylum Verrucomicrobia id.3982	TRUE	reported	igd	1.533729435	0.45629999	0.000746541	0.004862778	838.1197639
rs2602429	ebi-a-GCST90017118	16	81063149	-0.0764148	0.0153487	8.71E-07	14306	T	C	phylum Verrucomicrobia id.3982	TRUE	reported	igd	1.835822583	0.778299987	0.000597911	0.004862778	838.1197639
rs3995795	ebi-a-GCST90017118	10	11389614	0.0610914	0.0138592	9.72E-06	14306	C	T	phylum Verrucomicrobia id.3982	TRUE	reported	igd	1.657666926	0.318100005	0.000589223	0.004862778	838.1197639
rs45598138	ebi-a-GCST90017118	1	55522083	-0.143901	0.03054	2.19E-06	14306	C	A	phylum Verrucomicrobia id.3982	TRUE	reported	igd	3.652818916	0.051690001	0.000152145	0.004862778	838.1197639
rs61779207	ebi-a-GCST90017118	1	41074472	-0.0755253	0.0164385	5.28E-06	14306	G	A	phylum Verrucomicrobia id.3982	TRUE	reported	igd	1.966171046	0.177900001	0.000431592	0.004862778	838.1197639
rs74542928	ebi-a-GCST90017118	4	100544188	0.115994	0.0231324	4.08E-07	14306	T	C	phylum Verrucomicrobia id.3982	TRUE	reported	igd	2.766812976	0.078529999	0.000254366	0.004862778	838.1197639
rs76430504	ebi-a-GCST90017118	5	40438158	-0.11753	0.025458	3.50E-06	14306	T	C	phylum Verrucomicrobia id.3982	TRUE	reported	igd	3.044972624	0.055670001	0.000156641	0.004862778	838.1197639
rs9349825	ebi-a-GCST90017118	6	56341481	-0.0660243	0.0143911	6.27E-06	14306	A	G	phylum Verrucomicrobia id.3982	TRUE	reported	igd	1.721286257	0.279300004	0.000592321	0.004862778	838.1197639
rs10759623	ebi-a-GCST90016938	9	115821485	-0.162115	0.032151	5.78E-07	14306	C	T	family Family XI id.1936	TRUE	reported	igd	3.845506907	0.180899993	0.000526677	0.005868939	843.9177305
rs11547158	ebi-a-GCST90016938	7	148921732	-0.177599	0.0372795	2.70E-06	14306	A	G	family Family XI id.1936	TRUE	reported	igd	4.458914956	0.120300002	0.000335778	0.005868939	843.9177305
rs17379710	ebi-a-GCST90016938	11	35334668	-0.116383	0.0252125	3.97E-06	14306	T	C	family Family XI id.1936	TRUE	reported	igd	3.015608936	0.435400009	0.000732299	0.005868939	843.9177305
rs2155352	ebi-a-GCST90016938	11	95357209	-0.150538	0.0302319	6.63E-07	14306	A	G	family Family XI id.1936	TRUE	reported	igd	3.615967786	0.228599995	0.000611264	0.005868939	843.9177305
rs2156611	ebi-a-GCST90016938	18	43345864	-0.112486	0.0251099	9.43E-06	14306	T	C	family Family XI id.1936	TRUE	reported	igd	3.003337187	0.492000014	0.000701209	0.005868939	843.9177305
rs3733511	ebi-a-GCST90016938	4	119955787	0.128253	0.0274718	3.39E-06	14306	A	G	family Family XI id.1936	TRUE	reported	igd	3.285838595	0.294200003	0.000632699	0.005868939	843.9177305
rs488164	ebi-a-GCST90016938	1	239995451	-0.117998	0.025516	4.80E-06	14306	G	T	family Family XI id.1936	TRUE	reported	igd	3.051909871	0.616299987	0.000707001	0.005868939	843.9177305
rs6025153	ebi-a-GCST90016938	20	55348292	-0.118619	0.0261969	7.07E-06	14306	C	G	family Family XI id.1936	TRUE	reported	igd	3.133350748	0.62620002	0.000670923	0.005868939	843.9177305
rs697771	ebi-a-GCST90016938	16	54115200	-0.117677	0.0251491	3.19E-06	14306	A	G	family Family XI id.1936	TRUE	reported	igd	3.008025808	0.432399988	0.000751239	0.005868939	843.9177305
rs78222136	ebi-a-GCST90016938	16	64956642	0.224835	0.0511672	8.41E-06	14306	G	C	family Family XI id.1936	TRUE	reported	igd	6.119990701	0.080519997	0.000199849	0.005868939	843.9177305
rs112205261	ebi-a-GCST90016990	1	9136139	-0.188618	0.0403613	3.35E-06	14306	T	C	genus Eggerthella id.819	TRUE	reported	igd	4.827521942	0.05765	0.000165867	0.005387649	851.710363
rs13070736	ebi-a-GCST90016990	3	20807454	-0.121331	0.0272024	7.62E-06	14306	A	C	genus Eggerthella id.819	TRUE	reported	igd	3.253616283	0.157100007	0.000368293	0.005387649	851.710363
rs1784446	ebi-a-GCST90016990	11	102461599	-0.0907728	0.0198096	5.23E-06	14306	A	G	genus Eggerthella id.819	TRUE	reported	igd	2.369380537	0.557699978	0.000724085	0.005387649	851.710363
rs2223081	ebi-a-GCST90016990	21	29778032	-0.102572	0.0221108	3.89E-06	14306	A	G	genus Eggerthella id.819	TRUE	reported	igd	2.644621758	0.707799971	0.000622231	0.005387649	851.710363
rs2240838	ebi-a-GCST90016990	7	38335954	-0.0980582	0.0197653	7.36E-07	14306	G	A	genus Eggerthella id.819	TRUE	reported	igd	2.364081916	0.497999996	0.000860213	0.005387649	851.710363
rs2877457	ebi-a-GCST90016990	4	70483957	-0.093486	0.0210208	9.03E-06	14306	G	A	genus Eggerthella id.819	TRUE	reported	igd	2.514249373	0.867799997	0.000317218	0.005387649	851.710363
rs3851328	ebi-a-GCST90016990	2	45453805	0.107774	0.0236527	4.18E-06	14306	G	T	genus Eggerthella id.819	TRUE	reported	igd	2.829044858	0.73360002	0.000567247	0.005387649	851.710363
rs4985746	ebi-a-GCST90016990	17	17098213	-0.110522	0.0247653	5.71E-06	14306	A	G	genus Eggerthella id.819	TRUE	reported	igd	2.962120376	0.821099997	0.000409005	0.005387649	851.710363
rs6430926	ebi-a-GCST90016990	2	141337454	-0.0879736	0.0197127	8.37E-06	14306	T	C	genus Eggerthella id.819	TRUE	reported	igd	2.357790551	0.486099988	0.00069555	0.005387649	851.710363
rs67490567	ebi-a-GCST90016990	15	65691324	0.108495	0.0245457	8.94E-06	14306	T	C	genus Eggerthella id.819	TRUE	reported	igd	2.935854527	0.197799996	0.0004334	0.005387649	851.710363
rs76663501	ebi-a-GCST90016990	20	55647869	0.175349	0.0378576	4.83E-06	14306	C	T	genus Eggerthella id.819	TRUE	reported	igd	4.528060163	0.08151	0.000224542	0.005387649	851.710363
rs10119172	ebi-a-GCST90016947	9	2233969	-0.0737324	0.014259	1.32E-07	14306	C	G	family Porphyromonadaceae id.943	TRUE	reported	igd	1.705486081	0.151099995	0.000479481	0.00540673	854.7431423
rs10762312	ebi-a-GCST90016947	10	71571863	0.052368	0.0118814	8.70E-06	14306	A	G	family Porphyromonadaceae id.943	TRUE	reported	igd	1.421106832	0.738600016	0.000524353	0.00540673	854.7431423
rs10858364	ebi-a-GCST90016947	9	138076081	0.055316	0.012085	4.31E-06	14306	G	T	family Porphyromonadaceae id.943	TRUE	reported	igd	1.445458959	0.276300013	0.000585679	0.00540673	854.7431423
rs17065783	ebi-a-GCST90016947	3	62035586	-0.059133	0.0122235	1.79E-06	14306	A	G	family Porphyromonadaceae id.943	TRUE	reported	igd	1.462024624	0.223700002	0.000568167	0.00540673	854.7431423
rs1980561	ebi-a-GCST90016947	14	63386516	-0.0485289	0.0109284	8.95E-06	14306	A	G	family Porphyromonadaceae id.943	TRUE	reported	igd	1.307120702	0.385699987	0.000653175	0.00540673	854.7431423
rs3111851	ebi-a-GCST90016947	3	189854046	-0.0581896	0.0121147	2.19E-06	14306	G	C	family Porphyromonadaceae id.943	TRUE	reported	igd	1.449011307	0.753499985	0.00059907	0.00540673	854.7431423
rs35233670	ebi-a-GCST90016947	17	63750903	-0.0473576	0.010602	7.91E-06	14306	T	C	family Porphyromonadaceae id.943	TRUE	reported	igd	1.268080751	0.441399992	0.000687779	0.00540673	854.7431423
rs35961441	ebi-a-GCST90016947	1	240929774	0.0915257	0.0207306	8.37E-06	14306	A	C	family Porphyromonadaceae id.943	TRUE	reported	igd	2.479539221	0.073559999	0.000185709	0.00540673	854.7431423
rs6953849	ebi-a-GCST90016947	7	69251692	0.0718149	0.0150724	2.44E-06	14306	A	G	family Porphyromonadaceae id.943	TRUE	reported	igd	1.802774978	0.147100002	0.000398187	0.00540673	854.7431423
rs7330827	ebi-a-GCST90016947	13	23531802	-0.103842	0.0237355	8.05E-06	14306	T	C	family Porphyromonadaceae id.943	TRUE	reported	igd	2.838948375	0.075549997	0.000186887	0.00540673	854.7431423
rs864093	ebi-a-GCST90016947	4	149825977	-0.0527939	0.0117499	9.60E-06	14306	A	C	family Porphyromonadaceae id.943	TRUE	reported	igd	1.405378421	0.256500006	0.000538244	0.00540673	854.7431423
rs10074000	ebi-a-GCST90016979	5	113126539	-0.102648	0.0227508	7.00E-06	14306	T	C	genus Clostridium innocuum group id.14397	TRUE	reported	igd	2.721170681	0.413500011	0.000690181	0.005413338	855.7935318
rs10506058	ebi-a-GCST90016979	12	30268485	0.0997048	0.0221926	8.92E-06	14306	A	G	genus Clostridium innocuum group id.14397	TRUE	reported	igd	2.654405667	0.396600008	0.000675283	0.005413338	855.7935318
rs1942371	ebi-a-GCST90016979	18	69274308	-0.157938	0.034187	4.06E-06	14306	G	A	genus Clostridium innocuum group id.14397	TRUE	reported	igd	4.089028168	0.130199999	0.000337904	0.005413338	855.7935318
rs1948423	ebi-a-GCST90016979	3	103025517	-0.108859	0.023425	3.49E-06	14306	T	A	genus Clostridium innocuum group id.14397	TRUE	reported	igd	2.801810187	0.308200002	0.000643716	0.005413338	855.7935318
rs40656	ebi-a-GCST90016979	5	9368158	0.142664	0.0311021	8.62E-06	14306	C	T	genus Clostridium innocuum group id.14397	TRUE	reported	igd	3.720050399	0.188899994	0.000450679	0.005413338	855.7935318
rs4869133	ebi-a-GCST90016979	5	95717619	-0.180591	0.0409505	7.24E-06	14306	G	A	genus Clostridium innocuum group id.14397	TRUE	reported	igd	4.897994794	0.088469997	0.000219257	0.005413338	855.7935318
rs61267978	ebi-a-GCST90016979	18	6348227	0.14708	0.0320875	5.59E-06	14306	T	C	genus Clostridium innocuum group id.14397	TRUE	reported	igd	3.837911819	0.124300003	0.000319723	0.005413338	855.7935318
rs6577484	ebi-a-GCST90016979	1	8419420	0.160425	0.0360857	8.41E-06	14306	G	A	genus Clostridium innocuum group id.14397	TRUE	reported	igd	4.316127293	0.148100004	0.000348602	0.005413338	855.7935318
rs6890185	ebi-a-GCST90016979	5	71186626	-0.113424	0.0233137	1.12E-06	14306	C	T	genus Clostridium innocuum group id.14397	TRUE	reported	igd	2.78849785	0.688899994	0.000709178	0.005413338	855.7935318
rs71564433	ebi-a-GCST90016979	6	143718234	-0.126746	0.0274657	7.80E-06	14306	T	A	genus Clostridium innocuum group id.14397	TRUE	reported	igd	3.285108988	0.178900003	0.000437326	0.005413338	855.7935318
rs77845139	ebi-a-GCST90016979	15	59704208	-0.114993	0.0257186	8.41E-06	14306	A	G	genus Clostridium innocuum group id.14397	TRUE	reported	igd	3.076142389	0.29519999	0.00058149	0.005413338	855.7935318
rs10108398	ebi-a-GCST90016921	8	59440824	0.0769142	0.0153953	1.09E-06	14306	G	A	class Mollicutes id.3920	TRUE	reported	igd	1.841396302	0.291299999	0.000720363	0.004988468	859.891653
rs11890098	ebi-a-GCST90016921	2	157532549	0.074438	0.0153389	9.57E-07	14306	A	G	class Mollicutes id.3920	TRUE	reported	igd	1.834650428	0.255499989	0.00062628	0.004988468	859.891653
rs12566890	ebi-a-GCST90016921	1	61850864	-0.101147	0.0230978	3.65E-06	14306	T	G	class Mollicutes id.3920	TRUE	reported	igd	2.76267455	0.095430002	0.000231421	0.004988468	859.891653
rs17214486	ebi-a-GCST90016921	14	97159674	0.06099	0.0135623	6.61E-06	14306	C	A	class Mollicutes id.3920	TRUE	reported	igd	1.622155402	0.401600003	0.000679435	0.004988468	859.891653
rs2464826	ebi-a-GCST90016921	7	79490250	0.0944239	0.0211806	8.39E-06	14306	A	C	class Mollicutes id.3920	TRUE	reported	igd	2.533362682	0.126200005	0.000306387	0.004988468	859.891653
rs28537087	ebi-a-GCST90016921	15	95309676	0.0820873	0.0188312	8.07E-06	14306	G	A	class Mollicutes id.3920	TRUE	reported	igd	2.252356371	0.164000005	0.000364215	0.004988468	859.891653
rs3768491	ebi-a-GCST90016921	1	109965986	0.0681052	0.0149061	4.23E-06	14306	G	A	class Mollicutes id.3920	TRUE	reported	igd	1.782884219	0.713699996	0.000596323	0.004988468	859.891653
rs4885016	ebi-a-GCST90016921	13	73170489	0.0819606	0.0181628	7.27E-06	14306	C	T	class Mollicutes id.3920	TRUE	reported	igd	2.172410589	0.842899978	0.000376972	0.004988468	859.891653
rs6043847	ebi-a-GCST90016921	20	16259524	-0.114937	0.0248606	4.55E-06	14306	T	C	class Mollicutes id.3920	TRUE	reported	igd	2.973518989	0.069580004	0.000193451	0.004988468	859.891653
rs72901605	ebi-a-GCST90016921	11	47103877	-0.0841852	0.0178119	3.26E-06	14306	T	C	class Mollicutes id.3920	TRUE	reported	igd	2.13044025	0.185900003	0.000472629	0.004988468	859.891653
rs74603314	ebi-a-GCST90016921	14	46519718	0.221639	0.0462918	1.56E-06	14306	T	C	class Mollicutes id.3920	TRUE	reported	igd	5.536855359	0.045729998	0.000139852	0.004988468	859.891653
rs78169027	ebi-a-GCST90016921	11	108439087	-0.108283	0.0237289	5.88E-06	14306	A	G	class Mollicutes id.3920	TRUE	reported	igd	2.838158964	0.1083	0.000281141	0.004988468	859.891653
rs10108398	ebi-a-GCST90017117	8	59440824	0.0769142	0.0153953	1.09E-06	14306	G	A	phylum Tenericutes id.3919	TRUE	reported	igd	1.841396302	0.291299999	0.000720363	0.004988468	859.891653
rs11890098	ebi-a-GCST90017117	2	157532549	0.074438	0.0153389	9.57E-07	14306	A	G	phylum Tenericutes id.3919	TRUE	reported	igd	1.834650428	0.255499989	0.00062628	0.004988468	859.891653
rs12566890	ebi-a-GCST90017117	1	61850864	-0.101147	0.0230978	3.65E-06	14306	T	G	phylum Tenericutes id.3919	TRUE	reported	igd	2.76267455	0.095430002	0.000231421	0.004988468	859.891653
rs17214486	ebi-a-GCST90017117	14	97159674	0.06099	0.0135623	6.61E-06	14306	C	A	phylum Tenericutes id.3919	TRUE	reported	igd	1.622155402	0.401600003	0.000679435	0.004988468	859.891653
rs2464826	ebi-a-GCST90017117	7	79490250	0.0944239	0.0211806	8.39E-06	14306	A	C	phylum Tenericutes id.3919	TRUE	reported	igd	2.533362682	0.126200005	0.000306387	0.004988468	859.891653
rs28537087	ebi-a-GCST90017117	15	95309676	0.0820873	0.0188312	8.07E-06	14306	G	A	phylum Tenericutes id.3919	TRUE	reported	igd	2.252356371	0.164000005	0.000364215	0.004988468	859.891653
rs3768491	ebi-a-GCST90017117	1	109965986	0.0681052	0.0149061	4.23E-06	14306	G	A	phylum Tenericutes id.3919	TRUE	reported	igd	1.782884219	0.713699996	0.000596323	0.004988468	859.891653
rs4885016	ebi-a-GCST90017117	13	73170489	0.0819606	0.0181628	7.27E-06	14306	C	T	phylum Tenericutes id.3919	TRUE	reported	igd	2.172410589	0.842899978	0.000376972	0.004988468	859.891653
rs6043847	ebi-a-GCST90017117	20	16259524	-0.114937	0.0248606	4.55E-06	14306	T	C	phylum Tenericutes id.3919	TRUE	reported	igd	2.973518989	0.069580004	0.000193451	0.004988468	859.891653
rs72901605	ebi-a-GCST90017117	11	47103877	-0.0841852	0.0178119	3.26E-06	14306	T	C	phylum Tenericutes id.3919	TRUE	reported	igd	2.13044025	0.185900003	0.000472629	0.004988468	859.891653
rs74603314	ebi-a-GCST90017117	14	46519718	0.221639	0.0462918	1.56E-06	14306	T	C	phylum Tenericutes id.3919	TRUE	reported	igd	5.536855359	0.045729998	0.000139852	0.004988468	859.891653
rs78169027	ebi-a-GCST90017117	11	108439087	-0.108283	0.0237289	5.88E-06	14306	A	G	phylum Tenericutes id.3919	TRUE	reported	igd	2.838158964	0.1083	0.000281141	0.004988468	859.891653
rs11150408	ebi-a-GCST90016989	16	81803497	-0.0488254	0.0109063	7.06E-06	14306	G	T	genus Dorea id.1997	TRUE	reported	igd	1.304477372	0.554700017	0.000692085	0.005011689	863.9144636
rs12216169	ebi-a-GCST90016989	6	116078810	0.0881722	0.0193683	5.33E-06	14306	T	A	genus Dorea id.1997	TRUE	reported	igd	2.316597662	0.083499998	0.000221723	0.005011689	863.9144636
rs12537781	ebi-a-GCST90016989	7	154978183	-0.055544	0.0125223	9.15E-06	14306	T	C	genus Dorea id.1997	TRUE	reported	igd	1.497763402	0.229599997	0.000486526	0.005011689	863.9144636
rs13279148	ebi-a-GCST90016989	8	127905865	0.0715309	0.0150878	2.25E-06	14306	G	A	genus Dorea id.1997	TRUE	reported	igd	1.804616936	0.165999994	0.000435032	0.005011689	863.9144636
rs1899291	ebi-a-GCST90016989	4	60992340	-0.0697217	0.0150285	4.57E-06	14306	T	C	genus Dorea id.1997	TRUE	reported	igd	1.7975242	0.871800005	0.000336296	0.005011689	863.9144636
rs3005511	ebi-a-GCST90016989	6	74605806	-0.0516127	0.0112852	5.29E-06	14306	G	A	genus Dorea id.1997	TRUE	reported	igd	1.349796726	0.663999975	0.0006524	0.005011689	863.9144636
rs345219	ebi-a-GCST90016989	3	6826520	0.0497368	0.0112621	8.80E-06	14306	G	T	genus Dorea id.1997	TRUE	reported	igd	1.347033789	0.624300003	0.000639533	0.005011689	863.9144636
rs3752849	ebi-a-GCST90016989	11	8729057	0.163846	0.036608	7.68E-06	14306	G	A	genus Dorea id.1997	TRUE	reported	igd	4.378598391	0.0328	8.88E-05	0.005011689	863.9144636
rs4793307	ebi-a-GCST90016989	17	70733523	0.0574165	0.0122472	4.01E-06	14306	C	T	genus Dorea id.1997	TRUE	reported	igd	1.464859326	0.245499998	0.000569144	0.005011689	863.9144636
rs62503162	ebi-a-GCST90016989	8	15768657	-0.0974091	0.0194379	7.47E-07	14306	A	G	genus Dorea id.1997	TRUE	reported	igd	2.324922357	0.087480001	0.000280261	0.005011689	863.9144636
rs62583469	ebi-a-GCST90016989	9	106815466	-0.0634136	0.0142227	5.78E-06	14306	T	A	genus Dorea id.1997	TRUE	reported	igd	1.701144322	0.198799998	0.00044266	0.005011689	863.9144636
rs73729431	ebi-a-GCST90016989	6	25078050	-0.13745	0.0299983	3.17E-06	14306	C	T	genus Dorea id.1997	TRUE	reported	igd	3.588027429	0.06064	0.000167186	0.005011689	863.9144636
rs10417872	ebi-a-GCST90017031	19	28767353	-0.118306	0.024522	1.29E-06	14306	G	T	genus Lactococcus id.1851	TRUE	reported	igd	2.933019825	0.741599977	0.000623556	0.005500962	869.7225842
rs123059	ebi-a-GCST90017031	17	2699935	0.13671	0.0274694	1.27E-06	14306	C	T	genus Lactococcus id.1851	TRUE	reported	igd	3.285551536	0.778299987	0.000597485	0.005500962	869.7225842
rs12621813	ebi-a-GCST90017031	2	31266049	0.108423	0.0239978	6.61E-06	14306	G	A	genus Lactococcus id.1851	TRUE	reported	igd	2.870321473	0.282299995	0.000578183	0.005500962	869.7225842
rs17168302	ebi-a-GCST90017031	7	14650221	0.191857	0.0424761	6.29E-06	14306	G	A	genus Lactococcus id.1851	TRUE	reported	igd	5.080468289	0.065609999	0.000174854	0.005500962	869.7225842
rs2293361	ebi-a-GCST90017031	2	54114864	-0.199221	0.0430969	1.40E-06	14306	C	T	genus Lactococcus id.1851	TRUE	reported	igd	5.154720744	0.064609997	0.000180544	0.005500962	869.7225842
rs34757988	ebi-a-GCST90017031	18	64699550	0.122294	0.0228976	8.95E-08	14306	G	C	genus Lactococcus id.1851	TRUE	reported	igd	2.73872909	0.326000005	0.000876233	0.005500962	869.7225842
rs4766997	ebi-a-GCST90017031	12	113161438	0.114599	0.023839	2.06E-06	14306	C	T	genus Lactococcus id.1851	TRUE	reported	igd	2.851327771	0.296200007	0.000673491	0.005500962	869.7225842
rs55910161	ebi-a-GCST90017031	10	71518643	0.146426	0.0307367	2.36E-06	14306	C	T	genus Lactococcus id.1851	TRUE	reported	igd	3.676345749	0.135199994	0.000370959	0.005500962	869.7225842
rs6674304	ebi-a-GCST90017031	1	116887742	0.200758	0.0442121	6.18E-06	14306	C	T	genus Lactococcus id.1851	TRUE	reported	igd	5.288107242	0.06859	0.000184152	0.005500962	869.7225842
rs757872	ebi-a-GCST90017031	22	31532568	-0.140799	0.027582	4.37E-07	14306	C	G	genus Lactococcus id.1851	TRUE	reported	igd	3.299019362	0.794200003	0.000595435	0.005500962	869.7225842
rs7992246	ebi-a-GCST90017031	13	113472525	-0.104232	0.0230786	4.45E-06	14306	C	T	genus Lactococcus id.1851	TRUE	reported	igd	2.760378082	0.653100014	0.000646069	0.005500962	869.7225842
rs10810043	ebi-a-GCST90016985	9	13799809	-0.0515518	0.0115923	9.27E-06	14306	G	A	genus Coprococcus3 id.11303	TRUE	reported	igd	1.386528249	0.610300004	0.000657558	0.006051266	870.2948958
rs11077359	ebi-a-GCST90016985	17	76343961	0.0645443	0.0148833	9.64E-06	14306	C	T	genus Coprococcus3 id.11303	TRUE	reported	igd	1.780157163	0.800199986	0.000420362	0.006051266	870.2948958
rs11080344	ebi-a-GCST90016985	17	26104511	0.0516921	0.0113054	4.79E-06	14306	C	T	genus Coprococcus3 id.11303	TRUE	reported	igd	1.352212802	0.47420001	0.000728736	0.006051266	870.2948958
rs13247359	ebi-a-GCST90016985	7	76357726	0.051211	0.0113031	7.33E-06	14306	G	A	genus Coprococcus3 id.11303	TRUE	reported	igd	1.351937704	0.480100006	0.0007163	0.006051266	870.2948958
rs13394391	ebi-a-GCST90016985	2	240727657	-0.0709302	0.0150918	2.20E-06	14306	C	T	genus Coprococcus3 id.11303	TRUE	reported	igd	1.805095367	0.159999996	0.000415041	0.006051266	870.2948958
rs178271	ebi-a-GCST90016985	22	21331556	-0.145257	0.0294239	7.81E-07	14306	C	T	genus Coprococcus3 id.11303	TRUE	reported	igd	3.51932477	0.947300017	0.000170092	0.006051266	870.2948958
rs4575475	ebi-a-GCST90016985	14	99141751	-0.0619514	0.0137787	7.04E-06	14306	A	G	genus Coprococcus3 id.11303	TRUE	reported	igd	1.648038507	0.763400018	0.000510463	0.006051266	870.2948958
rs62481985	ebi-a-GCST90016985	8	4128340	-0.0582385	0.0115052	4.18E-07	14306	G	C	genus Coprococcus3 id.11303	TRUE	reported	igd	1.376110419	0.436399996	0.000881048	0.006051266	870.2948958
rs7521171	ebi-a-GCST90016985	1	149998497	0.0596434	0.0129279	4.32E-06	14306	A	G	genus Coprococcus3 id.11303	TRUE	reported	igd	1.546276282	0.662	0.000665818	0.006051266	870.2948958
rs8100692	ebi-a-GCST90016985	19	40032132	0.0577411	0.0113476	4.16E-07	14306	T	C	genus Coprococcus3 id.11303	TRUE	reported	igd	1.357260246	0.427399993	0.000885849	0.006051266	870.2948958
rs10140184	ebi-a-GCST90017006	14	73181783	0.0576795	0.012599	4.96E-06	14306	A	C	genus Eubacterium xylanophilum group id.14375	TRUE	reported	igd	1.506937312	0.412499994	0.000710092	0.005103519	879.8253872
rs10917203	ebi-a-GCST90017006	1	22627266	0.0612633	0.0130917	3.15E-06	14306	A	C	genus Eubacterium xylanophilum group id.14375	TRUE	reported	igd	1.565868022	0.335000008	0.000682004	0.005103519	879.8253872
rs112176119	ebi-a-GCST90017006	16	73696771	-0.113455	0.0245762	3.33E-06	14306	C	T	genus Eubacterium xylanophilum group id.14375	TRUE	reported	igd	2.939502562	0.064609997	0.000180062	0.005103519	879.8253872
rs12980122	ebi-a-GCST90017006	19	8255478	-0.108274	0.0238257	5.02E-06	14306	C	G	genus Eubacterium xylanophilum group id.14375	TRUE	reported	igd	2.849736989	0.084490001	0.000223325	0.005103519	879.8253872
rs13239072	ebi-a-GCST90017006	7	43566344	0.0687427	0.0142728	1.82E-06	14306	G	A	genus Eubacterium xylanophilum group id.14375	TRUE	reported	igd	1.707136667	0.275299996	0.00064701	0.005103519	879.8253872
rs17830032	ebi-a-GCST90017006	20	57995506	-0.160597	0.0310515	2.39E-07	14306	G	A	genus Eubacterium xylanophilum group id.14375	TRUE	reported	igd	3.71399825	0.053679999	0.000189964	0.005103519	879.8253872
rs1999224	ebi-a-GCST90017006	9	130498120	-0.0949051	0.0203503	3.75E-06	14306	G	T	genus Eubacterium xylanophilum group id.14375	TRUE	reported	igd	2.434052416	0.088469997	0.000245198	0.005103519	879.8253872
rs2012708	ebi-a-GCST90017006	16	84790559	-0.0573202	0.0126905	6.53E-06	14306	G	A	genus Eubacterium xylanophilum group id.14375	TRUE	reported	igd	1.517881416	0.636200011	0.000660125	0.005103519	879.8253872
rs2213117	ebi-a-GCST90017006	11	131009660	0.0877797	0.0189012	4.21E-06	14306	T	G	genus Eubacterium xylanophilum group id.14375	TRUE	reported	igd	2.260728909	0.160999998	0.000407295	0.005103519	879.8253872
rs4654122	ebi-a-GCST90017006	1	246780557	-0.0553508	0.0123588	7.20E-06	14306	G	C	genus Eubacterium xylanophilum group id.14375	TRUE	reported	igd	1.478207545	0.560599983	0.000690749	0.005103519	879.8253872
rs75586835	ebi-a-GCST90017006	4	87891938	-0.114498	0.0263455	9.39E-06	14306	A	G	genus Eubacterium xylanophilum group id.14375	TRUE	reported	igd	3.151124451	0.066600002	0.000164148	0.005103519	879.8253872
rs79582700	ebi-a-GCST90017006	17	66689958	-0.0951677	0.0199969	2.41E-06	14306	C	G	genus Eubacterium xylanophilum group id.14375	TRUE	reported	igd	2.391783057	0.1074	0.000303548	0.005103519	879.8253872
rs1035588	ebi-a-GCST90017035	2	150077190	-0.108148	0.0236848	4.86E-06	14306	A	G	genus Olsenella id.822	TRUE	reported	igd	2.832884265	0.382699996	0.000688595	0.00561677	888.1357409
rs17148768	ebi-a-GCST90017035	10	10777085	0.140434	0.0295602	2.20E-06	14306	G	A	genus Olsenella id.822	TRUE	reported	igd	3.535627299	0.211700007	0.000526567	0.00561677	888.1357409
rs2759329	ebi-a-GCST90017035	1	231960352	0.111131	0.0237218	3.43E-06	14306	A	G	genus Olsenella id.822	TRUE	reported	igd	2.83730975	0.660000026	0.000688509	0.00561677	888.1357409
rs35225860	ebi-a-GCST90017035	1	247642270	-0.223604	0.0482391	3.87E-06	14306	A	G	genus Olsenella id.822	TRUE	reported	igd	5.769767418	0.05666	0.000160553	0.00561677	888.1357409
rs6046522	ebi-a-GCST90017035	20	19969568	0.122938	0.0269928	4.48E-06	14306	C	T	genus Olsenella id.822	TRUE	reported	igd	3.22854651	0.286300004	0.00059255	0.00561677	888.1357409
rs61090148	ebi-a-GCST90017035	4	174810498	-0.104783	0.0231343	6.44E-06	14306	A	G	genus Olsenella id.822	TRUE	reported	igd	2.76704023	0.422500014	0.000699777	0.00561677	888.1357409
rs62112538	ebi-a-GCST90017035	19	4925018	-0.19943	0.0407033	1.19E-06	14306	C	T	genus Olsenella id.822	TRUE	reported	igd	4.868427772	0.080519997	0.000248473	0.00561677	888.1357409
rs72691585	ebi-a-GCST90017035	9	21884425	-0.249079	0.0520814	2.95E-06	14306	C	A	genus Olsenella id.822	TRUE	reported	igd	6.229336053	0.06859	0.000204278	0.00561677	888.1357409
rs7540303	ebi-a-GCST90017035	1	179629191	0.108044	0.023638	5.32E-06	14306	C	T	genus Olsenella id.822	TRUE	reported	igd	2.827286625	0.421499997	0.000712185	0.00561677	888.1357409
rs8066522	ebi-a-GCST90017035	17	59632873	0.106529	0.0240379	9.70E-06	14306	A	G	genus Olsenella id.822	TRUE	reported	igd	2.875117741	0.653100014	0.000622069	0.00561677	888.1357409
rs9460691	ebi-a-GCST90017035	6	10422207	0.119966	0.0268645	7.28E-06	14306	C	A	genus Olsenella id.822	TRUE	reported	igd	3.213200843	0.216700003	0.000473214	0.00561677	888.1357409
rs10248854	ebi-a-GCST90017003	7	121281238	-0.0527827	0.0113464	4.21E-06	14306	C	A	genus Eubacterium rectale group id.14374	TRUE	reported	igd	1.357116717	0.359800011	0.000696876	0.005153599	888.5036808
rs10797540	ebi-a-GCST90017003	1	234530370	0.0503179	0.0108389	3.53E-06	14306	A	G	genus Eubacterium rectale group id.14374	TRUE	reported	igd	1.296415813	0.434399992	0.000740262	0.005153599	888.5036808
rs10892089	ebi-a-GCST90017003	11	98523638	-0.0635522	0.0140072	6.22E-06	14306	C	G	genus Eubacterium rectale group id.14374	TRUE	reported	igd	1.675368864	0.196799994	0.000454903	0.005153599	888.5036808
rs117151453	ebi-a-GCST90017003	12	20066025	-0.113141	0.0243541	1.84E-06	14306	G	C	genus Eubacterium rectale group id.14374	TRUE	reported	igd	2.912937693	0.050700001	0.000145218	0.005153599	888.5036808
rs143694765	ebi-a-GCST90017003	1	116082909	0.0870025	0.019779	9.75E-06	14306	T	C	genus Eubacterium rectale group id.14374	TRUE	reported	igd	2.365720541	0.09443	0.000231312	0.005153599	888.5036808
rs16960159	ebi-a-GCST90017003	18	37703874	-0.156596	0.0336234	4.10E-06	14306	C	G	genus Eubacterium rectale group id.14374	TRUE	reported	igd	4.021617273	0.047710001	0.000137774	0.005153599	888.5036808
rs2884897	ebi-a-GCST90017003	11	8129537	-0.129364	0.0289021	6.44E-06	14306	A	G	genus Eubacterium rectale group id.14374	TRUE	reported	igd	3.456913477	0.052680001	0.000139773	0.005153599	888.5036808
rs314726	ebi-a-GCST90017003	2	125553155	0.0528824	0.0109486	1.38E-06	14306	T	C	genus Eubacterium rectale group id.14374	TRUE	reported	igd	1.309536777	0.457300007	0.000809427	0.005153599	888.5036808
rs35398954	ebi-a-GCST90017003	15	93006765	-0.0901402	0.0174602	5.40E-07	14306	A	G	genus Eubacterium rectale group id.14374	TRUE	reported	igd	2.088374225	0.121299997	0.000397147	0.005153599	888.5036808
rs3980709	ebi-a-GCST90017003	1	170900221	-0.0622701	0.0140572	6.86E-06	14306	A	T	genus Eubacterium rectale group id.14374	TRUE	reported	igd	1.681349249	0.160999998	0.000370562	0.005153599	888.5036808
rs59427698	ebi-a-GCST90017003	9	129425745	-0.0576035	0.0130853	5.37E-06	14306	A	G	genus Eubacterium rectale group id.14374	TRUE	reported	igd	1.565102533	0.202800006	0.000438003	0.005153599	888.5036808
rs62547233	ebi-a-GCST90017003	9	92013419	0.0536319	0.0120201	9.90E-06	14306	A	G	genus Eubacterium rectale group id.14374	TRUE	reported	igd	1.437696419	0.307200015	0.00059234	0.005153599	888.5036808
rs10414815	ebi-a-GCST90017028	19	42586245	-0.10453	0.0230253	4.24E-06	14306	C	T	genus Lachnospiraceae UCG010 id.11330	TRUE	reported	igd	2.754002992	0.880699992	0.000302727	0.005160264	889.6587653
rs11192447	ebi-a-GCST90017028	10	83848397	0.126592	0.024345	4.69E-07	14306	A	G	genus Lachnospiraceae UCG010 id.11330	TRUE	reported	igd	2.911849263	0.074550003	0.000260799	0.005160264	889.6587653
rs12346653	ebi-a-GCST90017028	9	92267239	0.0657686	0.0139569	2.70E-06	14306	C	T	genus Lachnospiraceae UCG010 id.11330	TRUE	reported	igd	1.669352597	0.274399996	0.000618091	0.005160264	889.6587653
rs17730011	ebi-a-GCST90017028	6	84772845	-0.0702357	0.015706	7.85E-06	14306	G	A	genus Lachnospiraceae UCG010 id.11330	TRUE	reported	igd	1.878558411	0.218700007	0.000477709	0.005160264	889.6587653
rs2153460	ebi-a-GCST90017028	9	85576178	-0.0684038	0.0156562	9.17E-06	14306	A	T	genus Lachnospiraceae UCG010 id.11330	TRUE	reported	igd	1.872601948	0.183899999	0.00040052	0.005160264	889.6587653
rs2833528	ebi-a-GCST90017028	21	33193567	0.0562148	0.0127763	9.92E-06	14306	T	C	genus Lachnospiraceae UCG010 id.11330	TRUE	reported	igd	1.528143756	0.639199972	0.000624175	0.005160264	889.6587653
rs336138	ebi-a-GCST90017028	5	8146371	0.0779543	0.0171865	7.48E-06	14306	G	T	genus Lachnospiraceae UCG010 id.11330	TRUE	reported	igd	2.0556376	0.163000003	0.000392401	0.005160264	889.6587653
rs4576377	ebi-a-GCST90017028	7	81410263	0.0572001	0.0127043	7.63E-06	14306	C	A	genus Lachnospiraceae UCG010 id.11330	TRUE	reported	igd	1.519532002	0.616299987	0.000670174	0.005160264	889.6587653
rs72761829	ebi-a-GCST90017028	1	224897491	0.111884	0.0238893	2.58E-06	14306	A	T	genus Lachnospiraceae UCG010 id.11330	TRUE	reported	igd	2.857344038	0.071570002	0.000203761	0.005160264	889.6587653
rs72894957	ebi-a-GCST90017028	2	185862591	0.222263	0.0486425	5.68E-06	14306	G	A	genus Lachnospiraceae UCG010 id.11330	TRUE	reported	igd	5.818017161	0.047710001	0.000132615	0.005160264	889.6587653
rs74315802	ebi-a-GCST90017028	14	29872341	0.0867262	0.0183477	3.19E-06	14306	G	T	genus Lachnospiraceae UCG010 id.11330	TRUE	reported	igd	2.194526052	0.121299997	0.000332928	0.005160264	889.6587653
rs9981767	ebi-a-GCST90017028	21	44079875	0.0655062	0.0131994	9.96E-07	14306	A	C	genus Lachnospiraceae UCG010 id.11330	TRUE	reported	igd	1.578749771	0.316100001	0.000744364	0.005160264	889.6587653
rs10872669	ebi-a-GCST90016928	6	151515172	0.123071	0.0275665	9.49E-06	14306	G	A	family Bacteroidales S24 7group id.11173	TRUE	reported	igd	3.297165443	0.8926	0.000267129	0.005801078	917.4489471
rs11135366	ebi-a-GCST90016928	5	164763068	0.0842142	0.0183739	8.78E-06	14306	C	G	family Bacteroidales S24 7group id.11173	TRUE	reported	igd	2.197659773	0.286300004	0.000600091	0.005801078	917.4489471
rs12748533	ebi-a-GCST90016928	1	242767252	-0.0821108	0.0172701	2.59E-06	14306	G	T	family Bacteroidales S24 7group id.11173	TRUE	reported	igd	2.065636803	0.297199994	0.00066009	0.005801078	917.4489471
rs17043785	ebi-a-GCST90016928	2	53139362	-0.176187	0.0347133	5.12E-07	14306	T	C	family Bacteroidales S24 7group id.11173	TRUE	reported	igd	4.151977697	0.059640002	0.000201976	0.005801078	917.4489471
rs1850003	ebi-a-GCST90016928	15	47340971	0.084048	0.0177806	2.41E-06	14306	A	G	family Bacteroidales S24 7group id.11173	TRUE	reported	igd	2.126696529	0.307200015	0.000664818	0.005801078	917.4489471
rs61508842	ebi-a-GCST90016928	3	158653545	0.122574	0.0272389	7.83E-06	14306	T	C	family Bacteroidales S24 7group id.11173	TRUE	reported	igd	3.257981963	0.122299999	0.00030388	0.005801078	917.4489471
rs6831034	ebi-a-GCST90016928	4	149300138	-0.0956546	0.0205228	6.10E-06	14306	T	A	family Bacteroidales S24 7group id.11173	TRUE	reported	igd	2.454684743	0.197799996	0.000481903	0.005801078	917.4489471
rs7217209	ebi-a-GCST90016928	17	21205200	0.0843019	0.0187308	8.43E-06	14306	C	T	family Bacteroidales S24 7group id.11173	TRUE	reported	igd	2.240347758	0.172999993	0.000405159	0.005801078	917.4489471
rs738193	ebi-a-GCST90016928	22	25943322	0.0847328	0.0165856	3.82E-07	14306	T	C	family Bacteroidales S24 7group id.11173	TRUE	reported	igd	1.983765337	0.354900002	0.000835383	0.005801078	917.4489471
rs78609301	ebi-a-GCST90016928	6	63236747	-0.0867065	0.0195709	7.09E-06	14306	A	G	family Bacteroidales S24 7group id.11173	TRUE	reported	igd	2.340830181	0.216700003	0.00046578	0.005801078	917.4489471
rs941000	ebi-a-GCST90016928	7	90714667	-0.0850266	0.0163382	3.16E-07	14306	T	C	family Bacteroidales S24 7group id.11173	TRUE	reported	igd	1.954174394	0.591499984	0.000914871	0.005801078	917.4489471
rs10464997	ebi-a-GCST90017038	8	20902693	0.137691	0.0294804	3.30E-06	14306	G	A	genus Oxalobacter id.2978	TRUE	reported	igd	3.526082605	0.153099999	0.000395424	0.005372823	926.5030543
rs11108500	ebi-a-GCST90017038	12	96819204	-0.199099	0.0427327	3.74E-06	14306	A	G	genus Oxalobacter id.2978	TRUE	reported	igd	5.111159623	0.076540001	0.000214504	0.005372823	926.5030543
rs111966731	ebi-a-GCST90017038	15	93941937	0.213114	0.047162	7.30E-06	14306	T	C	genus Oxalobacter id.2978	TRUE	reported	igd	5.640937973	0.071570002	0.000189684	0.005372823	926.5030543
rs12002250	ebi-a-GCST90017038	9	19682558	0.217122	0.0466317	1.42E-06	14306	A	C	genus Oxalobacter id.2978	TRUE	reported	igd	5.577510014	0.059640002	0.000169976	0.005372823	926.5030543
rs1569853	ebi-a-GCST90017038	6	38550301	-0.138078	0.0296981	3.65E-06	14306	T	C	genus Oxalobacter id.2978	TRUE	reported	igd	3.5521212	0.1382	0.00035993	0.005372823	926.5030543
rs36057338	ebi-a-GCST90017038	4	189935314	0.207847	0.0421439	8.80E-07	14306	G	T	genus Oxalobacter id.2978	TRUE	reported	igd	5.040734613	0.075549997	0.000237491	0.005372823	926.5030543
rs3862635	ebi-a-GCST90017038	11	126582578	-0.172142	0.0394026	9.19E-06	14306	C	T	genus Oxalobacter id.2978	TRUE	reported	igd	4.712854047	0.078529999	0.000193087	0.005372823	926.5030543
rs4428215	ebi-a-GCST90017038	3	171947435	0.130293	0.0242237	7.51E-08	14306	G	A	genus Oxalobacter id.2978	TRUE	reported	igd	2.89734085	0.260399997	0.000778952	0.005372823	926.5030543
rs6000536	ebi-a-GCST90017038	22	37421469	-0.130992	0.0253804	2.06E-07	14306	C	T	genus Oxalobacter id.2978	TRUE	reported	igd	3.035691068	0.210700005	0.000619314	0.005372823	926.5030543
rs6071435	ebi-a-GCST90017038	20	59502888	-0.105512	0.021489	1.07E-06	14306	T	A	genus Oxalobacter id.2978	TRUE	reported	igd	2.570249695	0.363799989	0.000780081	0.005372823	926.5030543
rs6993398	ebi-a-GCST90017038	8	115560689	0.127217	0.0278855	7.13E-06	14306	G	A	genus Oxalobacter id.2978	TRUE	reported	igd	3.335320297	0.153099999	0.00037727	0.005372823	926.5030543
rs736744	ebi-a-GCST90017038	9	87514407	-0.117882	0.0211262	2.57E-08	14306	T	C	genus Oxalobacter id.2978	TRUE	reported	igd	2.526856024	0.584500015	0.001057108	0.005372823	926.5030543
rs1046175	ebi-a-GCST90016960	10	135204950	-0.112758	0.0255994	6.36E-06	14306	G	C	genus Adlercreutzia id.812	TRUE	reported	igd	3.061885152	0.87379998	0.000299101	0.005407033	932.4343939
rs11604400	ebi-a-GCST90016960	11	98386085	-0.102524	0.0234834	9.74E-06	14306	C	T	genus Adlercreutzia id.812	TRUE	reported	igd	2.808795276	0.1153	0.000271811	0.005407033	932.4343939
rs12522517	ebi-a-GCST90016960	5	31991834	-0.104884	0.0234695	4.41E-06	14306	A	T	genus Adlercreutzia id.812	TRUE	reported	igd	2.807132729	0.127200007	0.000309973	0.005407033	932.4343939
rs13231526	ebi-a-GCST90016960	7	48844151	0.143237	0.0311654	4.81E-06	14306	C	A	genus Adlercreutzia id.812	TRUE	reported	igd	3.727621566	0.063620001	0.000175923	0.005407033	932.4343939
rs2147798	ebi-a-GCST90016960	1	201061818	-0.0922959	0.0192121	1.40E-06	14306	G	C	genus Adlercreutzia id.812	TRUE	reported	igd	2.297914941	0.804199994	0.000508047	0.005407033	932.4343939
rs2717140	ebi-a-GCST90016960	18	75009770	-0.119225	0.0251081	2.05E-06	14306	C	T	genus Adlercreutzia id.812	TRUE	reported	igd	3.003121893	0.111299999	0.000311795	0.005407033	932.4343939
rs55719207	ebi-a-GCST90016960	3	105355971	-0.0699243	0.0158036	9.61E-06	14306	G	A	genus Adlercreutzia id.812	TRUE	reported	igd	1.890232122	0.417499989	0.000665592	0.005407033	932.4343939
rs6664405	ebi-a-GCST90016960	1	69444163	-0.0953084	0.0210752	5.23E-06	14306	T	C	genus Adlercreutzia id.812	TRUE	reported	igd	2.520756032	0.144099995	0.000352629	0.005407033	932.4343939
rs7680684	ebi-a-GCST90016960	4	171281359	0.083381	0.0168901	9.77E-07	14306	T	C	genus Adlercreutzia id.812	TRUE	reported	igd	2.02018588	0.675000012	0.000747427	0.005407033	932.4343939
rs80078995	ebi-a-GCST90016960	5	94059857	-0.11324	0.0232586	1.57E-06	14306	A	T	genus Adlercreutzia id.812	TRUE	reported	igd	2.781907467	0.134200007	0.000385048	0.005407033	932.4343939
rs9490822	ebi-a-GCST90016960	6	123909083	-0.0734512	0.0155789	2.54E-06	14306	C	T	genus Adlercreutzia id.812	TRUE	reported	igd	1.863356274	0.447299987	0.000768289	0.005407033	932.4343939
rs9915817	ebi-a-GCST90016960	17	48864179	-0.0749219	0.016833	8.22E-06	14306	C	T	genus Adlercreutzia id.812	TRUE	reported	igd	2.01335628	0.671000004	0.000611399	0.005407033	932.4343939
rs118038478	ebi-a-GCST90017044	16	47237609	0.205676	0.0468917	7.85E-06	14306	A	G	genus Prevotella7 id.11182	TRUE	reported	igd	5.608608014	0.075549997	0.000187847	0.005460597	941.7222017
rs12124567	ebi-a-GCST90017044	1	3343802	-0.121281	0.0275017	9.49E-06	14306	A	G	genus Prevotella7 id.11182	TRUE	reported	igd	3.289414865	0.262400001	0.000526215	0.005460597	941.7222017
rs12195431	ebi-a-GCST90017044	6	91019654	0.196528	0.0442322	8.73E-06	14306	T	C	genus Prevotella7 id.11182	TRUE	reported	igd	5.290511357	0.078529999	0.00019971	0.005460597	941.7222017
rs16937247	ebi-a-GCST90017044	11	19943115	0.146098	0.0351529	9.64E-06	14306	G	C	genus Prevotella7 id.11182	TRUE	reported	igd	4.204557238	0.140200004	0.000291087	0.005460597	941.7222017
rs2240542	ebi-a-GCST90017044	2	242066314	0.12085	0.0261776	4.84E-06	14306	C	T	genus Prevotella7 id.11182	TRUE	reported	igd	3.13104232	0.257499993	0.000569664	0.005460597	941.7222017
rs2918132	ebi-a-GCST90017044	10	133000320	0.114648	0.0254916	6.42E-06	14306	T	C	genus Prevotella7 id.11182	TRUE	reported	igd	3.048991443	0.632200003	0.000657532	0.005460597	941.7222017
rs430270	ebi-a-GCST90017044	3	60474379	0.139155	0.0297055	2.87E-06	14306	A	C	genus Prevotella7 id.11182	TRUE	reported	igd	3.553006296	0.200800002	0.000492328	0.005460597	941.7222017
rs57404562	ebi-a-GCST90017044	2	12101762	0.155486	0.0316057	6.22E-07	14306	C	A	genus Prevotella7 id.11182	TRUE	reported	igd	3.780284833	0.179900005	0.000499185	0.005460597	941.7222017
rs79263163	ebi-a-GCST90017044	11	39821773	-0.143982	0.031501	7.51E-06	14306	A	C	genus Prevotella7 id.11182	TRUE	reported	igd	3.767761908	0.184900001	0.000440177	0.005460597	941.7222017
rs9426434	ebi-a-GCST90017044	1	29736216	-0.123657	0.0278514	9.72E-06	14306	T	C	genus Prevotella7 id.11182	TRUE	reported	igd	3.331241675	0.273400009	0.000547456	0.005460597	941.7222017
rs9608249	ebi-a-GCST90017044	22	24613952	-0.158213	0.0336317	2.07E-06	14306	A	G	genus Prevotella7 id.11182	TRUE	reported	igd	4.022610017	0.171000004	0.00043858	0.005460597	941.7222017
rs9959718	ebi-a-GCST90017044	18	71442664	0.133012	0.0275361	1.90E-06	14306	G	A	genus Prevotella7 id.11182	TRUE	reported	igd	3.293529369	0.249500006	0.000610815	0.005460597	941.7222017
rs113379006	ebi-a-GCST90017067	3	42008186	-0.162759	0.0357025	7.21E-06	14306	T	C	genus Sellimonas id.14369	TRUE	reported	igd	4.270293626	0.167999998	0.000406104	0.005957081	942.2688634
rs13417181	ebi-a-GCST90017067	2	174308394	0.166509	0.0337521	7.62E-07	14306	T	C	genus Sellimonas id.14369	TRUE	reported	igd	4.037010783	0.215700001	0.000575596	0.005957081	942.2688634
rs2016057	ebi-a-GCST90017067	15	52105282	0.125878	0.0256153	1.03E-06	14306	C	A	genus Sellimonas id.14369	TRUE	reported	igd	3.063786914	0.609300017	0.000803687	0.005957081	942.2688634
rs2187447	ebi-a-GCST90017067	11	79332972	0.243457	0.0527695	3.98E-06	14306	A	C	genus Sellimonas id.14369	TRUE	reported	igd	6.311638106	0.06064	0.000169505	0.005957081	942.2688634
rs2371572	ebi-a-GCST90017067	2	213214174	0.127349	0.0250862	4.46E-07	14306	A	C	genus Sellimonas id.14369	TRUE	reported	igd	3.000502485	0.548699975	0.000892141	0.005957081	942.2688634
rs41816	ebi-a-GCST90017067	7	106250164	0.132201	0.0291087	8.39E-06	14306	A	G	genus Sellimonas id.14369	TRUE	reported	igd	3.481624426	0.25150001	0.000542832	0.005957081	942.2688634
rs4600608	ebi-a-GCST90017067	2	180278564	0.137152	0.0301702	4.95E-06	14306	G	A	genus Sellimonas id.14369	TRUE	reported	igd	3.608587991	0.761399984	0.000524859	0.005957081	942.2688634
rs553697	ebi-a-GCST90017067	6	93730393	0.153767	0.0339099	6.13E-06	14306	C	T	genus Sellimonas id.14369	TRUE	reported	igd	4.055884877	0.838	0.000390251	0.005957081	942.2688634
rs56203279	ebi-a-GCST90017067	7	111501524	-0.124045	0.0269115	3.72E-06	14306	T	C	genus Sellimonas id.14369	TRUE	reported	igd	3.218822405	0.330000013	0.000656725	0.005957081	942.2688634
rs72553859	ebi-a-GCST90017067	1	247579710	-0.150458	0.0332626	5.38E-06	14306	G	C	genus Sellimonas id.14369	TRUE	reported	igd	3.978462818	0.174999997	0.000412973	0.005957081	942.2688634
rs7968030	ebi-a-GCST90017067	12	100709313	-0.12711	0.0280617	5.56E-06	14306	A	T	genus Sellimonas id.14369	TRUE	reported	igd	3.356395172	0.283300012	0.000582408	0.005957081	942.2688634
rs11620597	ebi-a-GCST90017032	13	86079090	0.119479	0.0271688	7.80E-06	14306	T	C	genus Marvinbryantia id.2005	TRUE	reported	igd	3.249597464	0.052680001	0.000134926	0.005488703	946.5960513
rs11645029	ebi-a-GCST90017032	16	5938448	-0.060618	0.0131551	4.15E-06	14306	G	C	genus Marvinbryantia id.2005	TRUE	reported	igd	1.57345115	0.452300012	0.000735353	0.005488703	946.5960513
rs1187983	ebi-a-GCST90017032	1	58441860	-0.0935456	0.0193174	2.02E-06	14306	C	T	genus Marvinbryantia id.2005	TRUE	reported	igd	2.310509631	0.122299999	0.000351912	0.005488703	946.5960513
rs12963345	ebi-a-GCST90017032	18	46255637	0.059681	0.0132289	6.60E-06	14306	C	G	genus Marvinbryantia id.2005	TRUE	reported	igd	1.582278197	0.541700006	0.000706391	0.005488703	946.5960513
rs146541147	ebi-a-GCST90017032	19	4542097	0.118845	0.0268423	6.86E-06	14306	G	A	genus Marvinbryantia id.2005	TRUE	reported	igd	3.210545553	0.070579998	0.000179774	0.005488703	946.5960513
rs2724813	ebi-a-GCST90017032	10	12516924	0.0840769	0.0167551	6.28E-07	14306	G	A	genus Marvinbryantia id.2005	TRUE	reported	igd	2.004038841	0.799199998	0.000564924	0.005488703	946.5960513
rs2842896	ebi-a-GCST90017032	6	132881664	-0.0649396	0.0131146	7.25E-07	14306	C	T	genus Marvinbryantia id.2005	TRUE	reported	igd	1.568607038	0.527800024	0.000854312	0.005488703	946.5960513
rs2863363	ebi-a-GCST90017032	3	166039765	-0.0634861	0.0136323	3.11E-06	14306	G	A	genus Marvinbryantia id.2005	TRUE	reported	igd	1.63052794	0.632200003	0.000705013	0.005488703	946.5960513
rs3125832	ebi-a-GCST90017032	1	211400180	0.0679323	0.015012	5.03E-06	14306	A	C	genus Marvinbryantia id.2005	TRUE	reported	igd	1.795550673	0.262400001	0.000554079	0.005488703	946.5960513
rs61884471	ebi-a-GCST90017032	11	45826561	0.124426	0.0248431	1.01E-06	14306	G	A	genus Marvinbryantia id.2005	TRUE	reported	igd	2.971425855	0.084490001	0.000271263	0.005488703	946.5960513
rs72948274	ebi-a-GCST90017032	11	79518683	-0.126354	0.0272212	3.26E-06	14306	A	C	genus Marvinbryantia id.2005	TRUE	reported	igd	3.255864907	0.05765	0.000163639	0.005488703	946.5960513
rs8006832	ebi-a-GCST90017032	14	21577837	-0.0952415	0.0216699	6.58E-06	14306	G	T	genus Marvinbryantia id.2005	TRUE	reported	igd	2.591886726	0.111299999	0.000267117	0.005488703	946.5960513
rs112381107	ebi-a-GCST90016935	9	15269705	0.211435	0.0456962	2.82E-06	14306	C	T	family Desulfovibrionaceae id.3169	TRUE	reported	igd	5.465617018	0.047710001	0.000135983	0.005525252	952.9343863
rs11599763	ebi-a-GCST90016935	10	11855599	0.0555931	0.0117493	2.50E-06	14306	C	T	family Desulfovibrionaceae id.3169	TRUE	reported	igd	1.405306656	0.610300004	0.000744395	0.005525252	952.9343863
rs16851319	ebi-a-GCST90016935	1	203308383	-0.0732697	0.0150964	2.40E-06	14306	G	C	family Desulfovibrionaceae id.3169	TRUE	reported	igd	1.805645562	0.186900005	0.000500457	0.005525252	952.9343863
rs17791387	ebi-a-GCST90016935	9	81834426	-0.0729251	0.0154381	2.10E-06	14306	A	G	family Desulfovibrionaceae id.3169	TRUE	reported	igd	1.846515511	0.141200006	0.000378273	0.005525252	952.9343863
rs2692012	ebi-a-GCST90016935	1	203991605	-0.114231	0.0253568	1.56E-06	14306	G	A	family Desulfovibrionaceae id.3169	TRUE	reported	igd	3.032868326	0.936399996	0.00016897	0.005525252	952.9343863
rs2838334	ebi-a-GCST90016935	21	45064961	0.0571419	0.012423	3.82E-06	14306	G	A	family Desulfovibrionaceae id.3169	TRUE	reported	igd	1.485886358	0.323100001	0.000646889	0.005525252	952.9343863
rs3935584	ebi-a-GCST90016935	2	233929283	-0.0525838	0.0115757	6.78E-06	14306	C	T	family Desulfovibrionaceae id.3169	TRUE	reported	igd	1.384542761	0.495999992	0.000721163	0.005525252	952.9343863
rs4506934	ebi-a-GCST90016935	17	2856662	-0.0943381	0.020138	3.16E-06	14306	C	T	family Desulfovibrionaceae id.3169	TRUE	reported	igd	2.408659703	0.112300001	0.000305844	0.005525252	952.9343863
rs6058181	ebi-a-GCST90016935	20	33694801	0.0834742	0.0166111	2.70E-07	14306	C	T	family Desulfovibrionaceae id.3169	TRUE	reported	igd	1.986815334	0.123300001	0.000381622	0.005525252	952.9343863
rs7164160	ebi-a-GCST90016935	15	96159374	-0.0574455	0.0129468	7.34E-06	14306	A	T	family Desulfovibrionaceae id.3169	TRUE	reported	igd	1.548536868	0.258399993	0.000527426	0.005525252	952.9343863
rs72647048	ebi-a-GCST90016935	8	57865378	-0.0770089	0.017089	9.61E-06	14306	T	C	family Desulfovibrionaceae id.3169	TRUE	reported	igd	2.04397585	0.116300002	0.000291773	0.005525252	952.9343863
rs9928243	ebi-a-GCST90016935	16	71541641	-0.0541732	0.0117819	4.48E-06	14306	C	A	family Desulfovibrionaceae id.3169	TRUE	reported	igd	1.409205867	0.425399989	0.000722459	0.005525252	952.9343863
rs11150282	ebi-a-GCST90017100	16	80493705	0.098235	0.0197127	7.36E-07	14306	T	C	order Gastranaerophilales id.1591	TRUE	reported	igd	2.357790551	0.321099997	0.00075683	0.005543253	956.0561931
rs113884518	ebi-a-GCST90017100	9	24648997	-0.20591	0.0455376	7.74E-06	14306	T	C	order Gastranaerophilales id.1591	TRUE	reported	igd	5.446647238	0.04871	0.000132452	0.005543253	956.0561931
rs1221147	ebi-a-GCST90017100	9	122046549	-0.126305	0.0279161	4.86E-06	14306	A	T	order Gastranaerophilales id.1591	TRUE	reported	igd	3.338980292	0.843900025	0.000376996	0.005543253	956.0561931
rs16851659	ebi-a-GCST90017100	1	230523039	-0.0895168	0.0186555	1.27E-06	14306	G	C	order Gastranaerophilales id.1591	TRUE	reported	igd	2.231341299	0.388700008	0.00076485	0.005543253	956.0561931
rs28678345	ebi-a-GCST90017100	17	53906328	0.213083	0.0471377	8.06E-06	14306	T	C	order Gastranaerophilales id.1591	TRUE	reported	igd	5.638031506	0.046720002	0.000127232	0.005543253	956.0561931
rs367480	ebi-a-GCST90017100	11	2937631	0.0841649	0.0185948	7.52E-06	14306	A	G	order Gastranaerophilales id.1591	TRUE	reported	igd	2.224081112	0.572600007	0.000700933	0.005543253	956.0561931
rs4129395	ebi-a-GCST90017100	9	115975389	0.0904264	0.0185253	1.22E-06	14306	G	A	order Gastranaerophilales id.1591	TRUE	reported	igd	2.215768378	0.426400006	0.000814701	0.005543253	956.0561931
rs73074665	ebi-a-GCST90017100	7	20010624	0.164631	0.0356037	3.62E-06	14306	A	T	order Gastranaerophilales id.1591	TRUE	reported	igd	4.258476386	0.085490003	0.000233695	0.005543253	956.0561931
rs789069	ebi-a-GCST90017100	18	1008278	-0.10413	0.0234459	6.50E-06	14306	A	C	order Gastranaerophilales id.1591	TRUE	reported	igd	2.804309987	0.172000006	0.000392725	0.005543253	956.0561931
rs79790072	ebi-a-GCST90017100	15	100747683	0.226103	0.0488017	3.54E-06	14306	T	C	order Gastranaerophilales id.1591	TRUE	reported	igd	5.837058706	0.05666	0.000160398	0.005543253	956.0561931
rs8028558	ebi-a-GCST90017100	15	62055753	0.08346	0.0188504	9.78E-06	14306	A	G	order Gastranaerophilales id.1591	TRUE	reported	igd	2.254652838	0.404599994	0.00066018	0.005543253	956.0561931
rs9864379	ebi-a-GCST90017100	3	14306949	-0.160521	0.0292752	4.66E-08	14306	T	C	order Gastranaerophilales id.1591	TRUE	reported	igd	3.501539107	0.113300003	0.000422262	0.005543253	956.0561931
rs10890671	ebi-a-GCST90016981	11	107123199	0.0537401	0.0118848	6.52E-06	14306	C	T	genus Collinsella id.815	TRUE	reported	igd	1.421513499	0.473199993	0.00071255	0.005555111	958.112919
rs11597285	ebi-a-GCST90016981	10	8589813	-0.0537947	0.0120548	9.38E-06	14306	G	T	genus Collinsella id.815	TRUE	reported	igd	1.441846806	0.424499989	0.000680133	0.005555111	958.112919
rs12921100	ebi-a-GCST90016981	16	77283458	-0.0563759	0.0127019	8.23E-06	14306	T	A	genus Collinsella id.815	TRUE	reported	igd	1.519244944	0.682900012	0.000596369	0.005555111	958.112919
rs1496626	ebi-a-GCST90016981	19	31760841	-0.0722307	0.01616	6.78E-06	14306	T	C	genus Collinsella id.815	TRUE	reported	igd	1.932860304	0.154100001	0.000364078	0.005555111	958.112919
rs149807560	ebi-a-GCST90016981	19	56526640	-0.104264	0.0235841	7.10E-06	14306	C	A	genus Collinsella id.815	TRUE	reported	igd	2.82083977	0.08946	0.000222572	0.005555111	958.112919
rs2103510	ebi-a-GCST90016981	21	29355467	0.0786551	0.0168217	2.42E-06	14306	G	A	genus Collinsella id.815	TRUE	reported	igd	2.012004714	0.131200001	0.000348401	0.005555111	958.112919
rs2671662	ebi-a-GCST90016981	17	47529492	0.0567751	0.011945	2.22E-06	14306	G	C	genus Collinsella id.815	TRUE	reported	igd	1.428713882	0.531799972	0.000786385	0.005555111	958.112919
rs59414781	ebi-a-GCST90016981	15	50026113	0.0668866	0.0149773	9.15E-06	14306	C	G	genus Collinsella id.815	TRUE	reported	igd	1.791400286	0.179900005	0.000411359	0.005555111	958.112919
rs62448871	ebi-a-GCST90016981	7	24465024	-0.0540309	0.0120324	6.78E-06	14306	C	A	genus Collinsella id.815	TRUE	reported	igd	1.439167594	0.461199999	0.000700501	0.005555111	958.112919
rs73052258	ebi-a-GCST90016981	2	195739311	0.0930178	0.0202658	1.72E-06	14306	G	A	genus Collinsella id.815	TRUE	reported	igd	2.423945566	0.096419998	0.000256596	0.005555111	958.112919
rs75672793	ebi-a-GCST90016981	4	149818294	-0.108908	0.0240522	6.14E-06	14306	A	G	genus Collinsella id.815	TRUE	reported	igd	2.876828131	0.070579998	0.000188025	0.005555111	958.112919
rs9541268	ebi-a-GCST90016981	13	68610061	0.09597	0.0197312	8.79E-07	14306	C	A	genus Collinsella id.815	TRUE	reported	igd	2.360003294	0.096419998	0.000288144	0.005555111	958.112919
rs11597105	ebi-a-GCST90017065	10	6512581	0.114673	0.0250653	6.95E-06	14306	A	G	genus Ruminococcus gnavus group id.14376	TRUE	reported	igd	2.998002684	0.112300001	0.000291699	0.005595065	965.0426522
rs11864644	ebi-a-GCST90017065	16	433078	-0.139804	0.0318253	5.01E-06	14306	T	C	genus Ruminococcus gnavus group id.14376	TRUE	reported	igd	3.806550682	0.070579998	0.00017697	0.005595065	965.0426522
rs12136548	ebi-a-GCST90017065	1	115168097	0.0901946	0.0196476	3.10E-06	14306	C	T	genus Ruminococcus gnavus group id.14376	TRUE	reported	igd	2.350004091	0.291299999	0.000608214	0.005595065	965.0426522
rs12989336	ebi-a-GCST90017065	2	36259341	-0.0846861	0.0187936	7.12E-06	14306	G	A	genus Ruminococcus gnavus group id.14376	TRUE	reported	igd	2.247859122	0.305200011	0.00060195	0.005595065	965.0426522
rs13163520	ebi-a-GCST90017065	5	18662686	-0.127377	0.0233883	5.61E-08	14306	G	A	genus Ruminococcus gnavus group id.14376	TRUE	reported	igd	2.797420584	0.180899993	0.000614429	0.005595065	965.0426522
rs2909242	ebi-a-GCST90017065	8	129224680	0.0909965	0.018351	7.41E-07	14306	A	C	genus Ruminococcus gnavus group id.14376	TRUE	reported	igd	2.194920757	0.614300013	0.000814464	0.005595065	965.0426522
rs3124783	ebi-a-GCST90017065	9	135838591	0.11599	0.0249099	2.67E-06	14306	G	A	genus Ruminococcus gnavus group id.14376	TRUE	reported	igd	2.979415648	0.879700005	0.000320781	0.005595065	965.0426522
rs4388134	ebi-a-GCST90017065	4	190110710	0.0904997	0.0203544	9.12E-06	14306	T	C	genus Ruminococcus gnavus group id.14376	TRUE	reported	igd	2.434542807	0.754499972	0.000511918	0.005595065	965.0426522
rs62167033	ebi-a-GCST90017065	2	144700007	0.185289	0.0396295	3.50E-06	14306	T	C	genus Ruminococcus gnavus group id.14376	TRUE	reported	igd	4.739993033	0.070579998	0.000200478	0.005595065	965.0426522
rs78399089	ebi-a-GCST90017065	3	146290310	0.144445	0.0326618	6.63E-06	14306	T	C	genus Ruminococcus gnavus group id.14376	TRUE	reported	igd	3.906602517	0.082500003	0.000206965	0.005595065	965.0426522
rs934940	ebi-a-GCST90017065	2	122096018	-0.105045	0.0229588	2.74E-06	14306	A	C	genus Ruminococcus gnavus group id.14376	TRUE	reported	igd	2.74604908	0.184900001	0.000441075	0.005595065	965.0426522
rs9872758	ebi-a-GCST90017065	3	66701616	0.0849233	0.0176643	1.66E-06	14306	T	C	genus Ruminococcus gnavus group id.14376	TRUE	reported	igd	2.112786155	0.477100015	0.000806122	0.005595065	965.0426522
rs11585893	ebi-a-GCST90016927	1	10644351	-0.0740746	0.0147633	1.80E-06	14306	A	G	family Bacteroidaceae id.917	TRUE	reported	igd	1.76580424	0.148100004	0.000444045	0.00574698	991.3965383
rs13207588	ebi-a-GCST90016927	6	41519430	-0.059205	0.0131195	7.48E-06	14306	A	G	family Bacteroidaceae id.917	TRUE	reported	igd	1.569193116	0.232600003	0.000508189	0.00574698	991.3965383
rs1340391	ebi-a-GCST90016927	1	102960989	-0.0592004	0.0132244	6.73E-06	14306	T	C	family Bacteroidaceae id.917	TRUE	reported	igd	1.581739963	0.191799998	0.000434287	0.00574698	991.3965383
rs17619981	ebi-a-GCST90016927	19	24342250	0.0880978	0.0187002	2.69E-06	14306	T	G	family Bacteroidaceae id.917	TRUE	reported	igd	2.236687763	0.065609999	0.000190216	0.00574698	991.3965383
rs2023437	ebi-a-GCST90016927	14	22045949	-0.0782325	0.0167634	5.02E-06	14306	T	C	family Bacteroidaceae id.917	TRUE	reported	igd	2.005031585	0.124300003	0.000331427	0.00574698	991.3965383
rs2366421	ebi-a-GCST90016927	3	62019400	-0.0528153	0.0117124	7.65E-06	14306	T	A	family Bacteroidaceae id.917	TRUE	reported	igd	1.400893132	0.233600006	0.000508941	0.00574698	991.3965383
rs28757219	ebi-a-GCST90016927	6	29143451	0.0818398	0.0170319	1.29E-06	14306	T	A	family Bacteroidaceae id.917	TRUE	reported	igd	2.03714625	0.152099997	0.000416283	0.00574698	991.3965383
rs495004	ebi-a-GCST90016927	9	112855426	-0.0607475	0.0129865	3.42E-06	14306	C	G	family Bacteroidaceae id.917	TRUE	reported	igd	1.553285293	0.209700003	0.000506961	0.00574698	991.3965383
rs66474973	ebi-a-GCST90016927	20	58605432	0.0812515	0.0164479	6.81E-07	14306	G	T	family Bacteroidaceae id.917	TRUE	reported	igd	1.967295358	0.1153	0.000348	0.00574698	991.3965383
rs66710942	ebi-a-GCST90016927	3	77215327	-0.0488038	0.0107412	5.86E-06	14306	T	C	family Bacteroidaceae id.917	TRUE	reported	igd	1.284730142	0.584500015	0.000700921	0.00574698	991.3965383
rs6795673	ebi-a-GCST90016927	3	10593224	0.0538565	0.0105251	3.38E-07	14306	C	T	family Bacteroidaceae id.917	TRUE	reported	igd	1.25888292	0.411500007	0.000886445	0.00574698	991.3965383
rs9507307	ebi-a-GCST90016927	13	24910476	0.0604456	0.0129128	2.13E-06	14306	C	T	family Bacteroidaceae id.917	TRUE	reported	igd	1.544470206	0.189899996	0.000471264	0.00574698	991.3965383
rs11585893	ebi-a-GCST90016968	1	10644351	-0.0740746	0.0147633	1.80E-06	14306	A	G	genus Bacteroides id.918	TRUE	reported	igd	1.76580424	0.148100004	0.000444045	0.00574698	991.3965383
rs13207588	ebi-a-GCST90016968	6	41519430	-0.059205	0.0131195	7.48E-06	14306	A	G	genus Bacteroides id.918	TRUE	reported	igd	1.569193116	0.232600003	0.000508189	0.00574698	991.3965383
rs1340391	ebi-a-GCST90016968	1	102960989	-0.0592004	0.0132244	6.73E-06	14306	T	C	genus Bacteroides id.918	TRUE	reported	igd	1.581739963	0.191799998	0.000434287	0.00574698	991.3965383
rs17619981	ebi-a-GCST90016968	19	24342250	0.0880978	0.0187002	2.69E-06	14306	T	G	genus Bacteroides id.918	TRUE	reported	igd	2.236687763	0.065609999	0.000190216	0.00574698	991.3965383
rs2023437	ebi-a-GCST90016968	14	22045949	-0.0782325	0.0167634	5.02E-06	14306	T	C	genus Bacteroides id.918	TRUE	reported	igd	2.005031585	0.124300003	0.000331427	0.00574698	991.3965383
rs2366421	ebi-a-GCST90016968	3	62019400	-0.0528153	0.0117124	7.65E-06	14306	T	A	genus Bacteroides id.918	TRUE	reported	igd	1.400893132	0.233600006	0.000508941	0.00574698	991.3965383
rs28757219	ebi-a-GCST90016968	6	29143451	0.0818398	0.0170319	1.29E-06	14306	T	A	genus Bacteroides id.918	TRUE	reported	igd	2.03714625	0.152099997	0.000416283	0.00574698	991.3965383
rs495004	ebi-a-GCST90016968	9	112855426	-0.0607475	0.0129865	3.42E-06	14306	C	G	genus Bacteroides id.918	TRUE	reported	igd	1.553285293	0.209700003	0.000506961	0.00574698	991.3965383
rs66474973	ebi-a-GCST90016968	20	58605432	0.0812515	0.0164479	6.81E-07	14306	G	T	genus Bacteroides id.918	TRUE	reported	igd	1.967295358	0.1153	0.000348	0.00574698	991.3965383
rs66710942	ebi-a-GCST90016968	3	77215327	-0.0488038	0.0107412	5.86E-06	14306	T	C	genus Bacteroides id.918	TRUE	reported	igd	1.284730142	0.584500015	0.000700921	0.00574698	991.3965383
rs6795673	ebi-a-GCST90016968	3	10593224	0.0538565	0.0105251	3.38E-07	14306	C	T	genus Bacteroides id.918	TRUE	reported	igd	1.25888292	0.411500007	0.000886445	0.00574698	991.3965383
rs9507307	ebi-a-GCST90016968	13	24910476	0.0604456	0.0129128	2.13E-06	14306	C	T	genus Bacteroides id.918	TRUE	reported	igd	1.544470206	0.189899996	0.000471264	0.00574698	991.3965383
rs10138457	ebi-a-GCST90016988	14	102458052	-0.113054	0.0261933	7.88E-06	14306	T	C	genus Dialister id.2183	TRUE	reported	igd	3.13292016	0.071570002	0.000173055	0.005775691	996.3781721
rs10938938	ebi-a-GCST90016988	4	23294359	0.0773514	0.0170915	7.37E-06	14306	A	G	genus Dialister id.2183	TRUE	reported	igd	2.044274869	0.806200027	0.000447388	0.005775691	996.3781721
rs11071887	ebi-a-GCST90016988	15	32955095	0.0662403	0.0146315	5.91E-06	14306	T	C	genus Dialister id.2183	TRUE	reported	igd	1.750039946	0.263399988	0.000555938	0.005775691	996.3781721
rs11166701	ebi-a-GCST90016988	8	138295725	-0.0655301	0.013186	5.51E-07	14306	G	A	genus Dialister id.2183	TRUE	reported	igd	1.577147028	0.515900016	0.000862319	0.005775691	996.3781721
rs2314294	ebi-a-GCST90016988	16	9336862	0.0865932	0.0193719	8.08E-06	14306	T	C	genus Dialister id.2183	TRUE	reported	igd	2.31702825	0.118299998	0.000291367	0.005775691	996.3781721
rs2435610	ebi-a-GCST90016988	7	150890034	0.0647132	0.0143314	5.93E-06	14306	A	C	genus Dialister id.2183	TRUE	reported	igd	1.714145678	0.260399997	0.000548982	0.005775691	996.3781721
rs4747450	ebi-a-GCST90016988	10	23199653	0.0668509	0.0147685	5.84E-06	14306	C	A	genus Dialister id.2183	TRUE	reported	igd	1.7664262	0.266400009	0.000559818	0.005775691	996.3781721
rs4753063	ebi-a-GCST90016988	11	92267129	0.0596297	0.0130052	4.86E-06	14306	A	G	genus Dialister id.2183	TRUE	reported	igd	1.555521957	0.558600008	0.000724663	0.005775691	996.3781721
rs517089	ebi-a-GCST90016988	11	10967286	0.076227	0.0170411	5.14E-06	14306	T	A	genus Dialister id.2183	TRUE	reported	igd	2.038246641	0.169	0.000392846	0.005775691	996.3781721
rs75416973	ebi-a-GCST90016988	1	172809633	0.0727223	0.016451	9.46E-06	14306	A	G	genus Dialister id.2183	TRUE	reported	igd	1.967666142	0.225600004	0.000477273	0.005775691	996.3781721
rs764177	ebi-a-GCST90016988	3	45809449	-0.0601454	0.0135366	9.61E-06	14306	C	A	genus Dialister id.2183	TRUE	reported	igd	1.619081484	0.338	0.00061755	0.005775691	996.3781721
rs76680460	ebi-a-GCST90016988	9	25447080	-0.161296	0.0364332	8.19E-06	14306	G	A	genus Dialister id.2183	TRUE	reported	igd	4.357690966	0.047710001	0.000124492	0.005775691	996.3781721
rs11141494	ebi-a-GCST90017088	9	89306305	-0.0783421	0.0174393	9.75E-06	14306	G	A	genus Veillonella id.2198	TRUE	reported	igd	2.085874424	0.194800004	0.000442524	0.006377151	1009.140467
rs11614532	ebi-a-GCST90017088	12	129984555	0.0744538	0.0165214	7.13E-06	14306	G	C	genus Veillonella id.2198	TRUE	reported	igd	1.976086524	0.305200011	0.000602055	0.006377151	1009.140467
rs12679709	ebi-a-GCST90017088	8	13253770	-0.0793499	0.0164818	1.78E-06	14306	C	G	genus Veillonella id.2198	TRUE	reported	igd	1.971350059	0.321099997	0.000706385	0.006377151	1009.140467
rs1882878	ebi-a-GCST90017088	21	30010673	-0.0768966	0.0163908	2.98E-06	14306	A	G	genus Veillonella id.2198	TRUE	reported	igd	1.960465759	0.306199998	0.00065368	0.006377151	1009.140467
rs2013594	ebi-a-GCST90017088	11	44302154	0.0720698	0.0155153	3.42E-06	14306	C	T	genus Veillonella id.2198	TRUE	reported	igd	1.855749225	0.642099977	0.000693206	0.006377151	1009.140467
rs55807413	ebi-a-GCST90017088	11	2956783	0.107329	0.0237633	5.51E-06	14306	A	G	genus Veillonella id.2198	TRUE	reported	igd	2.842273469	0.09742	0.000250765	0.006377151	1009.140467
rs62376424	ebi-a-GCST90017088	5	119914285	-0.0762216	0.0163499	3.65E-06	14306	C	T	genus Veillonella id.2198	TRUE	reported	igd	1.955573804	0.333999991	0.000675863	0.006377151	1009.140467
rs6656807	ebi-a-GCST90017088	1	178945043	-0.0703062	0.0153954	5.50E-06	14306	G	A	genus Veillonella id.2198	TRUE	reported	igd	1.841408262	0.575500011	0.000712263	0.006377151	1009.140467
rs7359080	ebi-a-GCST90017088	14	106939916	-0.135391	0.030352	7.40E-06	14306	C	A	genus Veillonella id.2198	TRUE	reported	igd	3.630332669	0.127200007	0.000308829	0.006377151	1009.140467
rs742016	ebi-a-GCST90017088	22	45604800	-0.0688571	0.0149769	4.66E-06	14306	A	G	genus Veillonella id.2198	TRUE	reported	igd	1.791352443	0.423500001	0.00072147	0.006377151	1009.140467
rs7645873	ebi-a-GCST90017088	3	125544032	-0.0761385	0.0164228	3.12E-06	14306	T	A	genus Veillonella id.2198	TRUE	reported	igd	1.964293205	0.716700017	0.000610113	0.006377151	1009.140467
rs11674854	ebi-a-GCST90016941	2	28903275	-0.0830224	0.0175267	2.60E-06	14306	C	T	family Lactobacillaceae id.1836	TRUE	reported	igd	2.096328136	0.427399993	0.000767694	0.005861731	1011.308598
rs1530559	ebi-a-GCST90016941	2	135755629	0.0772453	0.0176921	9.65E-06	14306	G	A	family Lactobacillaceae id.1836	TRUE	reported	igd	2.116111249	0.567600012	0.000654071	0.005861731	1011.308598
rs1590596	ebi-a-GCST90016941	13	23836941	-0.10381	0.0220135	3.90E-06	14306	C	G	family Lactobacillaceae id.1836	TRUE	reported	igd	2.632983929	0.208700001	0.000513423	0.005861731	1011.308598
rs16861661	ebi-a-GCST90016941	1	18501459	-0.193287	0.0379293	2.70E-07	14306	G	A	family Lactobacillaceae id.1836	TRUE	reported	igd	4.536636034	0.049699999	0.000171469	0.005861731	1011.308598
rs328312	ebi-a-GCST90016941	16	73890910	0.082529	0.0168225	8.69E-07	14306	T	A	family Lactobacillaceae id.1836	TRUE	reported	igd	2.0121004	0.447299987	0.000831825	0.005861731	1011.308598
rs6092149	ebi-a-GCST90016941	20	54192992	-0.0825646	0.0170282	1.38E-06	14306	A	T	family Lactobacillaceae id.1836	TRUE	reported	igd	2.036703702	0.443300009	0.000811112	0.005861731	1011.308598
rs62314653	ebi-a-GCST90016941	4	109896462	0.177082	0.0392269	6.59E-06	14306	C	A	family Lactobacillaceae id.1836	TRUE	reported	igd	4.691838976	0.062619999	0.000167233	0.005861731	1011.308598
rs74599091	ebi-a-GCST90016941	1	179720669	0.191613	0.0425039	7.70E-06	14306	A	G	family Lactobacillaceae id.1836	TRUE	reported	igd	5.083793383	0.034790002	9.54E-05	0.005861731	1011.308598
rs768253	ebi-a-GCST90016941	8	69010103	-0.0792344	0.0170604	3.61E-06	14306	T	G	family Lactobacillaceae id.1836	TRUE	reported	igd	2.04055507	0.390700012	0.000717853	0.005861731	1011.308598
rs77478751	ebi-a-GCST90016941	3	173151665	-0.219178	0.0473566	5.96E-06	14306	A	G	family Lactobacillaceae id.1836	TRUE	reported	igd	5.66421363	0.053679999	0.000152123	0.005861731	1011.308598
rs921925	ebi-a-GCST90016941	19	6928017	0.0999419	0.0201687	5.77E-07	14306	A	C	family Lactobacillaceae id.1836	TRUE	reported	igd	2.412331659	0.262400001	0.00066441	0.005861731	1011.308598
rs9345899	ebi-a-GCST90016941	6	67559323	-0.124042	0.0278946	9.45E-06	14306	A	G	family Lactobacillaceae id.1836	TRUE	reported	igd	3.336408727	0.131200001	0.00031511	0.005861731	1011.308598
rs10279978	ebi-a-GCST90017047	7	5319387	-0.0622202	0.0127675	1.17E-06	14306	A	G	genus Romboutsia id.11347	TRUE	reported	igd	1.527091208	0.347900003	0.000753237	0.005037124	1012.899595
rs11221428	ebi-a-GCST90017047	11	99665050	-0.0726779	0.0158263	6.49E-06	14306	T	C	genus Romboutsia id.11347	TRUE	reported	igd	1.892947217	0.155100003	0.000386345	0.005037124	1012.899595
rs114398731	ebi-a-GCST90017047	5	57229635	-0.131039	0.0293815	7.96E-06	14306	G	C	genus Romboutsia id.11347	TRUE	reported	igd	3.514253404	0.03579	9.60E-05	0.005037124	1012.899595
rs16843578	ebi-a-GCST90017047	1	171903885	-0.0875276	0.0196779	5.08E-06	14306	C	T	genus Romboutsia id.11347	TRUE	reported	igd	2.353628204	0.082500003	0.000209365	0.005037124	1012.899595
rs28603357	ebi-a-GCST90017047	7	106406824	-0.214911	0.0474739	8.52E-06	14306	T	C	genus Romboutsia id.11347	TRUE	reported	igd	5.678243612	0.063620001	0.000170673	0.005037124	1012.899595
rs34302036	ebi-a-GCST90017047	7	78136725	-0.0550261	0.0120835	5.88E-06	14306	G	A	genus Romboutsia id.11347	TRUE	reported	igd	1.445279547	0.585500002	0.000703583	0.005037124	1012.899595
rs61841503	ebi-a-GCST90017047	10	17019559	0.092888	0.0171454	4.00E-08	14306	G	A	genus Romboutsia id.11347	TRUE	reported	igd	2.050721723	0.137199998	0.000485736	0.005037124	1012.899595
rs62504452	ebi-a-GCST90017047	7	145760298	-0.0710048	0.0156654	4.66E-06	14306	A	G	genus Romboutsia id.11347	TRUE	reported	igd	1.873702339	0.165999994	0.000397629	0.005037124	1012.899595
rs7109293	ebi-a-GCST90017047	11	133834657	0.0919112	0.0205738	6.98E-06	14306	A	G	genus Romboutsia id.11347	TRUE	reported	igd	2.460784735	0.09245	0.000234098	0.005037124	1012.899595
rs75200530	ebi-a-GCST90017047	8	5088054	-0.190644	0.0421065	5.07E-06	14306	T	G	genus Romboutsia id.11347	TRUE	reported	igd	5.036261286	0.046720002	0.000127639	0.005037124	1012.899595
rs75987356	ebi-a-GCST90017047	2	16066705	-0.129578	0.0280454	6.71E-06	14306	G	A	genus Romboutsia id.11347	TRUE	reported	igd	3.354445567	0.06859	0.000190657	0.005037124	1012.899595
rs77702691	ebi-a-GCST90017047	13	88725540	-0.094406	0.0208544	7.37E-06	14306	A	G	genus Romboutsia id.11347	TRUE	reported	igd	2.494346653	0.102399997	0.000263329	0.005037124	1012.899595
rs9389266	ebi-a-GCST90017047	6	135411737	0.0722815	0.0162353	9.38E-06	14306	T	G	genus Romboutsia id.11347	TRUE	reported	igd	1.941866763	0.169	0.000389164	0.005037124	1012.899595
rs9567264	ebi-a-GCST90017047	13	32720756	0.0580018	0.0127495	5.76E-06	14306	C	T	genus Romboutsia id.11347	TRUE	reported	igd	1.52493827	0.320100009	0.000629708	0.005037124	1012.899595
rs10202904	ebi-a-GCST90017113	2	125440268	0.115986	0.0230271	6.19E-07	14306	G	T	phylum Euryarchaeota id.55	TRUE	reported	igd	2.754218286	0.532800019	0.0008829	0.00550612	1028.679083
rs11022995	ebi-a-GCST90017113	11	13893667	0.10373	0.0228889	7.73E-06	14306	A	G	phylum Euryarchaeota id.55	TRUE	reported	igd	2.737688503	0.546700001	0.00071155	0.00550612	1028.679083
rs34928225	ebi-a-GCST90017113	6	146840876	0.19977	0.0425421	4.33E-06	14306	T	C	phylum Euryarchaeota id.55	TRUE	reported	igd	5.088362396	0.075549997	0.000215304	0.00550612	1028.679083
rs45498998	ebi-a-GCST90017113	21	27368994	-0.131882	0.029229	5.32E-06	14306	G	A	phylum Euryarchaeota id.55	TRUE	reported	igd	3.496013231	0.184900001	0.000428946	0.00550612	1028.679083
rs56131665	ebi-a-GCST90017113	5	178160975	0.176759	0.0385787	5.30E-06	14306	G	A	phylum Euryarchaeota id.55	TRUE	reported	igd	4.61430927	0.093440004	0.000248605	0.00550612	1028.679083
rs6064552	ebi-a-GCST90017113	20	56042866	-0.123612	0.0275749	9.34E-06	14306	T	C	phylum Euryarchaeota id.55	TRUE	reported	igd	3.298170148	0.197799996	0.000445773	0.00550612	1028.679083
rs6508769	ebi-a-GCST90017113	19	28827760	-0.150529	0.0337091	8.12E-06	14306	C	T	phylum Euryarchaeota id.55	TRUE	reported	igd	4.031867652	0.834999979	0.000384086	0.00550612	1028.679083
rs7015093	ebi-a-GCST90017113	8	58018853	-0.118111	0.0264389	7.20E-06	14306	G	A	phylum Euryarchaeota id.55	TRUE	reported	igd	3.16229581	0.263399988	0.000541319	0.00550612	1028.679083
rs73031978	ebi-a-GCST90017113	3	15019595	-0.197523	0.0414497	2.74E-06	14306	C	G	phylum Euryarchaeota id.55	TRUE	reported	igd	4.957702954	0.091449998	0.000263777	0.00550612	1028.679083
rs76029318	ebi-a-GCST90017113	13	41963791	0.214866	0.0438442	1.05E-06	14306	T	C	phylum Euryarchaeota id.55	TRUE	reported	igd	5.244103572	0.064609997	0.000202916	0.00550612	1028.679083
rs7635189	ebi-a-GCST90017113	3	15591607	-0.119983	0.0259356	4.64E-06	14306	A	G	phylum Euryarchaeota id.55	TRUE	reported	igd	3.102097258	0.66900003	0.000662541	0.00550612	1028.679083
rs77658038	ebi-a-GCST90017113	6	16284785	-0.160157	0.0340856	4.75E-06	14306	A	C	phylum Euryarchaeota id.55	TRUE	reported	igd	4.076899948	0.117299996	0.000319575	0.00550612	1028.679083
rs894996	ebi-a-GCST90017113	4	104418307	0.203577	0.0440033	5.12E-06	14306	C	A	phylum Euryarchaeota id.55	TRUE	reported	igd	5.263133156	0.071570002	0.000198829	0.00550612	1028.679083
rs10976229	ebi-a-GCST90017055	9	7317307	0.095976	0.0214554	7.04E-06	14306	T	G	genus Ruminococcaceae UCG004 id.11362	TRUE	reported	igd	2.566230876	0.141200006	0.000339227	0.00599946	1035.214193
rs11961899	ebi-a-GCST90017055	6	132887921	-0.0707825	0.0161381	9.18E-06	14306	G	A	genus Ruminococcaceae UCG004 id.11362	TRUE	reported	igd	1.930240895	0.271400005	0.000531812	0.00599946	1035.214193
rs12125734	ebi-a-GCST90017055	1	103732214	0.133972	0.0257416	2.09E-07	14306	G	T	genus Ruminococcaceae UCG004 id.11362	TRUE	reported	igd	3.078893366	0.086479999	0.000299159	0.00599946	1035.214193
rs2248146	ebi-a-GCST90017055	7	24791998	0.0689452	0.0153649	8.20E-06	14306	T	C	genus Ruminococcaceae UCG004 id.11362	TRUE	reported	igd	1.837760228	0.322100013	0.000614634	0.00599946	1035.214193
rs3800154	ebi-a-GCST90017055	6	2119329	-0.0797959	0.0177639	6.12E-06	14306	A	C	genus Ruminococcaceae UCG004 id.11362	TRUE	reported	igd	2.124699081	0.220699996	0.00048518	0.00599946	1035.214193
rs511258	ebi-a-GCST90017055	3	169966722	-0.0757474	0.0162475	4.52E-06	14306	G	A	genus Ruminococcaceae UCG004 id.11362	TRUE	reported	igd	1.943325977	0.263399988	0.000589551	0.00599946	1035.214193
rs550351	ebi-a-GCST90017055	1	18676399	0.078587	0.018003	9.43E-06	14306	A	C	genus Ruminococcaceae UCG004 id.11362	TRUE	reported	igd	2.15329728	0.440400004	0.000656521	0.00599946	1035.214193
rs6769553	ebi-a-GCST90017055	3	54427795	0.0849743	0.0157451	7.91E-08	14306	A	G	genus Ruminococcaceae UCG004 id.11362	TRUE	reported	igd	1.883235072	0.284299999	0.000828522	0.00599946	1035.214193
rs7123615	ebi-a-GCST90017055	11	15771251	-0.0786157	0.0179592	7.09E-06	14306	C	G	genus Ruminococcaceae UCG004 id.11362	TRUE	reported	igd	2.148058463	0.169	0.000376222	0.00599946	1035.214193
rs7569771	ebi-a-GCST90017055	2	239846337	-0.075914	0.0170308	8.12E-06	14306	A	G	genus Ruminococcaceae UCG004 id.11362	TRUE	reported	igd	2.037014682	0.216700003	0.00047149	0.00599946	1035.214193
rs872501	ebi-a-GCST90017055	8	139253064	0.116125	0.025946	5.81E-06	14306	G	A	genus Ruminococcaceae UCG004 id.11362	TRUE	reported	igd	3.103341178	0.127200007	0.000310903	0.00599946	1035.214193
rs9818949	ebi-a-GCST90017055	3	197683751	-0.0859927	0.0188671	5.39E-06	14306	T	G	genus Ruminococcaceae UCG004 id.11362	TRUE	reported	igd	2.256650287	0.781300008	0.000496239	0.00599946	1035.214193
rs10898797	ebi-a-GCST90017075	11	87588698	0.12238	0.0274683	8.85E-06	14306	C	T	genus Tyzzerella3 id.11335	TRUE	reported	igd	3.285419968	0.157100007	0.00036747	0.005158556	1037.444579
rs112102233	ebi-a-GCST90017075	10	46098286	-0.216348	0.0477575	6.18E-06	14306	A	G	genus Tyzzerella3 id.11335	TRUE	reported	igd	5.712164354	0.066600002	0.000178351	0.005158556	1037.444579
rs1232220	ebi-a-GCST90017075	6	102680257	0.143869	0.031828	7.91E-06	14306	T	G	genus Tyzzerella3 id.11335	TRUE	reported	igd	3.806873623	0.87379998	0.000314992	0.005158556	1037.444579
rs17706273	ebi-a-GCST90017075	5	16388259	-0.140368	0.0274708	5.88E-07	14306	T	C	genus Tyzzerella3 id.11335	TRUE	reported	igd	3.285718987	0.152099997	0.000470738	0.005158556	1037.444579
rs17809157	ebi-a-GCST90017075	7	82547827	-0.163819	0.0336386	1.54E-06	14306	A	T	genus Tyzzerella3 id.11335	TRUE	reported	igd	4.02343531	0.099399999	0.000296813	0.005158556	1037.444579
rs191093	ebi-a-GCST90017075	12	77390329	0.159008	0.0353306	6.76E-06	14306	G	A	genus Tyzzerella3 id.11335	TRUE	reported	igd	4.225811525	0.079520002	0.000207271	0.005158556	1037.444579
rs4904512	ebi-a-GCST90017075	14	89595945	-0.117151	0.0250306	3.09E-06	14306	T	C	genus Tyzzerella3 id.11335	TRUE	reported	igd	2.993852297	0.198799998	0.000487774	0.005158556	1037.444579
rs55799124	ebi-a-GCST90017075	17	3738781	-0.11435	0.0238604	1.34E-06	14306	A	G	genus Tyzzerella3 id.11335	TRUE	reported	igd	2.853887376	0.206799999	0.000526698	0.005158556	1037.444579
rs67476743	ebi-a-GCST90017075	19	1030320	0.132164	0.022208	3.74E-09	14306	T	G	genus Tyzzerella3 id.11335	TRUE	reported	igd	2.656247625	0.285299987	0.001009589	0.005158556	1037.444579
rs6920448	ebi-a-GCST90017075	6	5755626	-0.141081	0.0305446	4.15E-06	14306	C	T	genus Tyzzerella3 id.11335	TRUE	reported	igd	3.653369111	0.1153	0.000304232	0.005158556	1037.444579
rs7019909	ebi-a-GCST90017075	9	33113322	0.144156	0.0301626	1.76E-06	14306	T	C	genus Tyzzerella3 id.11335	TRUE	reported	igd	3.607678973	0.101400003	0.000290967	0.005158556	1037.444579
rs7333521	ebi-a-GCST90017075	13	81593016	-0.207191	0.0453121	4.88E-06	14306	T	C	genus Tyzzerella3 id.11335	TRUE	reported	igd	5.419675703	0.042739999	0.000119589	0.005158556	1037.444579
rs75091807	ebi-a-GCST90017075	13	35023691	-0.184966	0.0383029	1.71E-06	14306	G	T	genus Tyzzerella3 id.11335	TRUE	reported	igd	4.581321468	0.090460002	0.000268232	0.005158556	1037.444579
rs7561370	ebi-a-GCST90017075	2	57810406	-0.131341	0.0286292	1.52E-06	14306	C	T	genus Tyzzerella3 id.11335	TRUE	reported	igd	3.424272538	0.877699971	0.00031584	0.005158556	1037.444579
rs11027642	ebi-a-GCST90016991	11	24001840	0.129006	0.0284844	4.92E-06	14306	C	T	genus Eisenbergiella id.11304	TRUE	reported	igd	3.406953344	0.124300003	0.000312136	0.006179507	1066.474588
rs11079158	ebi-a-GCST90016991	17	53367641	0.100627	0.022546	7.35E-06	14306	T	C	genus Eisenbergiella id.11304	TRUE	reported	igd	2.696675025	0.219699994	0.000477412	0.006179507	1066.474588
rs11938607	ebi-a-GCST90016991	4	189060431	-0.0978125	0.0216636	8.22E-06	14306	C	T	genus Eisenbergiella id.11304	TRUE	reported	igd	2.591133198	0.736599982	0.000552951	0.006179507	1066.474588
rs12257723	ebi-a-GCST90016991	10	109417101	-0.0952742	0.0211569	8.85E-06	14306	A	C	genus Eisenbergiella id.11304	TRUE	reported	igd	2.53052798	0.338999987	0.000635272	0.006179507	1066.474588
rs12278566	ebi-a-GCST90016991	11	124764527	-0.121065	0.0251658	1.65E-06	14306	T	A	genus Eisenbergiella id.11304	TRUE	reported	igd	3.010023257	0.174999997	0.00046711	0.006179507	1066.474588
rs12710729	ebi-a-GCST90016991	2	19973210	0.0893384	0.0199069	9.84E-06	14306	C	A	genus Eisenbergiella id.11304	TRUE	reported	igd	2.381018365	0.370799989	0.000656915	0.006179507	1066.474588
rs13258851	ebi-a-GCST90016991	8	55330814	0.137001	0.0302124	7.75E-06	14306	A	G	genus Eisenbergiella id.11304	TRUE	reported	igd	3.613635436	0.085490003	0.000224746	0.006179507	1066.474588
rs1508033	ebi-a-GCST90016991	15	53375201	0.091546	0.0195787	3.23E-06	14306	A	C	genus Eisenbergiella id.11304	TRUE	reported	igd	2.341763121	0.349900007	0.000695259	0.006179507	1066.474588
rs1553971	ebi-a-GCST90016991	3	111419486	0.120965	0.0263054	5.27E-06	14306	T	G	genus Eisenbergiella id.11304	TRUE	reported	igd	3.146328183	0.160999998	0.000399328	0.006179507	1066.474588
rs2683098	ebi-a-GCST90016991	15	36178565	-0.107319	0.022515	2.24E-06	14306	T	C	genus Eisenbergiella id.11304	TRUE	reported	igd	2.692967187	0.776300013	0.00055159	0.006179507	1066.474588
rs3812426	ebi-a-GCST90016991	8	50822676	-0.106447	0.0224159	2.72E-06	14306	A	G	genus Eisenbergiella id.11304	TRUE	reported	igd	2.681114064	0.792200029	0.000518975	0.006179507	1066.474588
rs4462860	ebi-a-GCST90016991	21	21610254	0.0939071	0.0201104	4.16E-06	14306	G	A	genus Eisenbergiella id.11304	TRUE	reported	igd	2.40535853	0.343899995	0.000687811	0.006179507	1066.474588
rs1511453	ebi-a-GCST90017094	4	23588462	0.0910999	0.0199479	8.00E-06	14306	A	G	order Burkholderiales id.2874	TRUE	reported	igd	2.38592228	0.063620001	0.0001737	0.005765605	1077.438456
rs1928341	ebi-a-GCST90017094	1	153240013	-0.0507782	0.0110587	4.52E-06	14306	G	A	order Burkholderiales id.2874	TRUE	reported	igd	1.322705584	0.578499973	0.000718719	0.005765605	1077.438456
rs2321387	ebi-a-GCST90017094	13	58689340	-0.0508514	0.0109588	3.26E-06	14306	G	A	order Burkholderiales id.2874	TRUE	reported	igd	1.310756776	0.529799998	0.00074987	0.005765605	1077.438456
rs2367850	ebi-a-GCST90017094	3	193456274	0.06333	0.0130595	1.24E-06	14306	G	C	order Burkholderiales id.2874	TRUE	reported	igd	1.562016654	0.220699996	0.000565438	0.005765605	1077.438456
rs2613606	ebi-a-GCST90017094	7	111285025	0.0499561	0.0109264	4.13E-06	14306	T	C	order Burkholderiales id.2874	TRUE	reported	igd	1.306881487	0.606400013	0.000697508	0.005765605	1077.438456
rs4033856	ebi-a-GCST90017094	4	45642485	-0.0833445	0.0167489	5.67E-07	14306	T	C	order Burkholderiales id.2874	TRUE	reported	igd	2.003297274	0.870800018	0.00038947	0.005765605	1077.438456
rs6087811	ebi-a-GCST90017094	20	30596130	-0.101587	0.0198817	2.88E-07	14306	T	G	order Burkholderiales id.2874	TRUE	reported	igd	2.378004251	0.08151	0.000273254	0.005765605	1077.438456
rs62191117	ebi-a-GCST90017094	2	239900775	0.0679995	0.0132471	2.79E-07	14306	A	G	order Burkholderiales id.2874	TRUE	reported	igd	1.584455057	0.205799997	0.000602084	0.005765605	1077.438456
rs62395635	ebi-a-GCST90017094	5	173497796	0.109911	0.0236375	2.90E-06	14306	T	C	order Burkholderiales id.2874	TRUE	reported	igd	2.827226821	0.070579998	0.000198283	0.005765605	1077.438456
rs72747231	ebi-a-GCST90017094	9	84206018	-0.133729	0.0290738	3.76E-06	14306	C	G	order Burkholderiales id.2874	TRUE	reported	igd	3.477450117	0.041749999	0.00011833	0.005765605	1077.438456
rs75242906	ebi-a-GCST90017094	15	56786407	-0.120974	0.0281273	9.75E-06	14306	C	T	order Burkholderiales id.2874	TRUE	reported	igd	3.364241437	0.053679999	0.000131368	0.005765605	1077.438456
rs7638039	ebi-a-GCST90017094	3	70588939	0.0580987	0.012673	4.84E-06	14306	T	C	order Burkholderiales id.2874	TRUE	reported	igd	1.515788281	0.232600003	0.000524466	0.005765605	1077.438456
rs9964679	ebi-a-GCST90017094	18	26569901	0.052509	0.011504	6.06E-06	14306	A	G	order Burkholderiales id.2874	TRUE	reported	igd	1.375966889	0.310099989	0.000623117	0.005765605	1077.438456
rs10842464	ebi-a-GCST90017040	12	25249743	0.0758215	0.0172568	6.60E-06	14306	C	T	genus Paraprevotella id.962	TRUE	reported	igd	2.06404602	0.581499994	0.000656782	0.005782271	1080.570913
rs140997932	ebi-a-GCST90017040	3	149298792	-0.162376	0.0354178	2.11E-06	14306	T	C	genus Paraprevotella id.962	TRUE	reported	igd	4.236241316	0.064609997	0.000177584	0.005782271	1080.570913
rs145020347	ebi-a-GCST90017040	11	114526679	-0.12465	0.0262323	4.03E-06	14306	A	G	genus Paraprevotella id.962	TRUE	reported	igd	3.13758486	0.139200002	0.000378238	0.005782271	1080.570913
rs17109926	ebi-a-GCST90017040	12	71978728	-0.0988335	0.0216172	6.75E-06	14306	A	G	genus Paraprevotella id.962	TRUE	reported	igd	2.585583401	0.187900007	0.000445921	0.005782271	1080.570913
rs17785622	ebi-a-GCST90017040	6	83459314	0.248065	0.0524304	1.93E-06	14306	A	G	genus Paraprevotella id.962	TRUE	reported	igd	6.271079138	0.059640002	0.000175513	0.005782271	1080.570913
rs2081023	ebi-a-GCST90017040	5	174606261	-0.122561	0.0236507	2.64E-07	14306	A	G	genus Paraprevotella id.962	TRUE	reported	igd	2.828805643	0.102399997	0.000345073	0.005782271	1080.570913
rs3008582	ebi-a-GCST90017040	1	195971173	0.10572	0.0227246	4.36E-06	14306	T	C	genus Paraprevotella id.962	TRUE	reported	igd	2.718036959	0.132200003	0.000347124	0.005782271	1080.570913
rs3801748	ebi-a-GCST90017040	7	81759508	0.0779721	0.0171691	5.20E-06	14306	G	A	genus Paraprevotella id.962	TRUE	reported	igd	2.053556426	0.345899999	0.000652364	0.005782271	1080.570913
rs4756632	ebi-a-GCST90017040	11	41079703	-0.138905	0.0289897	3.82E-06	14306	G	T	genus Paraprevotella id.962	TRUE	reported	igd	3.467391111	0.093440004	0.000271888	0.005782271	1080.570913
rs4767113	ebi-a-GCST90017040	12	114131978	0.0882466	0.018382	2.14E-06	14306	C	T	genus Paraprevotella id.962	TRUE	reported	igd	2.198628595	0.287299991	0.000659728	0.005782271	1080.570913
rs7240324	ebi-a-GCST90017040	18	69623804	-0.10229	0.0226948	5.96E-06	14306	T	G	genus Paraprevotella id.962	TRUE	reported	igd	2.71447265	0.190899998	0.000438666	0.005782271	1080.570913
rs9602779	ebi-a-GCST90017040	13	86162420	-0.106692	0.0220264	6.93E-07	14306	A	C	genus Paraprevotella id.962	TRUE	reported	igd	2.634526868	0.172999993	0.000469289	0.005782271	1080.570913
rs9900242	ebi-a-GCST90017040	17	69135631	-0.0852967	0.0175212	1.14E-06	14306	A	G	genus Paraprevotella id.962	TRUE	reported	igd	2.095670294	0.360799998	0.000764103	0.005782271	1080.570913
rs11674854	ebi-a-GCST90017030	2	28903275	-0.0852686	0.0176504	1.59E-06	14306	C	T	genus Lactobacillus id.1837	TRUE	reported	igd	2.111123608	0.427399993	0.000798485	0.006281151	1084.127534
rs12693845	ebi-a-GCST90017030	2	199312684	-0.0805447	0.0177429	8.96E-06	14306	C	T	genus Lactobacillus id.1837	TRUE	reported	igd	2.122187319	0.356900007	0.000661244	0.006281151	1084.127534
rs1530559	ebi-a-GCST90017030	2	135755629	0.0804001	0.0178207	4.93E-06	14306	G	A	genus Lactobacillus id.1837	TRUE	reported	igd	2.131492798	0.567600012	0.000698399	0.006281151	1084.127534
rs16861661	ebi-a-GCST90017030	1	18501459	-0.183147	0.038148	1.28E-06	14306	G	A	genus Lactobacillus id.1837	TRUE	reported	igd	4.562794237	0.049699999	0.00015219	0.006281151	1084.127534
rs328312	ebi-a-GCST90017030	16	73890910	0.0815092	0.0169441	1.41E-06	14306	T	A	genus Lactobacillus id.1837	TRUE	reported	igd	2.026644695	0.447299987	0.000799791	0.006281151	1084.127534
rs6092149	ebi-a-GCST90017030	20	54192992	-0.0801344	0.017149	3.29E-06	14306	A	T	genus Lactobacillus id.1837	TRUE	reported	igd	2.051152311	0.443300009	0.00075334	0.006281151	1084.127534
rs62314653	ebi-a-GCST90017030	4	109896462	0.187692	0.0394585	2.24E-06	14306	C	A	genus Lactobacillus id.1837	TRUE	reported	igd	4.719540117	0.062619999	0.000185674	0.006281151	1084.127534
rs7399658	ebi-a-GCST90017030	13	23834968	-0.107134	0.0221883	3.12E-06	14306	G	A	genus Lactobacillus id.1837	TRUE	reported	igd	2.653891354	0.215700001	0.00055138	0.006281151	1084.127534
rs75127669	ebi-a-GCST90017030	6	151027636	0.139784	0.0310414	6.83E-06	14306	C	A	genus Lactobacillus id.1837	TRUE	reported	igd	3.712790212	0.070579998	0.000185968	0.006281151	1084.127534
rs768253	ebi-a-GCST90017030	8	69010103	-0.079195	0.0171791	4.25E-06	14306	T	G	genus Lactobacillus id.1837	TRUE	reported	igd	2.054752503	0.390700012	0.000707263	0.006281151	1084.127534
rs77478751	ebi-a-GCST90017030	3	173151665	-0.219886	0.0475759	7.33E-06	14306	A	G	genus Lactobacillus id.1837	TRUE	reported	igd	5.690443597	0.053679999	0.000151699	0.006281151	1084.127534
rs921925	ebi-a-GCST90017030	19	6928017	0.0985077	0.0203229	9.72E-07	14306	A	C	genus Lactobacillus id.1837	TRUE	reported	igd	2.430775165	0.262400001	0.000635719	0.006281151	1084.127534
rs11184341	ebi-a-GCST90016957	1	105422565	-0.0655301	0.014223	4.14E-06	14306	C	G	family Verrucomicrobiaceae id.4036	TRUE	reported	igd	1.701180204	0.721700013	0.000596048	0.00630431	1088.150085
rs111862613	ebi-a-GCST90016957	12	130309670	0.0907065	0.0196746	3.73E-06	14306	T	C	family Verrucomicrobiaceae id.4036	TRUE	reported	igd	2.353233498	0.165999994	0.000411387	0.00630431	1088.150085
rs117107102	ebi-a-GCST90016957	18	49473635	0.204683	0.0431572	2.92E-06	14306	A	G	family Verrucomicrobiaceae id.4036	TRUE	reported	igd	5.161933088	0.04473	0.000134367	0.00630431	1088.150085
rs11729256	ebi-a-GCST90016957	4	95027272	0.0749798	0.0150177	6.73E-07	14306	T	C	family Verrucomicrobiaceae id.4036	TRUE	reported	igd	1.796232437	0.238600001	0.000633107	0.00630431	1088.150085
rs12908520	ebi-a-GCST90016957	15	97570657	0.0619104	0.0130946	2.15E-06	14306	G	A	family Verrucomicrobiaceae id.4036	TRUE	reported	igd	1.566214884	0.45629999	0.00077529	0.00630431	1088.150085
rs2602429	ebi-a-GCST90016957	16	81063149	-0.0745516	0.0156195	2.70E-06	14306	T	C	family Verrucomicrobiaceae id.4036	TRUE	reported	igd	1.868212346	0.778299987	0.000549546	0.00630431	1088.150085
rs4242783	ebi-a-GCST90016957	10	5064327	-0.0687992	0.0147694	2.75E-06	14306	A	G	family Verrucomicrobiaceae id.4036	TRUE	reported	igd	1.766533847	0.712700009	0.000621148	0.00630431	1088.150085
rs4936098	ebi-a-GCST90016957	11	130280667	-0.0648691	0.0135928	1.13E-06	14306	G	A	family Verrucomicrobiaceae id.4036	TRUE	reported	igd	1.625803437	0.660000026	0.000714484	0.00630431	1088.150085
rs61779207	ebi-a-GCST90016957	1	41074472	-0.0758811	0.0167762	6.63E-06	14306	G	A	family Verrucomicrobiaceae id.4036	TRUE	reported	igd	2.006562564	0.177900001	0.000418304	0.00630431	1088.150085
rs74542928	ebi-a-GCST90016957	4	100544188	0.112124	0.0236422	1.65E-06	14306	T	C	family Verrucomicrobiaceae id.4036	TRUE	reported	igd	2.827788977	0.078529999	0.000227536	0.00630431	1088.150085
rs9349825	ebi-a-GCST90016957	6	56341481	-0.0704354	0.0147128	2.51E-06	14306	A	G	family Verrucomicrobiaceae id.4036	TRUE	reported	igd	1.759764052	0.279300004	0.000644954	0.00630431	1088.150085
rs941682	ebi-a-GCST90016957	20	31867840	-0.0631526	0.0143767	9.58E-06	14306	G	A	family Verrucomicrobiaceae id.4036	TRUE	reported	igd	1.719563906	0.311100006	0.000578139	0.00630431	1088.150085
rs11184341	ebi-a-GCST90016961	1	105422565	-0.0655855	0.0142236	4.06E-06	14306	C	G	genus Akkermansia id.4037	TRUE	reported	igd	1.701251969	0.721700013	0.000597005	0.006306985	1088.614656
rs111862613	ebi-a-GCST90016961	12	130309670	0.0911199	0.0196748	3.39E-06	14306	T	C	genus Akkermansia id.4037	TRUE	reported	igd	2.35325742	0.165999994	0.000415137	0.006306985	1088.614656
rs117107102	ebi-a-GCST90016961	18	49473635	0.204406	0.0431629	3.01E-06	14306	A	G	genus Akkermansia id.4037	TRUE	reported	igd	5.162614852	0.04473	0.000133969	0.006306985	1088.614656
rs11729256	ebi-a-GCST90016961	4	95027272	0.0750473	0.0150184	6.58E-07	14306	T	C	genus Akkermansia id.4037	TRUE	reported	igd	1.796316162	0.238600001	0.000634188	0.006306985	1088.614656
rs12908520	ebi-a-GCST90016961	15	97570657	0.061772	0.0130954	2.26E-06	14306	G	A	genus Akkermansia id.4037	TRUE	reported	igd	1.566310571	0.45629999	0.000771734	0.006306985	1088.614656
rs2602429	ebi-a-GCST90016961	16	81063149	-0.0745352	0.0156201	2.72E-06	14306	T	C	genus Akkermansia id.4037	TRUE	reported	igd	1.868284111	0.778299987	0.000549262	0.006306985	1088.614656
rs4242783	ebi-a-GCST90016961	10	5064327	-0.0685454	0.0147701	3.00E-06	14306	A	G	genus Akkermansia id.4037	TRUE	reported	igd	1.766617573	0.712700009	0.000616515	0.006306985	1088.614656
rs4936098	ebi-a-GCST90016961	11	130280667	-0.0649225	0.0135934	1.10E-06	14306	G	A	genus Akkermansia id.4037	TRUE	reported	igd	1.625875201	0.660000026	0.000715598	0.006306985	1088.614656
rs61779207	ebi-a-GCST90016961	1	41074472	-0.0760539	0.0167769	6.32E-06	14306	G	A	genus Akkermansia id.4037	TRUE	reported	igd	2.006646289	0.177900001	0.000420177	0.006306985	1088.614656
rs74542928	ebi-a-GCST90016961	4	100544188	0.112623	0.0236434	1.48E-06	14306	T	C	genus Akkermansia id.4037	TRUE	reported	igd	2.827932506	0.078529999	0.000229542	0.006306985	1088.614656
rs9349825	ebi-a-GCST90016961	6	56341481	-0.0703407	0.0147133	2.60E-06	14306	A	G	genus Akkermansia id.4037	TRUE	reported	igd	1.759823856	0.279300004	0.000643177	0.006306985	1088.614656
rs941682	ebi-a-GCST90016961	20	31867840	-0.0632957	0.0143777	9.17E-06	14306	G	A	genus Akkermansia id.4037	TRUE	reported	igd	1.719683514	0.311100006	0.000580681	0.006306985	1088.614656
rs11184341	ebi-a-GCST90016923	1	105422565	-0.0655342	0.0142231	4.13E-06	14306	C	G	class Verrucomicrobiae id.4029	TRUE	reported	igd	1.701192165	0.721700013	0.000596114	0.006307384	1088.684051
rs111862613	ebi-a-GCST90016923	12	130309670	0.090699	0.0196746	3.74E-06	14306	T	C	class Verrucomicrobiae id.4029	TRUE	reported	igd	2.353233498	0.165999994	0.000411319	0.006307384	1088.684051
rs117107102	ebi-a-GCST90016923	18	49473635	0.204683	0.0431572	2.92E-06	14306	A	G	class Verrucomicrobiae id.4029	TRUE	reported	igd	5.161933088	0.04473	0.000134367	0.006307384	1088.684051
rs11729256	ebi-a-GCST90016923	4	95027272	0.0749798	0.0150177	6.73E-07	14306	T	C	class Verrucomicrobiae id.4029	TRUE	reported	igd	1.796232437	0.238600001	0.000633107	0.006307384	1088.684051
rs12908520	ebi-a-GCST90016923	15	97570657	0.0618926	0.0130946	2.17E-06	14306	G	A	class Verrucomicrobiae id.4029	TRUE	reported	igd	1.566214884	0.45629999	0.000774845	0.006307384	1088.684051
rs2602429	ebi-a-GCST90016923	16	81063149	-0.0746844	0.0156194	2.58E-06	14306	T	C	class Verrucomicrobiae id.4029	TRUE	reported	igd	1.868200385	0.778299987	0.000551513	0.006307384	1088.684051
rs4242783	ebi-a-GCST90016923	10	5064327	-0.0689292	0.0147693	2.64E-06	14306	A	G	class Verrucomicrobiae id.4029	TRUE	reported	igd	1.766521886	0.712700009	0.000623506	0.006307384	1088.684051
rs4936098	ebi-a-GCST90016923	11	130280667	-0.0648843	0.0135928	1.12E-06	14306	G	A	class Verrucomicrobiae id.4029	TRUE	reported	igd	1.625803437	0.660000026	0.000714819	0.006307384	1088.684051
rs61779207	ebi-a-GCST90016923	1	41074472	-0.0758309	0.0167762	6.72E-06	14306	G	A	class Verrucomicrobiae id.4029	TRUE	reported	igd	2.006562564	0.177900001	0.000417751	0.006307384	1088.684051
rs74542928	ebi-a-GCST90016923	4	100544188	0.112164	0.0236422	1.63E-06	14306	T	C	class Verrucomicrobiae id.4029	TRUE	reported	igd	2.827788977	0.078529999	0.000227698	0.006307384	1088.684051
rs9349825	ebi-a-GCST90016923	6	56341481	-0.0704036	0.0147128	2.54E-06	14306	A	G	class Verrucomicrobiae id.4029	TRUE	reported	igd	1.759764052	0.279300004	0.000644371	0.006307384	1088.684051
rs941682	ebi-a-GCST90016923	20	31867840	-0.0631436	0.0143767	9.61E-06	14306	G	A	class Verrucomicrobiae id.4029	TRUE	reported	igd	1.719563906	0.311100006	0.000577974	0.006307384	1088.684051
rs11184341	ebi-a-GCST90017108	1	105422565	-0.0655342	0.0142231	4.13E-06	14306	C	G	order Verrucomicrobiales id.4030	TRUE	reported	igd	1.701192165	0.721700013	0.000596114	0.006307384	1088.684051
rs111862613	ebi-a-GCST90017108	12	130309670	0.090699	0.0196746	3.74E-06	14306	T	C	order Verrucomicrobiales id.4030	TRUE	reported	igd	2.353233498	0.165999994	0.000411319	0.006307384	1088.684051
rs117107102	ebi-a-GCST90017108	18	49473635	0.204683	0.0431572	2.92E-06	14306	A	G	order Verrucomicrobiales id.4030	TRUE	reported	igd	5.161933088	0.04473	0.000134367	0.006307384	1088.684051
rs11729256	ebi-a-GCST90017108	4	95027272	0.0749798	0.0150177	6.73E-07	14306	T	C	order Verrucomicrobiales id.4030	TRUE	reported	igd	1.796232437	0.238600001	0.000633107	0.006307384	1088.684051
rs12908520	ebi-a-GCST90017108	15	97570657	0.0618926	0.0130946	2.17E-06	14306	G	A	order Verrucomicrobiales id.4030	TRUE	reported	igd	1.566214884	0.45629999	0.000774845	0.006307384	1088.684051
rs2602429	ebi-a-GCST90017108	16	81063149	-0.0746844	0.0156194	2.58E-06	14306	T	C	order Verrucomicrobiales id.4030	TRUE	reported	igd	1.868200385	0.778299987	0.000551513	0.006307384	1088.684051
rs4242783	ebi-a-GCST90017108	10	5064327	-0.0689292	0.0147693	2.64E-06	14306	A	G	order Verrucomicrobiales id.4030	TRUE	reported	igd	1.766521886	0.712700009	0.000623506	0.006307384	1088.684051
rs4936098	ebi-a-GCST90017108	11	130280667	-0.0648843	0.0135928	1.12E-06	14306	G	A	order Verrucomicrobiales id.4030	TRUE	reported	igd	1.625803437	0.660000026	0.000714819	0.006307384	1088.684051
rs61779207	ebi-a-GCST90017108	1	41074472	-0.0758309	0.0167762	6.72E-06	14306	G	A	order Verrucomicrobiales id.4030	TRUE	reported	igd	2.006562564	0.177900001	0.000417751	0.006307384	1088.684051
rs74542928	ebi-a-GCST90017108	4	100544188	0.112164	0.0236422	1.63E-06	14306	T	C	order Verrucomicrobiales id.4030	TRUE	reported	igd	2.827788977	0.078529999	0.000227698	0.006307384	1088.684051
rs9349825	ebi-a-GCST90017108	6	56341481	-0.0704036	0.0147128	2.54E-06	14306	A	G	order Verrucomicrobiales id.4030	TRUE	reported	igd	1.759764052	0.279300004	0.000644371	0.006307384	1088.684051
rs941682	ebi-a-GCST90017108	20	31867840	-0.0631436	0.0143767	9.61E-06	14306	G	A	order Verrucomicrobiales id.4030	TRUE	reported	igd	1.719563906	0.311100006	0.000577974	0.006307384	1088.684051
rs10794359	ebi-a-GCST90016965	11	1051715	0.0953524	0.02006	2.23E-06	14306	C	T	genus Anaerofilum id.2053	TRUE	reported	igd	2.399330303	0.512899995	0.000789158	0.006371547	1099.829871
rs1563175	ebi-a-GCST90016965	2	3838940	0.0923834	0.0202157	5.54E-06	14306	A	C	genus Anaerofilum id.2053	TRUE	reported	igd	2.41795322	0.444299996	0.00072084	0.006371547	1099.829871
rs17012738	ebi-a-GCST90016965	2	76698142	0.0903417	0.0200239	7.24E-06	14306	T	G	genus Anaerofilum id.2053	TRUE	reported	igd	2.395012465	0.407599986	0.000687132	0.006371547	1099.829871
rs17096874	ebi-a-GCST90016965	14	30991358	-0.126337	0.0268919	2.86E-06	14306	C	T	genus Anaerofilum id.2053	TRUE	reported	igd	3.216478094	0.180899993	0.000457199	0.006371547	1099.829871
rs17105491	ebi-a-GCST90016965	10	125294406	-0.193107	0.0411187	1.57E-06	14306	G	C	genus Anaerofilum id.2053	TRUE	reported	igd	4.918112808	0.059640002	0.000172926	0.006371547	1099.829871
rs356049	ebi-a-GCST90016965	17	6450532	0.132603	0.0289802	6.56E-06	14306	G	A	genus Anaerofilum id.2053	TRUE	reported	igd	3.466254837	0.185900003	0.000442969	0.006371547	1099.829871
rs4244069	ebi-a-GCST90016965	12	67167461	0.146775	0.0326594	9.81E-06	14306	A	G	genus Anaerofilum id.2053	TRUE	reported	igd	3.906315458	0.886699975	0.000283665	0.006371547	1099.829871
rs4506496	ebi-a-GCST90016965	1	247145690	-0.10309	0.0212861	1.49E-06	14306	A	G	genus Anaerofilum id.2053	TRUE	reported	igd	2.545981294	0.662999988	0.000732649	0.006371547	1099.829871
rs712981	ebi-a-GCST90016965	3	129686434	0.10076	0.0202902	6.83E-07	14306	A	C	genus Anaerofilum id.2053	TRUE	reported	igd	2.426863993	0.418500006	0.000838997	0.006371547	1099.829871
rs79598899	ebi-a-GCST90016965	2	191139151	0.182586	0.0357284	3.75E-07	14306	C	T	genus Anaerofilum id.2053	TRUE	reported	igd	4.273391465	0.082500003	0.000276363	0.006371547	1099.829871
rs816292	ebi-a-GCST90016965	12	117811409	-0.113003	0.02204	2.64E-07	14306	T	C	genus Anaerofilum id.2053	TRUE	reported	igd	2.636153533	0.242500007	0.000675092	0.006371547	1099.829871
rs9299345	ebi-a-GCST90016965	9	104339812	-0.1364	0.0302372	8.04E-06	14306	T	C	genus Anaerofilum id.2053	TRUE	reported	igd	3.616601706	0.117299996	0.000294556	0.006371547	1099.829871
rs10741777	ebi-a-GCST90017027	11	19572557	-0.0973842	0.0194791	7.69E-07	14306	T	C	genus Lachnospiraceae UCG008 id.11328	TRUE	reported	igd	2.329850194	0.261400014	0.00067463	0.006488473	1120.144889
rs10793103	ebi-a-GCST90017027	11	74391775	-0.0974344	0.0181279	9.35E-08	14306	T	C	genus Lachnospiraceae UCG008 id.11328	TRUE	reported	igd	2.168236281	0.695800006	0.00085484	0.006488473	1120.144889
rs10801803	ebi-a-GCST90017027	1	90818872	-0.117029	0.0243085	1.40E-06	14306	G	A	genus Lachnospiraceae UCG008 id.11328	TRUE	reported	igd	2.907483582	0.162	0.000439887	0.006488473	1120.144889
rs13024781	ebi-a-GCST90017027	2	168628871	-0.0798769	0.0168846	2.29E-06	14306	T	C	genus Lachnospiraceae UCG008 id.11328	TRUE	reported	igd	2.019528037	0.503000021	0.000782163	0.006488473	1120.144889
rs57091572	ebi-a-GCST90017027	6	81214803	-0.110443	0.0235801	2.86E-06	14306	A	G	genus Lachnospiraceae UCG008 id.11328	TRUE	reported	igd	2.82036134	0.140200004	0.000369694	0.006488473	1120.144889
rs57254474	ebi-a-GCST90017027	8	23071054	0.0886512	0.0199045	6.92E-06	14306	G	A	genus Lachnospiraceae UCG008 id.11328	TRUE	reported	igd	2.380731307	0.240600005	0.000506693	0.006488473	1120.144889
rs61944774	ebi-a-GCST90017027	12	129539818	0.179838	0.0393797	6.34E-06	14306	A	G	genus Lachnospiraceae UCG008 id.11328	TRUE	reported	igd	4.710115031	0.05765	0.000158395	0.006488473	1120.144889
rs62277846	ebi-a-GCST90017027	2	228100140	0.102292	0.0212319	1.59E-06	14306	C	T	genus Lachnospiraceae UCG008 id.11328	TRUE	reported	igd	2.539498557	0.235599995	0.000584404	0.006488473	1120.144889
rs67078837	ebi-a-GCST90017027	4	114220647	-0.0845848	0.0170693	7.68E-07	14306	T	C	genus Lachnospiraceae UCG008 id.11328	TRUE	reported	igd	2.041619578	0.458299994	0.000852263	0.006488473	1120.144889
rs75356640	ebi-a-GCST90017027	15	31697284	0.136523	0.0303128	9.83E-06	14306	G	A	genus Lachnospiraceae UCG008 id.11328	TRUE	reported	igd	3.625644048	0.088469997	0.000228685	0.006488473	1120.144889
rs955844	ebi-a-GCST90017027	16	84992314	0.112064	0.0228369	1.81E-06	14306	A	C	genus Lachnospiraceae UCG008 id.11328	TRUE	reported	igd	2.731468903	0.1998	0.000538225	0.006488473	1120.144889
rs9873555	ebi-a-GCST90017027	3	100496680	-0.121162	0.0233467	2.41E-07	14306	G	C	genus Lachnospiraceae UCG008 id.11328	TRUE	reported	igd	2.792444904	0.157100007	0.000498593	0.006488473	1120.144889
rs111845179	ebi-a-GCST90017111	14	59317502	0.104177	0.0213837	6.47E-07	14306	T	C	phylum Bacteroidetes id.905	TRUE	reported	igd	2.557655005	0.061629999	0.000191892	0.00560564	1127.865176
rs13291169	ebi-a-GCST90017111	9	116888284	0.0700929	0.0148756	2.61E-06	14306	C	G	phylum Bacteroidetes id.905	TRUE	reported	igd	1.779236184	0.159999996	0.000417167	0.00560564	1127.865176
rs17343978	ebi-a-GCST90017111	22	27433885	-0.0556041	0.0120272	7.22E-06	14306	A	C	phylum Bacteroidetes id.905	TRUE	reported	igd	1.438545634	0.260399997	0.000575485	0.00560564	1127.865176
rs2032750	ebi-a-GCST90017111	2	53831026	0.0510857	0.0106804	1.71E-06	14306	C	T	phylum Bacteroidetes id.905	TRUE	reported	igd	1.277457994	0.548699975	0.000792019	0.00560564	1127.865176
rs62531359	ebi-a-GCST90017111	8	70916181	0.0657788	0.0149886	8.42E-06	14306	T	G	phylum Bacteroidetes id.905	TRUE	reported	igd	1.792751853	0.145099998	0.000333998	0.00560564	1127.865176
rs62575403	ebi-a-GCST90017111	9	136493820	0.145424	0.0311079	2.96E-06	14306	C	T	phylum Bacteroidetes id.905	TRUE	reported	igd	3.720744124	0.043740001	0.00012779	0.00560564	1127.865176
rs6586324	ebi-a-GCST90017111	21	43942135	0.0477792	0.0105437	7.37E-06	14306	T	C	phylum Bacteroidetes id.905	TRUE	reported	igd	1.261107623	0.453299999	0.00071144	0.00560564	1127.865176
rs72706335	ebi-a-GCST90017111	1	157495438	-0.223193	0.0493382	7.13E-06	14306	T	C	phylum Bacteroidetes id.905	TRUE	reported	igd	5.901228232	0.065609999	0.00017539	0.00560564	1127.865176
rs73512608	ebi-a-GCST90017111	13	70522683	-0.123117	0.0236743	2.54E-07	14306	G	A	phylum Bacteroidetes id.905	TRUE	reported	igd	2.831628384	0.052680001	0.000188684	0.00560564	1127.865176
rs73846128	ebi-a-GCST90017111	3	89340254	-0.0664262	0.0133481	4.78E-07	14306	A	G	phylum Bacteroidetes id.905	TRUE	reported	igd	1.596535434	0.170000002	0.000488516	0.00560564	1127.865176
rs73975615	ebi-a-GCST90017111	17	6461200	-0.207163	0.0442629	1.20E-06	14306	G	A	phylum Bacteroidetes id.905	TRUE	reported	igd	5.294183313	0.01093	3.31E-05	0.00560564	1127.865176
rs7546249	ebi-a-GCST90017111	1	176792690	0.0569173	0.0118382	1.42E-06	14306	A	T	phylum Bacteroidetes id.905	TRUE	reported	igd	1.41593978	0.754499972	0.000598604	0.00560564	1127.865176
rs7999780	ebi-a-GCST90017111	13	24963729	0.0543635	0.0124067	9.47E-06	14306	G	A	phylum Bacteroidetes id.905	TRUE	reported	igd	1.483936753	0.220699996	0.000461659	0.00560564	1127.865176
rs929878	ebi-a-GCST90017111	16	74290641	0.0540001	0.0121526	6.51E-06	14306	T	C	phylum Bacteroidetes id.905	TRUE	reported	igd	1.453544439	0.755500019	0.000509889	0.00560564	1127.865176
rs11532348	ebi-a-GCST90016982	12	98289796	-0.103931	0.0226826	5.71E-06	14306	C	T	genus Coprobacter id.949	TRUE	reported	igd	2.713013436	0.182899997	0.000438637	0.005666796	1140.239989
rs12684609	ebi-a-GCST90016982	9	137784868	0.100827	0.0220366	6.10E-06	14306	T	C	genus Coprobacter id.949	TRUE	reported	igd	2.635746867	0.197799996	0.000464393	0.005666796	1140.239989
rs12996055	ebi-a-GCST90016982	2	137223458	0.0921817	0.0209405	8.08E-06	14306	A	C	genus Coprobacter id.949	TRUE	reported	igd	2.504644876	0.191799998	0.000419947	0.005666796	1140.239989
rs143662916	ebi-a-GCST90016982	11	103549974	0.253264	0.0540141	3.07E-06	14306	C	T	genus Coprobacter id.949	TRUE	reported	igd	6.46050184	0.05765	0.000166977	0.005666796	1140.239989
rs189356	ebi-a-GCST90016982	20	57574851	0.0781125	0.0171916	6.26E-06	14306	G	A	genus Coprobacter id.949	TRUE	reported	igd	2.056247599	0.521899998	0.000720156	0.005666796	1140.239989
rs213863	ebi-a-GCST90016982	6	97234939	0.0887412	0.0188377	2.35E-06	14306	T	C	genus Coprobacter id.949	TRUE	reported	igd	2.253133821	0.690900028	0.000662553	0.005666796	1140.239989
rs28402691	ebi-a-GCST90016982	4	96389240	0.110695	0.0251199	9.56E-06	14306	T	C	genus Coprobacter id.949	TRUE	reported	igd	3.004533264	0.166999996	0.000377653	0.005666796	1140.239989
rs305411	ebi-a-GCST90016982	1	88233128	0.129218	0.0264518	1.01E-06	14306	A	G	genus Coprobacter id.949	TRUE	reported	igd	3.163838749	0.135199994	0.000390067	0.005666796	1140.239989
rs3828477	ebi-a-GCST90016982	3	46483717	-0.0912179	0.019569	2.89E-06	14306	G	T	genus Coprobacter id.949	TRUE	reported	igd	2.340602926	0.281300008	0.000614118	0.005666796	1140.239989
rs5011652	ebi-a-GCST90016982	15	91166608	-0.0899597	0.020001	5.51E-06	14306	C	G	genus Coprobacter id.949	TRUE	reported	igd	2.392273449	0.754499972	0.00052386	0.005666796	1140.239989
rs55672356	ebi-a-GCST90016982	4	34852443	-0.193354	0.0413815	2.74E-06	14306	T	A	genus Coprobacter id.949	TRUE	reported	igd	4.949545709	0.052680001	0.000152317	0.005666796	1140.239989
rs72821405	ebi-a-GCST90016982	6	4714797	-0.147365	0.0319978	4.76E-06	14306	T	C	genus Coprobacter id.949	TRUE	reported	igd	3.827183009	0.088469997	0.000239126	0.005666796	1140.239989
rs74919520	ebi-a-GCST90016982	2	32242452	0.125703	0.0276296	5.76E-06	14306	G	A	genus Coprobacter id.949	TRUE	reported	igd	3.304712689	0.128199995	0.000323414	0.005666796	1140.239989
rs76001613	ebi-a-GCST90016982	4	3852385	0.21591	0.0493019	9.13E-06	14306	C	G	genus Coprobacter id.949	TRUE	reported	igd	5.896886473	0.069580004	0.000173578	0.005666796	1140.239989
rs11054680	ebi-a-GCST90017074	12	12242455	-0.104751	0.0226997	2.31E-06	14306	T	C	genus Turicibacter id.2162	TRUE	reported	igd	2.715058727	0.096419998	0.000259371	0.005688494	1144.631041
rs11649454	ebi-a-GCST90017074	16	10181248	0.0950891	0.0203433	3.27E-06	14306	G	C	genus Turicibacter id.2162	TRUE	reported	igd	2.433215162	0.139200002	0.000365992	0.005688494	1144.631041
rs11666533	ebi-a-GCST90017074	19	11864932	-0.111689	0.0248436	7.37E-06	14306	C	T	genus Turicibacter id.2162	TRUE	reported	igd	2.971485658	0.079520002	0.000206821	0.005688494	1144.631041
rs12603364	ebi-a-GCST90017074	17	43117476	0.110861	0.0225598	8.67E-07	14306	T	C	genus Turicibacter id.2162	TRUE	reported	igd	2.698325611	0.1074	0.000323638	0.005688494	1144.631041
rs149744580	ebi-a-GCST90017074	2	63366962	0.169883	0.0315478	7.01E-08	14306	A	G	genus Turicibacter id.2162	TRUE	reported	igd	3.773359548	0.052680001	0.000202309	0.005688494	1144.631041
rs2221441	ebi-a-GCST90017074	5	170048048	0.0710364	0.015343	3.46E-06	14306	G	C	genus Turicibacter id.2162	TRUE	reported	igd	1.835140819	0.405600011	0.000722487	0.005688494	1144.631041
rs2834977	ebi-a-GCST90017074	21	36929643	-0.0959995	0.0208261	3.96E-06	14306	T	C	genus Turicibacter id.2162	TRUE	reported	igd	2.490961756	0.172999993	0.000424997	0.005688494	1144.631041
rs2952020	ebi-a-GCST90017074	8	26027842	0.0759019	0.0165764	5.63E-06	14306	A	G	genus Turicibacter id.2162	TRUE	reported	igd	1.982664947	0.7773	0.000507394	0.005688494	1144.631041
rs3734633	ebi-a-GCST90017074	6	126111881	-0.120957	0.02683	5.32E-06	14306	G	A	genus Turicibacter id.2162	TRUE	reported	igd	3.209074378	0.09742	0.000249842	0.005688494	1144.631041
rs4247078	ebi-a-GCST90017074	15	92605098	-0.0710377	0.0155221	5.46E-06	14306	G	C	genus Turicibacter id.2162	TRUE	reported	igd	1.856562557	0.662	0.000655184	0.005688494	1144.631041
rs4869133	ebi-a-GCST90017074	5	95717619	0.131186	0.027197	2.55E-06	14306	G	A	genus Turicibacter id.2162	TRUE	reported	igd	3.252970401	0.088469997	0.000262308	0.005688494	1144.631041
rs55756211	ebi-a-GCST90017074	7	130972179	-0.115115	0.0240708	2.81E-06	14306	T	C	genus Turicibacter id.2162	TRUE	reported	igd	2.879052834	0.116300002	0.000328609	0.005688494	1144.631041
rs61265175	ebi-a-GCST90017074	11	1681862	-0.0858591	0.0185778	4.14E-06	14306	G	C	genus Turicibacter id.2162	TRUE	reported	igd	2.222047782	0.232600003	0.000533	0.005688494	1144.631041
rs7199484	ebi-a-GCST90017074	16	49826299	-0.0731428	0.0160172	5.77E-06	14306	G	A	genus Turicibacter id.2162	TRUE	reported	igd	1.915780325	0.331999987	0.000646541	0.005688494	1144.631041
rs1145877	ebi-a-GCST90017072	6	82386821	0.073548	0.0162413	7.20E-06	14306	G	A	genus Sutterella id.2896	TRUE	reported	igd	1.942584409	0.841000021	0.000383358	0.006639501	1146.392065
rs11591622	ebi-a-GCST90017072	10	102520687	-0.0688382	0.0151375	6.50E-06	14306	T	G	genus Sutterella id.2896	TRUE	reported	igd	1.810561439	0.215700001	0.000489097	0.006639501	1146.392065
rs13173038	ebi-a-GCST90017072	5	58499183	-0.0718076	0.0151627	2.73E-06	14306	A	G	genus Sutterella id.2896	TRUE	reported	igd	1.813575552	0.220699996	0.00053927	0.006639501	1146.392065
rs143438747	ebi-a-GCST90017072	1	63278549	-0.145793	0.0306867	3.28E-06	14306	T	C	genus Sutterella id.2896	TRUE	reported	igd	3.670365364	0.054669999	0.000163086	0.006639501	1146.392065
rs2050185	ebi-a-GCST90017072	6	147936781	-0.0575138	0.0128766	7.97E-06	14306	A	G	genus Sutterella id.2896	TRUE	reported	igd	1.540140408	0.622300029	0.000655542	0.006639501	1146.392065
rs2321387	ebi-a-GCST90017072	13	58689340	-0.0592876	0.0124509	1.87E-06	14306	G	A	genus Sutterella id.2896	TRUE	reported	igd	1.489223413	0.529799998	0.000789646	0.006639501	1146.392065
rs2613606	ebi-a-GCST90017072	7	111285025	0.0556794	0.0124117	7.20E-06	14306	T	C	genus Sutterella id.2896	TRUE	reported	igd	1.484534792	0.606400013	0.00067151	0.006639501	1146.392065
rs607327	ebi-a-GCST90017072	11	111695709	-0.0578334	0.0129053	6.63E-06	14306	T	C	genus Sutterella id.2896	TRUE	reported	igd	1.543573148	0.623300016	0.000659213	0.006639501	1146.392065
rs62501473	ebi-a-GCST90017072	7	150126751	0.0694233	0.0149416	5.52E-06	14306	G	A	genus Sutterella id.2896	TRUE	reported	igd	1.787130292	0.228599995	0.000532211	0.006639501	1146.392065
rs7499539	ebi-a-GCST90017072	16	85038065	0.0617478	0.0130998	2.36E-06	14306	A	G	genus Sutterella id.2896	TRUE	reported	igd	1.566836844	0.323100001	0.00067934	0.006639501	1146.392065
rs7638039	ebi-a-GCST90017072	3	70588939	0.0645624	0.0143887	8.66E-06	14306	T	C	genus Sutterella id.2896	TRUE	reported	igd	1.720999199	0.232600003	0.000502411	0.006639501	1146.392065
rs9350083	ebi-a-GCST90017072	6	18583878	-0.0593069	0.0133929	8.23E-06	14306	T	G	genus Sutterella id.2896	TRUE	reported	igd	1.601893859	0.299199998	0.000574816	0.006639501	1146.392065
rs10904297	ebi-a-GCST90017066	10	4639762	-0.167804	0.0389812	2.69E-06	14306	A	G	genus Ruminococcus torques group id.14377	TRUE	reported	igd	4.662451366	0.029820001	7.49E-05	0.006160187	1151.632408
rs10967781	ebi-a-GCST90017066	9	27225258	0.0507994	0.0113322	8.37E-06	14306	C	A	genus Ruminococcus torques group id.14377	TRUE	reported	igd	1.355418288	0.318100005	0.000609375	0.006160187	1151.632408
rs12434631	ebi-a-GCST90017066	14	26130404	0.074697	0.0153401	2.77E-06	14306	A	G	genus Ruminococcus torques group id.14377	TRUE	reported	igd	1.834793957	0.140200004	0.000399583	0.006160187	1151.632408
rs13154778	ebi-a-GCST90017066	5	56952803	0.0563358	0.0129526	7.16E-06	14306	T	A	genus Ruminococcus torques group id.14377	TRUE	reported	igd	1.549230592	0.185900003	0.000400243	0.006160187	1151.632408
rs1475330	ebi-a-GCST90017066	6	67262102	-0.0523492	0.01182	8.13E-06	14306	C	T	genus Ruminococcus torques group id.14377	TRUE	reported	igd	1.41376292	0.698800027	0.000577171	0.006160187	1151.632408
rs1972694	ebi-a-GCST90017066	15	25326425	-0.0614094	0.0137321	8.93E-06	14306	T	A	genus Ruminococcus torques group id.14377	TRUE	reported	igd	1.642464788	0.183899999	0.000419597	0.006160187	1151.632408
rs35866622	ebi-a-GCST90017066	19	49218060	-0.0612024	0.0109421	2.21E-08	14306	T	C	genus Ruminococcus torques group id.14377	TRUE	reported	igd	1.308759327	0.440400004	0.001077885	0.006160187	1151.632408
rs4073731	ebi-a-GCST90017066	11	132663147	0.0651948	0.0142221	4.05E-06	14306	T	C	genus Ruminococcus torques group id.14377	TRUE	reported	igd	1.701072557	0.175899997	0.000425849	0.006160187	1151.632408
rs73130967	ebi-a-GCST90017066	7	54781314	0.0770375	0.0168264	3.71E-06	14306	A	T	genus Ruminococcus torques group id.14377	TRUE	reported	igd	2.01256687	0.112300001	0.000292132	0.006160187	1151.632408
rs77034621	ebi-a-GCST90017066	8	76769843	-0.151553	0.0335878	6.07E-06	14306	T	G	genus Ruminococcus torques group id.14377	TRUE	reported	igd	4.017359239	0.052680001	0.000142043	0.006160187	1151.632408
rs773123	ebi-a-GCST90017066	12	56494998	0.0824005	0.0173862	1.59E-06	14306	T	A	genus Ruminococcus torques group id.14377	TRUE	reported	igd	2.079523256	0.112300001	0.000313046	0.006160187	1151.632408
rs8080469	ebi-a-GCST90017066	17	14532347	0.0490727	0.0107036	3.50E-06	14306	G	A	genus Ruminococcus torques group id.14377	TRUE	reported	igd	1.280232893	0.518899977	0.000733586	0.006160187	1151.632408
rs8141465	ebi-a-GCST90017066	22	21358653	-0.0480778	0.0107442	9.65E-06	14306	G	A	genus Ruminococcus torques group id.14377	TRUE	reported	igd	1.285088965	0.457300007	0.000694726	0.006160187	1151.632408
rs112381107	ebi-a-GCST90017097	9	15269705	0.21009	0.0456974	3.22E-06	14306	C	T	order Desulfovibrionales id.3156	TRUE	reported	igd	5.465760547	0.047710001	0.000134251	0.006199562	1159.039442
rs11599763	ebi-a-GCST90017097	10	11855599	0.0554862	0.0117486	2.61E-06	14306	C	T	order Desulfovibrionales id.3156	TRUE	reported	igd	1.405222931	0.610300004	0.000741623	0.006199562	1159.039442
rs16851319	ebi-a-GCST90017097	1	203308383	-0.0729137	0.0150954	2.70E-06	14306	G	C	order Desulfovibrionales id.3156	TRUE	reported	igd	1.805525955	0.186900005	0.000495672	0.006199562	1159.039442
rs17791387	ebi-a-GCST90017097	9	81834426	-0.0727501	0.0154369	2.25E-06	14306	A	G	order Desulfovibrionales id.3156	TRUE	reported	igd	1.846371982	0.141200006	0.000376518	0.006199562	1159.039442
rs186073	ebi-a-GCST90017097	3	31133401	0.0529219	0.0118542	8.74E-06	14306	T	C	order Desulfovibrionales id.3156	TRUE	reported	igd	1.417853503	0.427399993	0.000681905	0.006199562	1159.039442
rs2692012	ebi-a-GCST90017097	1	203991605	-0.112244	0.0253553	2.27E-06	14306	G	A	order Desulfovibrionales id.3156	TRUE	reported	igd	3.032688914	0.936399996	0.000163162	0.006199562	1159.039442
rs2838334	ebi-a-GCST90017097	21	45064961	0.0569024	0.0124223	4.17E-06	14306	G	A	order Desulfovibrionales id.3156	TRUE	reported	igd	1.485802633	0.323100001	0.00064155	0.006199562	1159.039442
rs3935584	ebi-a-GCST90017097	2	233929283	-0.0524466	0.0115749	7.20E-06	14306	C	T	order Desulfovibrionales id.3156	TRUE	reported	igd	1.384447075	0.495999992	0.000717504	0.006199562	1159.039442
rs4506934	ebi-a-GCST90017097	17	2856662	-0.0953383	0.0201367	2.43E-06	14306	C	T	order Desulfovibrionales id.3156	TRUE	reported	igd	2.408504213	0.112300001	0.000312404	0.006199562	1159.039442
rs6058181	ebi-a-GCST90017097	20	33694801	0.0836765	0.0166098	2.53E-07	14306	C	T	order Desulfovibrionales id.3156	TRUE	reported	igd	1.986659844	0.123300001	0.000383534	0.006199562	1159.039442
rs62020470	ebi-a-GCST90017097	15	96161065	-0.0573633	0.0129462	7.51E-06	14306	A	G	order Desulfovibrionales id.3156	TRUE	reported	igd	1.548465103	0.25940001	0.000527289	0.006199562	1159.039442
rs72647048	ebi-a-GCST90017097	8	57865378	-0.0772459	0.0170876	9.00E-06	14306	T	C	order Desulfovibrionales id.3156	TRUE	reported	igd	2.043808399	0.116300002	0.00029362	0.006199562	1159.039442
rs9928243	ebi-a-GCST90017097	16	71541641	-0.0544713	0.0117811	3.97E-06	14306	C	A	order Desulfovibrionales id.3156	TRUE	reported	igd	1.409110181	0.425399989	0.000730531	0.006199562	1159.039442
rs10148250	ebi-a-GCST90016919	14	107061448	-0.0861928	0.0193381	8.67E-06	14306	A	G	class Melainabacteria id.1589	TRUE	reported	igd	2.31298551	0.54369998	0.000689027	0.006237207	1166.121432
rs10738747	ebi-a-GCST90016919	9	26184578	-0.0814624	0.0184409	9.96E-06	14306	A	G	class Melainabacteria id.1589	TRUE	reported	igd	2.205673489	0.504000008	0.000681984	0.006237207	1166.121432
rs11150282	ebi-a-GCST90016919	16	80493705	0.0989487	0.0196972	6.03E-07	14306	T	C	class Melainabacteria id.1589	TRUE	reported	igd	2.355936632	0.321099997	0.000769076	0.006237207	1166.121432
rs113884518	ebi-a-GCST90016919	9	24648997	-0.205352	0.0454982	8.06E-06	14306	T	C	class Melainabacteria id.1589	TRUE	reported	igd	5.441934695	0.04871	0.000131963	0.006237207	1166.121432
rs1221147	ebi-a-GCST90016919	9	122046549	-0.123968	0.0278958	7.11E-06	14306	A	T	class Melainabacteria id.1589	TRUE	reported	igd	3.336552256	0.843900025	0.000363703	0.006237207	1166.121432
rs16851659	ebi-a-GCST90016919	1	230523039	-0.0896103	0.0186432	1.27E-06	14306	G	C	class Melainabacteria id.1589	TRUE	reported	igd	2.229870125	0.388700008	0.00076746	0.006237207	1166.121432
rs28678345	ebi-a-GCST90016919	17	53906328	0.214848	0.0470878	6.69E-06	14306	T	C	class Melainabacteria id.1589	TRUE	reported	igd	5.632063082	0.046720002	0.000129623	0.006237207	1166.121432
rs367480	ebi-a-GCST90016919	11	2937631	0.083758	0.0185796	8.20E-06	14306	A	G	class Melainabacteria id.1589	TRUE	reported	igd	2.222263075	0.572600007	0.000695308	0.006237207	1166.121432
rs4129395	ebi-a-GCST90016919	9	115975389	0.0896187	0.0185106	1.48E-06	14306	G	A	class Melainabacteria id.1589	TRUE	reported	igd	2.214010145	0.426400006	0.000801483	0.006237207	1166.121432
rs73074665	ebi-a-GCST90016919	7	20010624	0.166216	0.0355728	2.87E-06	14306	A	T	class Melainabacteria id.1589	TRUE	reported	igd	4.254780508	0.085490003	0.00023863	0.006237207	1166.121432
rs789069	ebi-a-GCST90016919	18	1008278	-0.103539	0.0234287	6.85E-06	14306	A	C	class Melainabacteria id.1589	TRUE	reported	igd	2.802252735	0.172000006	0.00038885	0.006237207	1166.121432
rs79790072	ebi-a-GCST90016919	15	100747683	0.226722	0.0487841	3.29E-06	14306	T	C	class Melainabacteria id.1589	TRUE	reported	igd	5.83495361	0.05666	0.000161394	0.006237207	1166.121432
rs9864379	ebi-a-GCST90016919	3	14306949	-0.159735	0.0292553	5.36E-08	14306	T	C	class Melainabacteria id.1589	TRUE	reported	igd	3.499158914	0.113300003	0.000418706	0.006237207	1166.121432
rs10167839	ebi-a-GCST90017062	2	181882879	0.0519509	0.0116306	8.09E-06	14306	A	G	genus Ruminococcus1 id.11373	TRUE	reported	igd	1.391109223	0.343899995	0.000629355	0.005838685	1175.029747
rs10769159	ebi-a-GCST90017062	11	45688595	0.0640277	0.0110059	5.29E-09	14306	C	G	genus Ruminococcus1 id.11373	TRUE	reported	igd	1.316390298	0.466199994	0.001177463	0.005838685	1175.029747
rs10995816	ebi-a-GCST90017062	10	65870347	-0.0762002	0.0174689	8.38E-06	14306	C	G	genus Ruminococcus1 id.11373	TRUE	reported	igd	2.089414812	0.112300001	0.000265179	0.005838685	1175.029747
rs11783695	ebi-a-GCST90017062	8	144596903	-0.0734114	0.0161398	4.73E-06	14306	G	T	genus Ruminococcus1 id.11373	TRUE	reported	igd	1.930444228	0.151099995	0.000370991	0.005838685	1175.029747
rs17781867	ebi-a-GCST90017062	17	71256018	0.0999271	0.0211728	1.96E-06	14306	C	T	genus Ruminococcus1 id.11373	TRUE	reported	igd	2.532429742	0.09245	0.000261276	0.005838685	1175.029747
rs3000856	ebi-a-GCST90017062	1	12778598	0.0709997	0.0162766	9.28E-06	14306	A	T	genus Ruminococcus1 id.11373	TRUE	reported	igd	1.946806561	0.865800023	0.000309078	0.005838685	1175.029747
rs3819978	ebi-a-GCST90017062	1	241789757	-0.11504	0.0260137	8.74E-06	14306	C	T	genus Ruminococcus1 id.11373	TRUE	reported	igd	3.111438619	0.058649998	0.000150947	0.005838685	1175.029747
rs4849717	ebi-a-GCST90017062	2	119481372	0.132764	0.0299816	8.83E-06	14306	T	A	genus Ruminococcus1 id.11373	TRUE	reported	igd	3.58602998	0.052680001	0.000136806	0.005838685	1175.029747
rs6105066	ebi-a-GCST90017062	20	13258628	-0.0607052	0.013425	5.06E-06	14306	T	C	genus Ruminococcus1 id.11373	TRUE	reported	igd	1.605733266	0.249500006	0.000535249	0.005838685	1175.029747
rs6493760	ebi-a-GCST90017062	15	55439182	-0.0535262	0.0115885	3.38E-06	14306	T	C	genus Ruminococcus1 id.11373	TRUE	reported	igd	1.386073739	0.603399992	0.000713753	0.005838685	1175.029747
rs7117576	ebi-a-GCST90017062	11	114023573	0.0829505	0.0170891	6.48E-07	14306	A	G	genus Ruminococcus1 id.11373	TRUE	reported	igd	2.04398781	0.088469997	0.000265631	0.005838685	1175.029747
rs7583465	ebi-a-GCST90017062	2	10533921	0.0527654	0.0112619	2.56E-06	14306	C	T	genus Ruminococcus1 id.11373	TRUE	reported	igd	1.347009867	0.376700014	0.000720576	0.005838685	1175.029747
rs78572139	ebi-a-GCST90017062	5	15944587	0.125038	0.0279411	5.23E-06	14306	G	A	genus Ruminococcus1 id.11373	TRUE	reported	igd	3.341970485	0.070579998	0.000183655	0.005838685	1175.029747
rs78613526	ebi-a-GCST90017062	2	65925212	0.167497	0.0367639	5.11E-06	14306	G	A	genus Ruminococcus1 id.11373	TRUE	reported	igd	4.39724523	0.042739999	0.000118726	0.005838685	1175.029747
rs10065321	ebi-a-GCST90017071	5	141857415	-0.0512828	0.0108105	2.10E-06	14306	T	C	genus Subdoligranulum id.2070	TRUE	reported	igd	1.293018955	0.367799997	0.000731526	0.005903934	1188.238879
rs10497836	ebi-a-GCST90017071	2	200288718	0.0524065	0.0118697	8.38E-06	14306	T	C	genus Subdoligranulum id.2070	TRUE	reported	igd	1.419707422	0.719699979	0.000549765	0.005903934	1188.238879
rs12590825	ebi-a-GCST90017071	14	86943927	-0.0525287	0.0109942	2.08E-06	14306	C	A	genus Subdoligranulum id.2070	TRUE	reported	igd	1.314990888	0.368800014	0.000742909	0.005903934	1188.238879
rs12638227	ebi-a-GCST90017071	3	62327558	0.0557288	0.0108552	2.48E-07	14306	C	G	genus Subdoligranulum id.2070	TRUE	reported	igd	1.298365419	0.534799993	0.000916699	0.005903934	1188.238879
rs1667315	ebi-a-GCST90017071	2	232408743	0.0485017	0.0107452	6.72E-06	14306	G	A	genus Subdoligranulum id.2070	TRUE	reported	igd	1.285208573	0.437400013	0.000700931	0.005903934	1188.238879
rs16962433	ebi-a-GCST90017071	16	13684415	0.0855999	0.0189213	7.65E-06	14306	A	T	genus Subdoligranulum id.2070	TRUE	reported	igd	2.263133024	0.1083	0.000276314	0.005903934	1188.238879
rs2114677	ebi-a-GCST90017071	10	125472937	-0.104176	0.0230829	2.72E-06	14306	C	T	genus Subdoligranulum id.2070	TRUE	reported	igd	2.760892395	0.055670001	0.000149696	0.005903934	1188.238879
rs2171249	ebi-a-GCST90017071	6	153694029	0.106744	0.0233213	4.51E-06	14306	C	T	genus Subdoligranulum id.2070	TRUE	reported	igd	2.789406869	0.073559999	0.000199596	0.005903934	1188.238879
rs3761728	ebi-a-GCST90017071	4	48990885	0.0543458	0.0118866	3.87E-06	14306	G	T	genus Subdoligranulum id.2070	TRUE	reported	igd	1.421728792	0.757499993	0.000536813	0.005903934	1188.238879
rs4347804	ebi-a-GCST90017071	2	218215847	-0.166063	0.0357483	2.18E-06	14306	G	A	genus Subdoligranulum id.2070	TRUE	reported	igd	4.275771658	0.958299994	0.000120555	0.005903934	1188.238879
rs6555306	ebi-a-GCST90017071	5	4671383	0.0740777	0.0155463	2.81E-06	14306	C	T	genus Subdoligranulum id.2070	TRUE	reported	igd	1.859457063	0.877699971	0.000340726	0.005903934	1188.238879
rs75158211	ebi-a-GCST90017071	19	29644694	-0.072343	0.015933	7.52E-06	14306	T	C	genus Subdoligranulum id.2070	TRUE	reported	igd	1.905709358	0.111299999	0.000285076	0.005903934	1188.238879
rs76528319	ebi-a-GCST90017071	5	117799448	-0.143279	0.0310662	7.41E-06	14306	G	T	genus Subdoligranulum id.2070	TRUE	reported	igd	3.715756483	0.039760001	0.000113534	0.005903934	1188.238879
rs76664262	ebi-a-GCST90017071	3	183716408	0.0834078	0.0185357	4.87E-06	14306	T	A	genus Subdoligranulum id.2070	TRUE	reported	igd	2.217012298	0.093440004	0.000239793	0.005903934	1188.238879
rs1135612	ebi-a-GCST90016922	7	75609677	0.0529785	0.0119177	9.26E-06	14306	G	A	class Negativicutes id.2164	TRUE	reported	igd	1.425448592	0.244499996	0.000510316	0.006398673	1196.503928
rs13086907	ebi-a-GCST90016922	3	142135117	0.0625312	0.0131735	1.95E-06	14306	G	A	class Negativicutes id.2164	TRUE	reported	igd	1.575651931	0.1998	0.000503613	0.006398673	1196.503928
rs1447205	ebi-a-GCST90016922	8	41231597	0.0502053	0.0108382	2.93E-06	14306	C	G	class Negativicutes id.2164	TRUE	reported	igd	1.296332088	0.638199985	0.000692663	0.006398673	1196.503928
rs1643968	ebi-a-GCST90016922	5	165266628	-0.0565284	0.0112298	4.15E-07	14306	T	C	class Negativicutes id.2164	TRUE	reported	igd	1.34317046	0.280299991	0.000714621	0.006398673	1196.503928
rs1649999	ebi-a-GCST90016922	10	80086072	0.0748989	0.0166458	7.58E-06	14306	A	G	class Negativicutes id.2164	TRUE	reported	igd	1.99096572	0.09742	0.000248878	0.006398673	1196.503928
rs2834062	ebi-a-GCST90016922	21	34377485	0.0489057	0.0108842	8.44E-06	14306	A	G	class Negativicutes id.2164	TRUE	reported	igd	1.301834042	0.364800006	0.000654038	0.006398673	1196.503928
rs4463806	ebi-a-GCST90016922	10	115597993	0.0543966	0.0129365	7.81E-06	14306	C	T	class Negativicutes id.2164	TRUE	reported	igd	1.547304908	0.796199977	0.000401096	0.006398673	1196.503928
rs4722181	ebi-a-GCST90016922	7	22817571	0.0501306	0.0105798	2.00E-06	14306	T	G	class Negativicutes id.2164	TRUE	reported	igd	1.26542546	0.476099998	0.000782905	0.006398673	1196.503928
rs60274479	ebi-a-GCST90016922	16	21249925	-0.0659623	0.0134137	1.16E-06	14306	T	C	class Negativicutes id.2164	TRUE	reported	igd	1.604381699	0.2227	0.000585214	0.006398673	1196.503928
rs61249479	ebi-a-GCST90016922	9	124912908	0.0777075	0.0168628	2.95E-06	14306	A	C	class Negativicutes id.2164	TRUE	reported	igd	2.01692059	0.087480001	0.00023699	0.006398673	1196.503928
rs71405394	ebi-a-GCST90016922	15	101245088	-0.114178	0.02405	2.17E-06	14306	G	A	class Negativicutes id.2164	TRUE	reported	igd	2.876564994	0.051690001	0.000154455	0.006398673	1196.503928
rs73232831	ebi-a-GCST90016922	4	17413426	-0.151829	0.0314932	1.87E-06	14306	G	A	class Negativicutes id.2164	TRUE	reported	igd	3.766828968	0.063620001	0.000193568	0.006398673	1196.503928
rs9423647	ebi-a-GCST90016922	10	5579818	0.047817	0.0105282	6.06E-06	14306	G	A	class Negativicutes id.2164	TRUE	reported	igd	1.259253704	0.514900029	0.000720315	0.006398673	1196.503928
rs1135612	ebi-a-GCST90017107	7	75609677	0.0529785	0.0119177	9.26E-06	14306	G	A	order Selenomonadales id.2165	TRUE	reported	igd	1.425448592	0.244499996	0.000510316	0.006398673	1196.503928
rs13086907	ebi-a-GCST90017107	3	142135117	0.0625312	0.0131735	1.95E-06	14306	G	A	order Selenomonadales id.2165	TRUE	reported	igd	1.575651931	0.1998	0.000503613	0.006398673	1196.503928
rs1447205	ebi-a-GCST90017107	8	41231597	0.0502053	0.0108382	2.93E-06	14306	C	G	order Selenomonadales id.2165	TRUE	reported	igd	1.296332088	0.638199985	0.000692663	0.006398673	1196.503928
rs1643968	ebi-a-GCST90017107	5	165266628	-0.0565284	0.0112298	4.15E-07	14306	T	C	order Selenomonadales id.2165	TRUE	reported	igd	1.34317046	0.280299991	0.000714621	0.006398673	1196.503928
rs1649999	ebi-a-GCST90017107	10	80086072	0.0748989	0.0166458	7.58E-06	14306	A	G	order Selenomonadales id.2165	TRUE	reported	igd	1.99096572	0.09742	0.000248878	0.006398673	1196.503928
rs2834062	ebi-a-GCST90017107	21	34377485	0.0489057	0.0108842	8.44E-06	14306	A	G	order Selenomonadales id.2165	TRUE	reported	igd	1.301834042	0.364800006	0.000654038	0.006398673	1196.503928
rs4463806	ebi-a-GCST90017107	10	115597993	0.0543966	0.0129365	7.81E-06	14306	C	T	order Selenomonadales id.2165	TRUE	reported	igd	1.547304908	0.796199977	0.000401096	0.006398673	1196.503928
rs4722181	ebi-a-GCST90017107	7	22817571	0.0501306	0.0105798	2.00E-06	14306	T	G	order Selenomonadales id.2165	TRUE	reported	igd	1.26542546	0.476099998	0.000782905	0.006398673	1196.503928
rs60274479	ebi-a-GCST90017107	16	21249925	-0.0659623	0.0134137	1.16E-06	14306	T	C	order Selenomonadales id.2165	TRUE	reported	igd	1.604381699	0.2227	0.000585214	0.006398673	1196.503928
rs61249479	ebi-a-GCST90017107	9	124912908	0.0777075	0.0168628	2.95E-06	14306	A	C	order Selenomonadales id.2165	TRUE	reported	igd	2.01692059	0.087480001	0.00023699	0.006398673	1196.503928
rs71405394	ebi-a-GCST90017107	15	101245088	-0.114178	0.02405	2.17E-06	14306	G	A	order Selenomonadales id.2165	TRUE	reported	igd	2.876564994	0.051690001	0.000154455	0.006398673	1196.503928
rs73232831	ebi-a-GCST90017107	4	17413426	-0.151829	0.0314932	1.87E-06	14306	G	A	order Selenomonadales id.2165	TRUE	reported	igd	3.766828968	0.063620001	0.000193568	0.006398673	1196.503928
rs9423647	ebi-a-GCST90017107	10	5579818	0.047817	0.0105282	6.06E-06	14306	G	A	order Selenomonadales id.2165	TRUE	reported	igd	1.259253704	0.514900029	0.000720315	0.006398673	1196.503928
rs1074800	ebi-a-GCST90016916	5	3002546	-0.0492438	0.010887	6.15E-06	14306	G	A	class Erysipelotrichia id.2147	TRUE	reported	igd	1.302168943	0.601400018	0.000685645	0.006554796	1225.890323
rs10781552	ebi-a-GCST90016916	10	133897233	-0.0552212	0.0116074	2.33E-06	14306	C	T	class Erysipelotrichia id.2147	TRUE	reported	igd	1.388334325	0.312099993	0.000679317	0.006554796	1225.890323
rs17530232	ebi-a-GCST90016916	13	40385457	0.10305	0.0224648	2.79E-06	14306	A	G	class Erysipelotrichia id.2147	TRUE	reported	igd	2.686962881	0.076540001	0.000207926	0.006554796	1225.890323
rs1884466	ebi-a-GCST90016916	1	64139196	-0.0475363	0.0106939	9.53E-06	14306	C	T	class Erysipelotrichia id.2147	TRUE	reported	igd	1.279072698	0.451299995	0.000684054	0.006554796	1225.890323
rs2300774	ebi-a-GCST90016916	3	195793712	-0.0524152	0.0106784	8.95E-07	14306	A	G	class Erysipelotrichia id.2147	TRUE	reported	igd	1.277218779	0.592400014	0.000813323	0.006554796	1225.890323
rs290833	ebi-a-GCST90016916	1	97457427	-0.0497374	0.0111376	8.03E-06	14306	T	G	class Erysipelotrichia id.2147	TRUE	reported	igd	1.332142631	0.368800014	0.000649012	0.006554796	1225.890323
rs35161940	ebi-a-GCST90016916	17	70327224	-0.0806041	0.0167641	1.85E-06	14306	T	C	class Erysipelotrichia id.2147	TRUE	reported	igd	2.00511531	0.127200007	0.000358812	0.006554796	1225.890323
rs4078432	ebi-a-GCST90016916	14	48997206	0.0608929	0.0133764	4.23E-06	14306	T	C	class Erysipelotrichia id.2147	TRUE	reported	igd	1.599920332	0.819100022	0.000429281	0.006554796	1225.890323
rs56970041	ebi-a-GCST90016916	14	80357610	0.0724145	0.0164471	5.40E-06	14306	T	G	class Erysipelotrichia id.2147	TRUE	reported	igd	1.967199672	0.111299999	0.000268062	0.006554796	1225.890323
rs62504403	ebi-a-GCST90016916	8	38803551	0.0681159	0.0127883	1.12E-07	14306	C	T	class Erysipelotrichia id.2147	TRUE	reported	igd	1.529579048	0.235599995	0.000714297	0.006554796	1225.890323
rs7234058	ebi-a-GCST90016916	18	5830507	-0.0945759	0.0194091	9.12E-07	14306	T	C	class Erysipelotrichia id.2147	TRUE	reported	igd	2.321477656	0.09742	0.000291874	0.006554796	1225.890323
rs7826267	ebi-a-GCST90016916	8	2954952	0.0839071	0.0199131	9.28E-06	14306	G	T	class Erysipelotrichia id.2147	TRUE	reported	igd	2.381759933	0.925400019	0.000171356	0.006554796	1225.890323
rs8003149	ebi-a-GCST90016916	14	56156504	0.0538798	0.0116888	4.08E-06	14306	C	T	class Erysipelotrichia id.2147	TRUE	reported	igd	1.398070391	0.282299995	0.000601835	0.006554796	1225.890323
rs1074800	ebi-a-GCST90016937	5	3002546	-0.0492438	0.010887	6.15E-06	14306	G	A	family Erysipelotrichaceae id.2149	TRUE	reported	igd	1.302168943	0.601400018	0.000685645	0.006554796	1225.890323
rs10781552	ebi-a-GCST90016937	10	133897233	-0.0552212	0.0116074	2.33E-06	14306	C	T	family Erysipelotrichaceae id.2149	TRUE	reported	igd	1.388334325	0.312099993	0.000679317	0.006554796	1225.890323
rs17530232	ebi-a-GCST90016937	13	40385457	0.10305	0.0224648	2.79E-06	14306	A	G	family Erysipelotrichaceae id.2149	TRUE	reported	igd	2.686962881	0.076540001	0.000207926	0.006554796	1225.890323
rs1884466	ebi-a-GCST90016937	1	64139196	-0.0475363	0.0106939	9.53E-06	14306	C	T	family Erysipelotrichaceae id.2149	TRUE	reported	igd	1.279072698	0.451299995	0.000684054	0.006554796	1225.890323
rs2300774	ebi-a-GCST90016937	3	195793712	-0.0524152	0.0106784	8.95E-07	14306	A	G	family Erysipelotrichaceae id.2149	TRUE	reported	igd	1.277218779	0.592400014	0.000813323	0.006554796	1225.890323
rs290833	ebi-a-GCST90016937	1	97457427	-0.0497374	0.0111376	8.03E-06	14306	T	G	family Erysipelotrichaceae id.2149	TRUE	reported	igd	1.332142631	0.368800014	0.000649012	0.006554796	1225.890323
rs35161940	ebi-a-GCST90016937	17	70327224	-0.0806041	0.0167641	1.85E-06	14306	T	C	family Erysipelotrichaceae id.2149	TRUE	reported	igd	2.00511531	0.127200007	0.000358812	0.006554796	1225.890323
rs4078432	ebi-a-GCST90016937	14	48997206	0.0608929	0.0133764	4.23E-06	14306	T	C	family Erysipelotrichaceae id.2149	TRUE	reported	igd	1.599920332	0.819100022	0.000429281	0.006554796	1225.890323
rs56970041	ebi-a-GCST90016937	14	80357610	0.0724145	0.0164471	5.40E-06	14306	T	G	family Erysipelotrichaceae id.2149	TRUE	reported	igd	1.967199672	0.111299999	0.000268062	0.006554796	1225.890323
rs62504403	ebi-a-GCST90016937	8	38803551	0.0681159	0.0127883	1.12E-07	14306	C	T	family Erysipelotrichaceae id.2149	TRUE	reported	igd	1.529579048	0.235599995	0.000714297	0.006554796	1225.890323
rs7234058	ebi-a-GCST90016937	18	5830507	-0.0945759	0.0194091	9.12E-07	14306	T	C	family Erysipelotrichaceae id.2149	TRUE	reported	igd	2.321477656	0.09742	0.000291874	0.006554796	1225.890323
rs7826267	ebi-a-GCST90016937	8	2954952	0.0839071	0.0199131	9.28E-06	14306	G	T	family Erysipelotrichaceae id.2149	TRUE	reported	igd	2.381759933	0.925400019	0.000171356	0.006554796	1225.890323
rs8003149	ebi-a-GCST90016937	14	56156504	0.0538798	0.0116888	4.08E-06	14306	C	T	family Erysipelotrichaceae id.2149	TRUE	reported	igd	1.398070391	0.282299995	0.000601835	0.006554796	1225.890323
rs1074800	ebi-a-GCST90017099	5	3002546	-0.0492438	0.010887	6.15E-06	14306	G	A	order Erysipelotrichales id.2148	TRUE	reported	igd	1.302168943	0.601400018	0.000685645	0.006554796	1225.890323
rs10781552	ebi-a-GCST90017099	10	133897233	-0.0552212	0.0116074	2.33E-06	14306	C	T	order Erysipelotrichales id.2148	TRUE	reported	igd	1.388334325	0.312099993	0.000679317	0.006554796	1225.890323
rs17530232	ebi-a-GCST90017099	13	40385457	0.10305	0.0224648	2.79E-06	14306	A	G	order Erysipelotrichales id.2148	TRUE	reported	igd	2.686962881	0.076540001	0.000207926	0.006554796	1225.890323
rs1884466	ebi-a-GCST90017099	1	64139196	-0.0475363	0.0106939	9.53E-06	14306	C	T	order Erysipelotrichales id.2148	TRUE	reported	igd	1.279072698	0.451299995	0.000684054	0.006554796	1225.890323
rs2300774	ebi-a-GCST90017099	3	195793712	-0.0524152	0.0106784	8.95E-07	14306	A	G	order Erysipelotrichales id.2148	TRUE	reported	igd	1.277218779	0.592400014	0.000813323	0.006554796	1225.890323
rs290833	ebi-a-GCST90017099	1	97457427	-0.0497374	0.0111376	8.03E-06	14306	T	G	order Erysipelotrichales id.2148	TRUE	reported	igd	1.332142631	0.368800014	0.000649012	0.006554796	1225.890323
rs35161940	ebi-a-GCST90017099	17	70327224	-0.0806041	0.0167641	1.85E-06	14306	T	C	order Erysipelotrichales id.2148	TRUE	reported	igd	2.00511531	0.127200007	0.000358812	0.006554796	1225.890323
rs4078432	ebi-a-GCST90017099	14	48997206	0.0608929	0.0133764	4.23E-06	14306	T	C	order Erysipelotrichales id.2148	TRUE	reported	igd	1.599920332	0.819100022	0.000429281	0.006554796	1225.890323
rs56970041	ebi-a-GCST90017099	14	80357610	0.0724145	0.0164471	5.40E-06	14306	T	G	order Erysipelotrichales id.2148	TRUE	reported	igd	1.967199672	0.111299999	0.000268062	0.006554796	1225.890323
rs62504403	ebi-a-GCST90017099	8	38803551	0.0681159	0.0127883	1.12E-07	14306	C	T	order Erysipelotrichales id.2148	TRUE	reported	igd	1.529579048	0.235599995	0.000714297	0.006554796	1225.890323
rs7234058	ebi-a-GCST90017099	18	5830507	-0.0945759	0.0194091	9.12E-07	14306	T	C	order Erysipelotrichales id.2148	TRUE	reported	igd	2.321477656	0.09742	0.000291874	0.006554796	1225.890323
rs7826267	ebi-a-GCST90017099	8	2954952	0.0839071	0.0199131	9.28E-06	14306	G	T	order Erysipelotrichales id.2148	TRUE	reported	igd	2.381759933	0.925400019	0.000171356	0.006554796	1225.890323
rs8003149	ebi-a-GCST90017099	14	56156504	0.0538798	0.0116888	4.08E-06	14306	C	T	order Erysipelotrichales id.2148	TRUE	reported	igd	1.398070391	0.282299995	0.000601835	0.006554796	1225.890323
rs11899949	ebi-a-GCST90017089	2	38049069	0.130568	0.0276239	2.77E-06	1531	G	A	genus Victivallis id.2256	TRUE	reported	igd	1.080867824	0.2773	0.005848793	0.063590521	1237.028197
rs12512543	ebi-a-GCST90017089	4	9608445	-0.178036	0.0374344	2.54E-06	1531	A	C	genus Victivallis id.2256	TRUE	reported	igd	1.46473302	0.121299997	0.003149417	0.063590521	1237.028197
rs173120	ebi-a-GCST90017089	13	72876881	-0.13381	0.0290127	7.65E-06	1531	C	T	genus Victivallis id.2256	TRUE	reported	igd	1.135208783	0.754499972	0.005147145	0.063590521	1237.028197
rs1882775	ebi-a-GCST90017089	21	40405606	-0.13827	0.031273	8.73E-06	1531	A	G	genus Victivallis id.2256	TRUE	reported	igd	1.223649791	0.223700002	0.00443473	0.063590521	1237.028197
rs2546432	ebi-a-GCST90017089	5	180579462	0.110803	0.0249655	9.93E-06	1531	C	T	genus Victivallis id.2256	TRUE	reported	igd	0.976849961	0.533800006	0.006403658	0.063590521	1237.028197
rs342302	ebi-a-GCST90017089	7	106378229	-0.152754	0.0351572	8.16E-06	1531	A	G	genus Victivallis id.2256	TRUE	reported	igd	1.375630749	0.158999994	0.00329765	0.063590521	1237.028197
rs4764863	ebi-a-GCST90017089	12	102514184	0.121561	0.0246058	8.22E-07	1531	G	A	genus Victivallis id.2256	TRUE	reported	igd	0.962775622	0.5	0.007970918	0.063590521	1237.028197
rs4895919	ebi-a-GCST90017089	6	131630319	0.116918	0.0247515	2.75E-06	1531	C	T	genus Victivallis id.2256	TRUE	reported	igd	0.968476571	0.51789999	0.007277757	0.063590521	1237.028197
rs56349194	ebi-a-GCST90017089	11	9312796	-0.158501	0.0315231	6.26E-07	1531	A	G	genus Victivallis id.2256	TRUE	reported	igd	1.233435702	0.159999996	0.004438745	0.063590521	1237.028197
rs592514	ebi-a-GCST90017089	9	136309841	-0.181449	0.0391678	2.60E-06	1531	T	A	genus Victivallis id.2256	TRUE	reported	igd	1.532557486	0.128199995	0.003133361	0.063590521	1237.028197
rs6445926	ebi-a-GCST90017089	3	57723877	0.117031	0.0249764	2.96E-06	1531	G	C	genus Victivallis id.2256	TRUE	reported	igd	0.977276457	0.396600008	0.006863648	0.063590521	1237.028197
rs911666	ebi-a-GCST90017089	14	96071125	-0.118576	0.0263146	7.65E-06	1531	T	C	genus Victivallis id.2256	TRUE	reported	igd	1.02963754	0.305200011	0.005624698	0.063590521	1237.028197
rs10931481	ebi-a-GCST90017064	2	191954852	-0.0610096	0.0130484	3.38E-06	14306	A	G	genus Ruminococcus gauvreauii group id.11342	TRUE	reported	igd	1.560689009	0.688899994	0.000655013	0.006637378	1241.438178
rs12079579	ebi-a-GCST90017064	1	161880482	0.0955324	0.0213436	5.04E-06	14306	A	G	genus Ruminococcus gauvreauii group id.11342	TRUE	reported	igd	2.552858736	0.072559997	0.000188478	0.006637378	1241.438178
rs12539819	ebi-a-GCST90017064	7	153487396	0.110654	0.0240684	4.49E-06	14306	C	T	genus Ruminococcus gauvreauii group id.11342	TRUE	reported	igd	2.878765776	0.095430002	0.000255081	0.006637378	1241.438178
rs13188803	ebi-a-GCST90017064	5	112627773	0.0709419	0.0156855	7.28E-06	14306	T	A	genus Ruminococcus gauvreauii group id.11342	TRUE	reported	igd	1.876106454	0.187900007	0.000436372	0.006637378	1241.438178
rs1391597	ebi-a-GCST90017064	12	61119266	0.0590284	0.0124874	1.86E-06	14306	C	T	genus Ruminococcus gauvreauii group id.11342	TRUE	reported	igd	1.493589094	0.380699992	0.000736502	0.006637378	1241.438178
rs2047242	ebi-a-GCST90017064	10	29201860	-0.067603	0.0133738	2.46E-07	14306	A	G	genus Ruminococcus gauvreauii group id.11342	TRUE	reported	igd	1.599609352	0.297199994	0.00074613	0.006637378	1241.438178
rs2105937	ebi-a-GCST90017064	1	20552072	-0.0580215	0.0127806	5.10E-06	14306	G	A	genus Ruminococcus gauvreauii group id.11342	TRUE	reported	igd	1.528658069	0.666000009	0.000640926	0.006637378	1241.438178
rs2166943	ebi-a-GCST90017064	8	137090850	-0.0566974	0.0123497	5.28E-06	14306	C	A	genus Ruminococcus gauvreauii group id.11342	TRUE	reported	igd	1.477119115	0.561600029	0.000725476	0.006637378	1241.438178
rs289410	ebi-a-GCST90017064	15	85563483	0.0654926	0.0139101	2.27E-06	14306	A	G	genus Ruminococcus gauvreauii group id.11342	TRUE	reported	igd	1.663754957	0.731599987	0.000608544	0.006637378	1241.438178
rs431418	ebi-a-GCST90017064	5	166419552	0.094737	0.0210157	5.54E-06	14306	G	A	genus Ruminococcus gauvreauii group id.11342	TRUE	reported	igd	2.513639374	0.880699992	0.000298491	0.006637378	1241.438178
rs71386687	ebi-a-GCST90017064	16	2767894	0.121037	0.02386	2.91E-07	14306	T	G	genus Ruminococcus gauvreauii group id.11342	TRUE	reported	igd	2.853839533	0.059640002	0.000201762	0.006637378	1241.438178
rs73802842	ebi-a-GCST90017064	4	18824860	0.0736808	0.0169665	7.48E-06	14306	C	A	genus Ruminococcus gauvreauii group id.11342	TRUE	reported	igd	2.029323907	0.143099993	0.0003233	0.006637378	1241.438178
rs9870933	ebi-a-GCST90017064	3	112372317	-0.0621643	0.0126072	8.49E-07	14306	G	A	genus Ruminococcus gauvreauii group id.11342	TRUE	reported	igd	1.507918095	0.591499984	0.000821303	0.006637378	1241.438178
rs11126423	ebi-a-GCST90017008	2	74195551	-0.0904399	0.0196301	5.91E-06	14306	T	C	genus Family XIII AD3011 group id.11293	TRUE	reported	igd	2.347910956	0.886699975	0.000298122	0.005785936	1247.43294
rs11736617	ebi-a-GCST90017008	4	38917830	-0.0759493	0.0172101	9.02E-06	14306	G	A	genus Family XIII AD3011 group id.11293	TRUE	reported	igd	2.058460341	0.120300002	0.000288133	0.005785936	1247.43294
rs12812672	ebi-a-GCST90017008	12	18127597	-0.096065	0.020828	2.56E-06	14306	T	C	genus Family XIII AD3011 group id.11293	TRUE	reported	igd	2.49118901	0.073559999	0.000202678	0.005785936	1247.43294
rs12911842	ebi-a-GCST90017008	15	40047706	-0.0811976	0.0183335	6.91E-06	14306	A	T	genus Family XIII AD3011 group id.11293	TRUE	reported	igd	2.192827622	0.124300003	0.000298493	0.005785936	1247.43294
rs149302	ebi-a-GCST90017008	5	14159925	-0.0645635	0.0143225	7.48E-06	14306	T	C	genus Family XIII AD3011 group id.11293	TRUE	reported	igd	1.71308117	0.212699994	0.000475725	0.005785936	1247.43294
rs16840310	ebi-a-GCST90017008	1	240694163	0.0608052	0.0122149	6.75E-07	14306	G	A	genus Family XIII AD3011 group id.11293	TRUE	reported	igd	1.460995998	0.628199995	0.000809134	0.005785936	1247.43294
rs16940167	ebi-a-GCST90017008	15	58683697	0.0732552	0.0159898	3.91E-06	14306	C	T	genus Family XIII AD3011 group id.11293	TRUE	reported	igd	1.912503075	0.169	0.000412088	0.005785936	1247.43294
rs17156849	ebi-a-GCST90017008	7	28603985	-0.112891	0.0245292	4.19E-06	14306	G	A	genus Family XIII AD3011 group id.11293	TRUE	reported	igd	2.933881	0.062619999	0.000173817	0.005785936	1247.43294
rs62029761	ebi-a-GCST90017008	16	16006242	0.128753	0.0276002	3.89E-06	14306	A	G	genus Family XIII AD3011 group id.11293	TRUE	reported	igd	3.301196222	0.067589998	0.000191731	0.005785936	1247.43294
rs62200412	ebi-a-GCST90017008	20	4618639	-0.0800851	0.0163834	5.80E-07	14306	C	T	genus Family XIII AD3011 group id.11293	TRUE	reported	igd	1.959580662	0.171000004	0.000473541	0.005785936	1247.43294
rs72730932	ebi-a-GCST90017008	1	192019835	-0.0899559	0.0177107	6.89E-07	14306	C	A	genus Family XIII AD3011 group id.11293	TRUE	reported	igd	2.118335952	0.164000005	0.000494481	0.005785936	1247.43294
rs739451	ebi-a-GCST90017008	9	136678954	0.0649589	0.0147534	7.88E-06	14306	C	T	genus Family XIII AD3011 group id.11293	TRUE	reported	igd	1.764620124	0.175899997	0.000392872	0.005785936	1247.43294
rs9276029	ebi-a-GCST90017008	6	32695336	-0.0811384	0.0185669	8.93E-06	14306	A	G	genus Family XIII AD3011 group id.11293	TRUE	reported	igd	2.220744058	0.167999998	0.00037318	0.005785936	1247.43294
rs9837139	ebi-a-GCST90017008	3	29811865	0.10752	0.0240482	8.71E-06	14306	A	G	genus Family XIII AD3011 group id.11293	TRUE	reported	igd	2.8763497	0.08151	0.000209223	0.005785936	1247.43294
rs9852893	ebi-a-GCST90017008	3	3556826	-0.0657834	0.0129056	3.88E-07	14306	G	C	genus Family XIII AD3011 group id.11293	TRUE	reported	igd	1.543609031	0.743499994	0.000692718	0.005785936	1247.43294
rs11128180	ebi-a-GCST90017026	3	70592215	0.0648288	0.0140126	4.52E-06	14306	A	G	genus Lachnospiraceae UCG004 id.11324	TRUE	reported	igd	1.676014746	0.223700002	0.000519644	0.006699098	1253.059987
rs12072562	ebi-a-GCST90017026	1	105287469	0.133104	0.0303566	7.07E-06	14306	T	C	genus Lachnospiraceae UCG004 id.11324	TRUE	reported	igd	3.630882865	0.051690001	0.000131748	0.006699098	1253.059987
rs12673420	ebi-a-GCST90017026	7	71303007	0.0554351	0.0118375	2.98E-06	14306	G	A	genus Lachnospiraceae UCG004 id.11324	TRUE	reported	igd	1.415856055	0.441399992	0.000755953	0.006699098	1253.059987
rs12747809	ebi-a-GCST90017026	1	240359089	0.062197	0.0125685	8.65E-07	14306	A	G	genus Lachnospiraceae UCG004 id.11324	TRUE	reported	igd	1.503289278	0.660000026	0.000768257	0.006699098	1253.059987
rs12894272	ebi-a-GCST90017026	14	40536481	-0.0579792	0.0125229	4.34E-06	14306	G	A	genus Lachnospiraceae UCG004 id.11324	TRUE	reported	igd	1.497835167	0.699800014	0.000629551	0.006699098	1253.059987
rs233486	ebi-a-GCST90017026	6	14817584	0.0799088	0.017766	6.28E-06	14306	G	A	genus Lachnospiraceae UCG004 id.11324	TRUE	reported	igd	2.124950257	0.875699997	0.000307856	0.006699098	1253.059987
rs2444793	ebi-a-GCST90017026	6	81318836	0.0542433	0.0118188	4.77E-06	14306	T	C	genus Lachnospiraceae UCG004 id.11324	TRUE	reported	igd	1.413619391	0.529799998	0.000733587	0.006699098	1253.059987
rs2706242	ebi-a-GCST90017026	13	51292902	-0.0901399	0.0199712	9.84E-06	14306	G	C	genus Lachnospiraceae UCG004 id.11324	TRUE	reported	igd	2.38870914	0.093440004	0.00024125	0.006699098	1253.059987
rs2726805	ebi-a-GCST90017026	4	183247601	0.0548397	0.0120844	6.30E-06	14306	A	G	genus Lachnospiraceae UCG004 id.11324	TRUE	reported	igd	1.445387194	0.408499986	0.000695662	0.006699098	1253.059987
rs2882478	ebi-a-GCST90017026	2	49904589	-0.0577091	0.0118338	1.21E-06	14306	G	A	genus Lachnospiraceae UCG004 id.11324	TRUE	reported	igd	1.415413506	0.455300003	0.000824531	0.006699098	1253.059987
rs35182105	ebi-a-GCST90017026	12	24572337	-0.109724	0.024221	4.87E-06	14306	A	G	genus Lachnospiraceae UCG004 id.11324	TRUE	reported	igd	2.897017909	0.072559997	0.00019307	0.006699098	1253.059987
rs6656451	ebi-a-GCST90017026	1	65990422	0.05436	0.011947	5.57E-06	14306	T	C	genus Lachnospiraceae UCG004 id.11324	TRUE	reported	igd	1.428953097	0.560599983	0.000712962	0.006699098	1253.059987
rs7629954	ebi-a-GCST90017026	3	154242406	0.108441	0.023825	5.77E-06	14306	A	G	genus Lachnospiraceae UCG004 id.11324	TRUE	reported	igd	2.849653263	0.06859	0.000185027	0.006699098	1253.059987
rs12501673	ebi-a-GCST90017046	4	163830516	0.116395	0.0262253	6.29E-06	14306	A	G	genus Rikenellaceae RC9 gut group id.11191	TRUE	reported	igd	3.136747607	0.324999988	0.000604125	0.006763349	1265.159969
rs17032291	ebi-a-GCST90017046	4	155865671	-0.169579	0.0368251	6.61E-06	14306	T	C	genus Rikenellaceae RC9 gut group id.11191	TRUE	reported	igd	4.404565221	0.141200006	0.000359497	0.006763349	1265.159969
rs17582787	ebi-a-GCST90017046	4	149562638	-0.157739	0.0339924	3.55E-06	14306	A	G	genus Rikenellaceae RC9 gut group id.11191	TRUE	reported	igd	4.065752512	0.129199997	0.000338694	0.006763349	1265.159969
rs2074881	ebi-a-GCST90017046	19	1970021	-0.142236	0.032391	9.45E-06	14306	T	C	genus Rikenellaceae RC9 gut group id.11191	TRUE	reported	igd	3.874212754	0.178900003	0.000395994	0.006763349	1265.159969
rs2900503	ebi-a-GCST90017046	9	112657543	0.172329	0.0326671	1.55E-07	14306	T	G	genus Rikenellaceae RC9 gut group id.11191	TRUE	reported	igd	3.907236437	0.828999996	0.000551516	0.006763349	1265.159969
rs2998141	ebi-a-GCST90017046	10	135010198	0.136346	0.0293073	4.42E-06	14306	C	T	genus Rikenellaceae RC9 gut group id.11191	TRUE	reported	igd	3.505378514	0.778299987	0.000522105	0.006763349	1265.159969
rs4270579	ebi-a-GCST90017046	4	84698188	0.118021	0.0271041	5.46E-06	14306	A	G	genus Rikenellaceae RC9 gut group id.11191	TRUE	reported	igd	3.241858846	0.695800006	0.000561053	0.006763349	1265.159969
rs4717843	ebi-a-GCST90017046	7	73334987	-0.119376	0.0260548	4.72E-06	14306	G	T	genus Rikenellaceae RC9 gut group id.11191	TRUE	reported	igd	3.116354495	0.361799985	0.000677635	0.006763349	1265.159969
rs7113155	ebi-a-GCST90017046	11	102429543	-0.114423	0.0247798	5.26E-06	14306	C	G	genus Rikenellaceae RC9 gut group id.11191	TRUE	reported	igd	2.963854688	0.547699988	0.000738435	0.006763349	1265.159969
rs7193937	ebi-a-GCST90017046	16	76605358	-0.124153	0.027741	6.19E-06	14306	C	G	genus Rikenellaceae RC9 gut group id.11191	TRUE	reported	igd	3.318036985	0.710699975	0.000575727	0.006763349	1265.159969
rs7712231	ebi-a-GCST90017046	5	31406285	0.156284	0.0350462	7.97E-06	14306	A	G	genus Rikenellaceae RC9 gut group id.11191	TRUE	reported	igd	4.191795097	0.165000007	0.000383027	0.006763349	1265.159969
rs80309088	ebi-a-GCST90017046	6	165668732	0.17405	0.0383423	4.56E-06	14306	G	A	genus Rikenellaceae RC9 gut group id.11191	TRUE	reported	igd	4.586034011	0.129199997	0.000324104	0.006763349	1265.159969
rs9887954	ebi-a-GCST90017046	1	164800873	-0.114849	0.0249013	4.81E-06	14306	G	A	genus Rikenellaceae RC9 gut group id.11191	TRUE	reported	igd	2.978387022	0.436399996	0.000731439	0.006763349	1265.159969
rs1031599	ebi-a-GCST90017020	3	66725825	0.078627	0.0175644	6.31E-06	14306	T	G	genus Lachnoclostridium id.11308	TRUE	reported	igd	2.100837346	0.915499985	0.000216722	0.006322079	1272.93125
rs12566975	ebi-a-GCST90017020	1	185091351	-0.0468097	0.0105787	9.57E-06	14306	T	C	genus Lachnoclostridium id.11308	TRUE	reported	igd	1.265293892	0.493000001	0.000684185	0.006322079	1272.93125
rs1528479	ebi-a-GCST90017020	2	167244051	0.0497799	0.0111919	9.64E-06	14306	A	G	genus Lachnoclostridium id.11308	TRUE	reported	igd	1.338637329	0.630200028	0.000644551	0.006322079	1272.93125
rs1997204	ebi-a-GCST90017020	12	102046595	0.108075	0.0242022	5.97E-06	14306	C	T	genus Lachnoclostridium id.11308	TRUE	reported	igd	2.894769285	0.947300017	0.000139172	0.006322079	1272.93125
rs2385421	ebi-a-GCST90017020	18	19743455	0.0746186	0.0180734	7.14E-06	14306	A	G	genus Lachnoclostridium id.11308	TRUE	reported	igd	2.161717662	0.104400001	0.000222813	0.006322079	1272.93125
rs3821998	ebi-a-GCST90017020	4	38694566	-0.0864066	0.0192519	6.72E-06	14306	C	A	genus Lachnoclostridium id.11308	TRUE	reported	igd	2.302675327	0.088469997	0.000227104	0.006322079	1272.93125
rs4738679	ebi-a-GCST90017020	8	59370320	0.0520267	0.011404	4.42E-06	14306	A	G	genus Lachnoclostridium id.11308	TRUE	reported	igd	1.36400612	0.635200024	0.000674241	0.006322079	1272.93125
rs6112314	ebi-a-GCST90017020	20	19300846	-0.0561715	0.0108174	2.43E-07	14306	A	C	genus Lachnoclostridium id.11308	TRUE	reported	igd	1.293844248	0.396600008	0.000902103	0.006322079	1272.93125
rs615997	ebi-a-GCST90017020	3	23037786	0.0511752	0.0106491	2.03E-06	14306	T	C	genus Lachnoclostridium id.11308	TRUE	reported	igd	1.273714274	0.499000013	0.00080713	0.006322079	1272.93125
rs62028349	ebi-a-GCST90017020	16	27217620	0.0469989	0.0105971	9.17E-06	14306	G	C	genus Lachnoclostridium id.11308	TRUE	reported	igd	1.267494674	0.504999995	0.0006874	0.006322079	1272.93125
rs62285313	ebi-a-GCST90017020	3	177470032	0.0864203	0.0181565	1.58E-06	14306	A	G	genus Lachnoclostridium id.11308	TRUE	reported	igd	2.171657061	0.085490003	0.000247618	0.006322079	1272.93125
rs72829893	ebi-a-GCST90017020	17	46694541	0.117472	0.0268103	5.58E-06	14306	G	T	genus Lachnoclostridium id.11308	TRUE	reported	igd	3.206718106	0.065609999	0.000164541	0.006322079	1272.93125
rs78068103	ebi-a-GCST90017020	17	13816159	0.0886199	0.0194248	3.67E-06	14306	A	G	genus Lachnoclostridium id.11308	TRUE	reported	igd	2.323355497	0.091449998	0.000241765	0.006322079	1272.93125
rs789029	ebi-a-GCST90017020	18	1053252	-0.0641288	0.0137974	3.75E-06	14306	C	T	genus Lachnoclostridium id.11308	TRUE	reported	igd	1.65027517	0.188899994	0.000462732	0.006322079	1272.93125
rs113006825	ebi-a-GCST90017057	6	51803869	-0.0928893	0.0208035	7.98E-06	14306	T	C	genus Ruminococcaceae UCG009 id.11366	TRUE	reported	igd	2.488258622	0.179900005	0.000411214	0.006327718	1274.073745
rs12508214	ebi-a-GCST90017057	4	7426937	-0.0774649	0.0168937	4.75E-06	14306	C	T	genus Ruminococcaceae UCG009 id.11366	TRUE	reported	igd	2.020616467	0.350899994	0.000669526	0.006327718	1274.073745
rs138460696	ebi-a-GCST90017057	2	66396776	0.139274	0.0315794	9.81E-06	14306	A	G	genus Ruminococcaceae UCG009 id.11366	TRUE	reported	igd	3.777139151	0.106399998	0.000258541	0.006327718	1274.073745
rs1550196	ebi-a-GCST90017057	17	32786955	-0.130842	0.0262478	1.13E-06	14306	A	G	genus Ruminococcaceae UCG009 id.11366	TRUE	reported	igd	3.13943878	0.882700026	0.000359692	0.006327718	1274.073745
rs2058609	ebi-a-GCST90017057	12	12970792	-0.0816464	0.017472	3.12E-06	14306	G	A	genus Ruminococcaceae UCG009 id.11366	TRUE	reported	igd	2.089785596	0.685899973	0.000657702	0.006327718	1274.073745
rs2192926	ebi-a-GCST90017057	2	75512668	-0.089048	0.0192989	4.88E-06	14306	A	G	genus Ruminococcaceae UCG009 id.11366	TRUE	reported	igd	2.308296888	0.236599997	0.000537603	0.006327718	1274.073745
rs4079028	ebi-a-GCST90017057	1	202299085	0.0915623	0.019936	3.28E-06	14306	C	T	genus Ruminococcaceae UCG009 id.11366	TRUE	reported	igd	2.384498949	0.193800002	0.00046075	0.006327718	1274.073745
rs4708333	ebi-a-GCST90017057	6	78106701	-0.084033	0.0174757	1.56E-06	14306	T	G	genus Ruminococcaceae UCG009 id.11366	TRUE	reported	igd	2.090228144	0.30219999	0.00068166	0.006327718	1274.073745
rs61779334	ebi-a-GCST90017057	1	39983022	-0.138137	0.0292072	1.94E-06	14306	G	C	genus Ruminococcaceae UCG009 id.11366	TRUE	reported	igd	3.493405784	0.104400001	0.000292393	0.006327718	1274.073745
rs6952765	ebi-a-GCST90017057	7	32001710	0.0732099	0.0166777	8.13E-06	14306	G	A	genus Ruminococcaceae UCG009 id.11366	TRUE	reported	igd	1.994781206	0.461199999	0.000669416	0.006327718	1274.073745
rs758191	ebi-a-GCST90017057	16	1979831	0.17702	0.0375113	9.01E-06	14306	T	G	genus Ruminococcaceae UCG009 id.11366	TRUE	reported	igd	4.486640019	0.063620001	0.000185472	0.006327718	1274.073745
rs78410648	ebi-a-GCST90017057	19	52399401	0.120989	0.0277317	9.67E-06	14306	A	G	genus Ruminococcaceae UCG009 id.11366	TRUE	reported	igd	3.316924634	0.09742	0.000233983	0.006327718	1274.073745
rs8009993	ebi-a-GCST90017057	14	39306809	-0.135936	0.0244857	4.42E-08	14306	G	C	genus Ruminococcaceae UCG009 id.11366	TRUE	reported	igd	2.928678065	0.129199997	0.000484771	0.006327718	1274.073745
rs9558661	ebi-a-GCST90017057	13	106650093	-0.0897823	0.0200739	7.01E-06	14306	T	C	genus Ruminococcaceae UCG009 id.11366	TRUE	reported	igd	2.40099285	0.186900005	0.000424994	0.006327718	1274.073745
rs10750258	ebi-a-GCST90017116	11	123997498	0.0491248	0.010824	8.72E-06	14306	C	A	phylum Proteobacteria id.2375	TRUE	reported	igd	1.294633659	0.606400013	0.000687309	0.006356308	1279.867298
rs11126162	ebi-a-GCST90017116	2	68086034	-0.0770689	0.0187079	9.26E-06	14306	T	C	phylum Proteobacteria id.2375	TRUE	reported	igd	2.237608742	0.088469997	0.000191332	0.006356308	1279.867298
rs11715072	ebi-a-GCST90017116	3	53720793	-0.0519289	0.0115246	6.90E-06	14306	G	A	phylum Proteobacteria id.2375	TRUE	reported	igd	1.378430808	0.289299995	0.000583597	0.006356308	1279.867298
rs12150865	ebi-a-GCST90017116	19	43505320	0.0511615	0.0106407	1.54E-06	14306	C	T	phylum Proteobacteria id.2375	TRUE	reported	igd	1.272709569	0.475100011	0.000805971	0.006356308	1279.867298
rs12467198	ebi-a-GCST90017116	2	124872681	0.0498267	0.011138	6.31E-06	14306	C	T	phylum Proteobacteria id.2375	TRUE	reported	igd	1.332190474	0.341899991	0.000629524	0.006356308	1279.867298
rs2347697	ebi-a-GCST90017116	7	134388240	0.0502281	0.0108968	4.27E-06	14306	G	T	phylum Proteobacteria id.2375	TRUE	reported	igd	1.303341099	0.318100005	0.000644305	0.006356308	1279.867298
rs2532663	ebi-a-GCST90017116	10	119247234	0.125578	0.0258034	7.47E-07	14306	A	G	phylum Proteobacteria id.2375	TRUE	reported	igd	3.086285121	0.937399983	0.000194305	0.006356308	1279.867298
rs312757	ebi-a-GCST90017116	17	68347701	0.0517269	0.0112854	4.84E-06	14306	G	C	phylum Proteobacteria id.2375	TRUE	reported	igd	1.349820648	0.701799989	0.000614656	0.006356308	1279.867298
rs3890996	ebi-a-GCST90017116	22	20301800	0.0474614	0.0105645	6.95E-06	14306	G	T	phylum Proteobacteria id.2375	TRUE	reported	igd	1.263595463	0.461199999	0.000701151	0.006356308	1279.867298
rs4340090	ebi-a-GCST90017116	12	130331764	-0.0668162	0.0153387	9.99E-06	14306	C	T	phylum Proteobacteria id.2375	TRUE	reported	igd	1.834626506	0.125200003	0.000290544	0.006356308	1279.867298
rs6707783	ebi-a-GCST90017116	2	52053891	0.0849594	0.0187782	8.09E-06	14306	C	T	phylum Proteobacteria id.2375	TRUE	reported	igd	2.246017163	0.1153	0.000291912	0.006356308	1279.867298
rs72771021	ebi-a-GCST90017116	10	13841631	0.141726	0.0309242	7.18E-06	14306	C	T	phylum Proteobacteria id.2375	TRUE	reported	igd	3.698772191	0.049699999	0.000138685	0.006356308	1279.867298
rs74757828	ebi-a-GCST90017116	8	89541526	0.0951285	0.0216921	9.25E-06	14306	A	T	phylum Proteobacteria id.2375	TRUE	reported	igd	2.594542017	0.05765	0.000146063	0.006356308	1279.867298
rs922773	ebi-a-GCST90017116	3	66318042	-0.0803778	0.0157851	3.68E-07	14306	C	T	phylum Proteobacteria id.2375	TRUE	reported	igd	1.88801938	0.140200004	0.000436953	0.006356308	1279.867298
rs1010560	ebi-a-GCST90016983	1	30400301	0.0580232	0.0122722	1.96E-06	14306	C	A	genus Coprococcus1 id.11301	TRUE	reported	igd	1.467849519	0.296200007	0.000651485	0.006851298	1281.72516
rs12794898	ebi-a-GCST90016983	11	124554061	0.0903299	0.0197212	4.92E-06	14306	G	T	genus Coprococcus1 id.11301	TRUE	reported	igd	2.358807217	0.09443	0.000250807	0.006851298	1281.72516
rs12886051	ebi-a-GCST90016983	14	29898456	-0.0521782	0.0118051	8.01E-06	14306	G	C	genus Coprococcus1 id.11301	TRUE	reported	igd	1.411980766	0.342900008	0.000615389	0.006851298	1281.72516
rs1519491	ebi-a-GCST90016983	2	22079770	0.0499197	0.0113558	8.95E-06	14306	T	C	genus Coprococcus1 id.11301	TRUE	reported	igd	1.358241029	0.408499986	0.00065278	0.006851298	1281.72516
rs1576241	ebi-a-GCST90016983	6	72529277	-0.0510343	0.0109535	3.33E-06	14306	A	G	genus Coprococcus1 id.11301	TRUE	reported	igd	1.310122855	0.439399987	0.000747555	0.006851298	1281.72516
rs2907920	ebi-a-GCST90016983	19	2600717	-0.0561173	0.0126824	7.65E-06	14306	G	A	genus Coprococcus1 id.11301	TRUE	reported	igd	1.516912594	0.709699988	0.000563929	0.006851298	1281.72516
rs4277593	ebi-a-GCST90016983	20	4319420	-0.0585649	0.0109914	1.14E-07	14306	G	A	genus Coprococcus1 id.11301	TRUE	reported	igd	1.314655987	0.483099997	0.000991115	0.006851298	1281.72516
rs56405618	ebi-a-GCST90016983	4	174468316	-0.08963	0.0186508	1.57E-06	14306	A	G	genus Coprococcus1 id.11301	TRUE	reported	igd	2.230779143	0.111299999	0.000319355	0.006851298	1281.72516
rs73031725	ebi-a-GCST90016983	11	134622282	0.167591	0.0355224	1.98E-06	14306	T	C	genus Coprococcus1 id.11301	TRUE	reported	igd	4.24875228	0.06064	0.000177256	0.006851298	1281.72516
rs73167075	ebi-a-GCST90016983	3	165693143	0.0573137	0.0127573	8.57E-06	14306	T	C	genus Coprococcus1 id.11301	TRUE	reported	igd	1.52587121	0.239600003	0.000514091	0.006851298	1281.72516
rs74101919	ebi-a-GCST90016983	1	95424321	-0.0718988	0.0144651	1.03E-06	14306	T	C	genus Coprococcus1 id.11301	TRUE	reported	igd	1.730137226	0.186900005	0.000524887	0.006851298	1281.72516
rs7784490	ebi-a-GCST90016983	7	132556835	0.0518543	0.0113136	4.55E-06	14306	G	C	genus Coprococcus1 id.11301	TRUE	reported	igd	1.353193585	0.611299992	0.000697828	0.006851298	1281.72516
rs946513	ebi-a-GCST90016983	10	15913820	-0.205899	0.0460018	8.62E-06	14306	T	C	genus Coprococcus1 id.11301	TRUE	reported	igd	5.502169129	0.945299983	0.00014482	0.006851298	1281.72516
rs112767262	ebi-a-GCST90016995	16	3750623	0.0732963	0.0163589	8.21E-06	14306	T	C	genus Escherichia Shigella id.3504	TRUE	reported	igd	1.956650274	0.195800006	0.000441921	0.005965602	1286.400905
rs113127095	ebi-a-GCST90016995	13	23253392	0.151009	0.0323434	3.33E-06	14306	A	G	genus Escherichia Shigella id.3504	TRUE	reported	igd	3.868519427	0.051690001	0.000149384	0.005965602	1286.400905
rs113513883	ebi-a-GCST90016995	7	140678199	0.172283	0.038041	5.28E-06	14306	A	G	genus Escherichia Shigella id.3504	TRUE	reported	igd	4.549996214	0.05765	0.000155777	0.005965602	1286.400905
rs1154904	ebi-a-GCST90016995	11	134774845	0.0613376	0.0130644	3.04E-06	14306	G	A	genus Escherichia Shigella id.3504	TRUE	reported	igd	1.562602732	0.53579998	0.000766468	0.005965602	1286.400905
rs11706043	ebi-a-GCST90016995	3	3173016	0.075657	0.0164155	5.87E-06	14306	T	A	genus Escherichia Shigella id.3504	TRUE	reported	igd	1.963420069	0.157100007	0.000393237	0.005965602	1286.400905
rs117092367	ebi-a-GCST90016995	10	69394914	0.117362	0.0264533	9.65E-06	14306	A	T	genus Escherichia Shigella id.3504	TRUE	reported	igd	3.16401816	0.088469997	0.000221909	0.005965602	1286.400905
rs118526	ebi-a-GCST90016995	5	79863544	0.0594401	0.013598	8.00E-06	14306	A	C	genus Escherichia Shigella id.3504	TRUE	reported	igd	1.626425397	0.6074	0.000637009	0.005965602	1286.400905
rs2267739	ebi-a-GCST90016995	7	31136897	0.115505	0.0237628	1.42E-06	14306	G	C	genus Escherichia Shigella id.3504	TRUE	reported	igd	2.842213665	0.085490003	0.000258239	0.005965602	1286.400905
rs2798105	ebi-a-GCST90016995	1	48961903	-0.100851	0.0222045	8.24E-06	14306	A	G	genus Escherichia Shigella id.3504	TRUE	reported	igd	2.655828998	0.118299998	0.000300812	0.005965602	1286.400905
rs35555519	ebi-a-GCST90016995	16	77711641	0.101976	0.0222883	4.92E-06	14306	C	G	genus Escherichia Shigella id.3504	TRUE	reported	igd	2.665852123	0.114299998	0.000296269	0.005965602	1286.400905
rs4731451	ebi-a-GCST90016995	7	128054100	-0.0609885	0.0135157	7.47E-06	14306	G	A	genus Escherichia Shigella id.3504	TRUE	reported	igd	1.616581684	0.371800005	0.000664872	0.005965602	1286.400905
rs57024273	ebi-a-GCST90016995	2	236515155	0.0626172	0.0139919	9.70E-06	14306	T	C	genus Escherichia Shigella id.3504	TRUE	reported	igd	1.673538867	0.318100005	0.000607337	0.005965602	1286.400905
rs592299	ebi-a-GCST90016995	9	136179347	-0.0592004	0.0129486	4.77E-06	14306	T	C	genus Escherichia Shigella id.3504	TRUE	reported	igd	1.548752161	0.468199998	0.000727604	0.005965602	1286.400905
rs73208162	ebi-a-GCST90016995	21	39324484	-0.119296	0.024839	2.19E-06	14306	A	G	genus Escherichia Shigella id.3504	TRUE	reported	igd	2.970935463	0.058649998	0.000178039	0.005965602	1286.400905
rs7502686	ebi-a-GCST90016995	17	14173290	-0.136384	0.0302576	5.90E-06	14306	G	C	genus Escherichia Shigella id.3504	TRUE	reported	igd	3.619041703	0.062619999	0.000166724	0.005965602	1286.400905
rs10781340	ebi-a-GCST90017013	9	78752170	-0.0948915	0.0203221	4.32E-06	14306	A	G	genus Haemophilus id.3698	TRUE	reported	igd	2.430679479	0.833999991	0.000421991	0.006404589	1289.651356
rs10840326	ebi-a-GCST90017013	11	9951672	-0.0677384	0.0151463	7.37E-06	14306	C	G	genus Haemophilus id.3698	TRUE	reported	igd	1.811613986	0.443300009	0.000690061	0.006404589	1289.651356
rs111582866	ebi-a-GCST90017013	16	48742489	-0.124265	0.026016	1.27E-06	14306	G	A	genus Haemophilus id.3698	TRUE	reported	igd	3.111713717	0.101400003	0.000290625	0.006404589	1289.651356
rs12191680	ebi-a-GCST90017013	6	129224488	0.106544	0.0200323	1.47E-07	14306	C	G	genus Haemophilus id.3698	TRUE	reported	igd	2.39601717	0.165000007	0.000544852	0.006404589	1289.651356
rs12876183	ebi-a-GCST90017013	13	85114550	0.0749201	0.016711	9.62E-06	14306	T	A	genus Haemophilus id.3698	TRUE	reported	igd	1.998764142	0.275299996	0.000560619	0.006404589	1289.651356
rs35509	ebi-a-GCST90017013	12	115493337	0.128249	0.0268779	2.01E-06	14306	G	A	genus Haemophilus id.3698	TRUE	reported	igd	3.214803586	0.078529999	0.000230328	0.006404589	1289.651356
rs4822728	ebi-a-GCST90017013	22	26891808	0.0705861	0.0151388	3.48E-06	14306	T	C	genus Haemophilus id.3698	TRUE	reported	igd	1.810716929	0.437400013	0.000747904	0.006404589	1289.651356
rs56310940	ebi-a-GCST90017013	7	24360361	-0.108393	0.0247052	7.23E-06	14306	G	C	genus Haemophilus id.3698	TRUE	reported	igd	2.954931954	0.082500003	0.000203703	0.006404589	1289.651356
rs76022354	ebi-a-GCST90017013	10	94306385	0.244638	0.0505504	1.83E-06	14306	C	T	genus Haemophilus id.3698	TRUE	reported	igd	6.046216677	0.0328	0.000103872	0.006404589	1289.651356
rs78909003	ebi-a-GCST90017013	9	105650242	-0.246256	0.0503924	1.67E-06	14306	T	C	genus Haemophilus id.3698	TRUE	reported	igd	6.027318661	0.049699999	0.000157678	0.006404589	1289.651356
rs9328464	ebi-a-GCST90017013	6	8350917	0.0723095	0.0148799	1.42E-06	14306	T	C	genus Haemophilus id.3698	TRUE	reported	igd	1.779750497	0.492000014	0.000825147	0.006404589	1289.651356
rs9382510	ebi-a-GCST90017013	6	55448491	-0.093521	0.0172649	7.12E-08	14306	C	T	genus Haemophilus id.3698	TRUE	reported	igd	2.065014843	0.245499998	0.000759823	0.006404589	1289.651356
rs9574096	ebi-a-GCST90017013	13	36104947	-0.0736375	0.0155227	2.18E-06	14306	A	T	genus Haemophilus id.3698	TRUE	reported	igd	1.856634322	0.361799985	0.000726442	0.006404589	1289.651356
rs9895850	ebi-a-GCST90017013	17	64535013	-0.192957	0.0416755	2.14E-06	14306	T	C	genus Haemophilus id.3698	TRUE	reported	igd	4.98471037	0.049699999	0.000141543	0.006404589	1289.651356
rs1035691	ebi-a-GCST90016915	11	10658735	0.055176	0.0121602	9.65E-06	14306	G	A	class Deltaproteobacteria id.3087	TRUE	reported	igd	1.454453457	0.662	0.000644029	0.006454587	1299.784707
rs112381107	ebi-a-GCST90016915	9	15269705	0.206594	0.0456908	4.63E-06	14306	C	T	class Deltaproteobacteria id.3087	TRUE	reported	igd	5.464971136	0.047710001	0.000129858	0.006454587	1299.784707
rs11599763	ebi-a-GCST90016915	10	11855599	0.0544219	0.0117397	3.94E-06	14306	C	T	class Deltaproteobacteria id.3087	TRUE	reported	igd	1.404158422	0.610300004	0.000714528	0.006454587	1299.784707
rs16851319	ebi-a-GCST90016915	1	203308383	-0.0705516	0.0150849	5.68E-06	14306	G	C	class Deltaproteobacteria id.3087	TRUE	reported	igd	1.804270074	0.186900005	0.000464723	0.006454587	1299.784707
rs17084793	ebi-a-GCST90016915	18	69312914	-0.0710762	0.015953	5.69E-06	14306	G	A	class Deltaproteobacteria id.3087	TRUE	reported	igd	1.908101511	0.160999998	0.000374855	0.006454587	1299.784707
rs17791387	ebi-a-GCST90016915	9	81834426	-0.0735881	0.0154246	1.60E-06	14306	A	G	class Deltaproteobacteria id.3087	TRUE	reported	igd	1.844900807	0.141200006	0.000385857	0.006454587	1299.784707
rs2692012	ebi-a-GCST90016915	1	203991605	-0.110335	0.0253336	3.14E-06	14306	G	A	class Deltaproteobacteria id.3087	TRUE	reported	igd	3.030093428	0.936399996	0.000157929	0.006454587	1299.784707
rs2838334	ebi-a-GCST90016915	21	45064961	0.0561722	0.0124124	5.45E-06	14306	G	A	class Deltaproteobacteria id.3087	TRUE	reported	igd	1.484618517	0.323100001	0.000626188	0.006454587	1299.784707
rs3935584	ebi-a-GCST90016915	2	233929283	-0.0523484	0.011566	7.50E-06	14306	C	T	class Deltaproteobacteria id.3087	TRUE	reported	igd	1.383382566	0.495999992	0.00071592	0.006454587	1299.784707
rs4506934	ebi-a-GCST90016915	17	2856662	-0.0936514	0.02012	3.59E-06	14306	C	T	class Deltaproteobacteria id.3087	TRUE	reported	igd	2.406506764	0.112300001	0.000301947	0.006454587	1299.784707
rs55744759	ebi-a-GCST90016915	8	57867671	-0.0779693	0.0170738	7.31E-06	14306	A	G	class Deltaproteobacteria id.3087	TRUE	reported	igd	2.042157813	0.116300002	0.000299629	0.006454587	1299.784707
rs6058181	ebi-a-GCST90016915	20	33694801	0.0825716	0.0165958	3.40E-07	14306	C	T	class Deltaproteobacteria id.3087	TRUE	reported	igd	1.984985336	0.123300001	0.000374103	0.006454587	1299.784707
rs62020470	ebi-a-GCST90016915	15	96161065	-0.0585411	0.0129358	4.85E-06	14306	A	G	class Deltaproteobacteria id.3087	TRUE	reported	igd	1.547221183	0.25940001	0.000550048	0.006454587	1299.784707
rs9928243	ebi-a-GCST90016915	16	71541641	-0.0538457	0.0117718	5.02E-06	14306	C	A	class Deltaproteobacteria id.3087	TRUE	reported	igd	1.407997829	0.425399989	0.000714976	0.006454587	1299.784707
rs11671100	ebi-a-GCST90016958	19	711637	-0.160034	0.0349472	4.08E-06	14306	A	C	family Victivallaceae id.2255	TRUE	reported	igd	4.179953936	0.200800002	0.000470469	0.006469835	1302.875102
rs11764871	ebi-a-GCST90016958	7	146808977	0.127099	0.025656	7.49E-07	14306	G	T	family Victivallaceae id.2255	TRUE	reported	igd	3.068654947	0.250499994	0.000644166	0.006469835	1302.875102
rs2546105	ebi-a-GCST90016958	5	94692439	-0.126643	0.0257111	1.03E-06	14306	T	A	family Victivallaceae id.2255	TRUE	reported	igd	3.075245331	0.754499972	0.000628266	0.006469835	1302.875102
rs2944282	ebi-a-GCST90016958	7	57589803	-0.124197	0.0257026	1.57E-06	14306	T	C	family Victivallaceae id.2255	TRUE	reported	igd	3.074228666	0.300199986	0.000685748	0.006469835	1302.875102
rs34962571	ebi-a-GCST90016958	12	131103256	-0.186945	0.0418412	6.25E-06	14306	A	C	family Victivallaceae id.2255	TRUE	reported	igd	5.004529365	0.082500003	0.000211247	0.006469835	1302.875102
rs4396289	ebi-a-GCST90016958	11	9316730	-0.152918	0.0288525	1.54E-07	14306	C	T	family Victivallaceae id.2255	TRUE	reported	igd	3.450980935	0.159999996	0.00052779	0.006469835	1302.875102
rs61702987	ebi-a-GCST90016958	2	31211657	0.145501	0.0300007	3.08E-06	14306	T	C	family Victivallaceae id.2255	TRUE	reported	igd	3.588314487	0.174999997	0.000474759	0.006469835	1302.875102
rs62570196	ebi-a-GCST90016958	9	111086170	-0.246101	0.0483077	2.70E-07	14306	C	T	family Victivallaceae id.2255	TRUE	reported	igd	5.777972506	0.06859	0.000231797	0.006469835	1302.875102
rs6545794	ebi-a-GCST90016958	2	60484909	-0.197786	0.0410495	5.97E-07	14306	A	G	family Victivallaceae id.2255	TRUE	reported	igd	4.909835955	0.088469997	0.00026173	0.006469835	1302.875102
rs67832247	ebi-a-GCST90016958	2	2649472	-0.123489	0.0266695	3.24E-06	14306	C	T	family Victivallaceae id.2255	TRUE	reported	igd	3.189877343	0.269400001	0.000589951	0.006469835	1302.875102
rs7077363	ebi-a-GCST90016958	10	95286954	0.148942	0.0318366	2.83E-06	14306	G	A	family Victivallaceae id.2255	TRUE	reported	igd	3.807902249	0.164000005	0.000419511	0.006469835	1302.875102
rs7314815	ebi-a-GCST90016958	12	102525047	0.101088	0.0225594	6.40E-06	14306	G	A	family Victivallaceae id.2255	TRUE	reported	igd	2.698277768	0.503000021	0.000701747	0.006469835	1302.875102
rs7627405	ebi-a-GCST90016958	3	9968555	-0.134158	0.0301427	8.19E-06	14306	C	T	family Victivallaceae id.2255	TRUE	reported	igd	3.605298779	0.166999996	0.00038525	0.006469835	1302.875102
rs7860510	ebi-a-GCST90016958	9	94128796	0.164855	0.0375128	9.60E-06	14306	G	C	family Victivallaceae id.2255	TRUE	reported	igd	4.486819431	0.09742	0.000237406	0.006469835	1302.875102
rs111966731	ebi-a-GCST90016943	15	93941937	0.204031	0.0445746	4.56E-06	14306	T	C	family Oxalobacteraceae id.2966	TRUE	reported	igd	5.331465031	0.071570002	0.00019463	0.006164846	1329.631806
rs11246212	ebi-a-GCST90016943	11	610277	-0.13607	0.0291797	4.51E-06	14306	C	T	family Oxalobacteraceae id.2966	TRUE	reported	igd	3.490116572	0.874800026	0.000332957	0.006164846	1329.631806
rs12002250	ebi-a-GCST90016943	9	19682558	0.196145	0.044523	5.53E-06	14306	A	C	family Oxalobacteraceae id.2966	TRUE	reported	igd	5.325293274	0.059640002	0.00015217	0.006164846	1329.631806
rs12509763	ebi-a-GCST90016943	4	84254259	-0.16332	0.0360823	8.05E-06	14306	C	G	family Oxalobacteraceae id.2966	TRUE	reported	igd	4.315720627	0.116300002	0.000294365	0.006164846	1329.631806
rs1569853	ebi-a-GCST90016943	6	38550301	-0.140043	0.0281704	7.45E-07	14306	T	C	family Oxalobacteraceae id.2966	TRUE	reported	igd	3.369396528	0.1382	0.000411494	0.006164846	1329.631806
rs17138946	ebi-a-GCST90016943	16	5984558	-0.189444	0.0430248	8.09E-06	14306	G	T	family Oxalobacteraceae id.2966	TRUE	reported	igd	5.146097029	0.046720002	0.000120714	0.006164846	1329.631806
rs36057338	ebi-a-GCST90016943	4	189935314	0.181604	0.0398742	6.26E-06	14306	G	T	family Oxalobacteraceae id.2966	TRUE	reported	igd	4.769261035	0.075549997	0.000202533	0.006164846	1329.631806
rs4428215	ebi-a-GCST90016943	3	171947435	0.12561	0.0230053	4.88E-08	14306	G	A	family Oxalobacteraceae id.2966	TRUE	reported	igd	2.751610838	0.260399997	0.00080268	0.006164846	1329.631806
rs561239	ebi-a-GCST90016943	12	18793583	0.105525	0.0236769	7.19E-06	14306	A	G	family Oxalobacteraceae id.2966	TRUE	reported	igd	2.831939364	0.282299995	0.000562635	0.006164846	1329.631806
rs6000536	ebi-a-GCST90016943	22	37421469	-0.118383	0.0241355	7.39E-07	14306	C	T	family Oxalobacteraceae id.2966	TRUE	reported	igd	2.886791452	0.210700005	0.000559351	0.006164846	1329.631806
rs62435498	ebi-a-GCST90016943	7	1794263	0.181521	0.0400608	7.46E-06	14306	C	A	family Oxalobacteraceae id.2966	TRUE	reported	igd	4.79157983	0.064609997	0.000173468	0.006164846	1329.631806
rs736744	ebi-a-GCST90016943	9	87514407	-0.105642	0.0200648	1.49E-07	14306	T	C	family Oxalobacteraceae id.2966	TRUE	reported	igd	2.39990442	0.584500015	0.000941176	0.006164846	1329.631806
rs7993559	ebi-a-GCST90016943	13	23443627	-0.0921059	0.0201114	5.04E-06	14306	A	C	family Oxalobacteraceae id.2966	TRUE	reported	igd	2.405478138	0.537800014	0.000728875	0.006164846	1329.631806
rs80330081	ebi-a-GCST90016943	4	67427392	-0.18756	0.0423688	6.64E-06	14306	A	C	family Oxalobacteraceae id.2966	TRUE	reported	igd	5.067634383	0.065609999	0.000167957	0.006164846	1329.631806
rs934049	ebi-a-GCST90016943	2	16056779	0.109751	0.0238636	4.21E-06	14306	G	A	family Oxalobacteraceae id.2966	TRUE	reported	igd	2.85427012	0.227599993	0.000519842	0.006164846	1329.631806
rs117347059	ebi-a-GCST90017012	7	129433205	-0.128261	0.0285123	9.17E-06	14306	G	C	genus Gordonibacter id.821	TRUE	reported	igd	3.410290398	0.206799999	0.000464055	0.006276112	1353.781062
rs13412653	ebi-a-GCST90017012	2	30158494	0.107597	0.0239228	8.61E-06	14306	A	C	genus Gordonibacter id.821	TRUE	reported	igd	2.861350896	0.353899986	0.000646649	0.006276112	1353.781062
rs16955299	ebi-a-GCST90017012	17	52957210	-0.196423	0.0433538	6.37E-06	14306	G	A	genus Gordonibacter id.821	TRUE	reported	igd	5.18544796	0.083499998	0.000219615	0.006276112	1353.781062
rs322296	ebi-a-GCST90017012	7	136937189	0.17869	0.037722	4.02E-06	14306	G	A	genus Gordonibacter id.821	TRUE	reported	igd	4.51184136	0.1193	0.000329603	0.006276112	1353.781062
rs35042269	ebi-a-GCST90017012	4	8142607	-0.180293	0.0403296	8.11E-06	14306	C	A	genus Gordonibacter id.821	TRUE	reported	igd	4.823730378	0.188899994	0.000428083	0.006276112	1353.781062
rs3765837	ebi-a-GCST90017012	1	210628449	-0.190729	0.0433608	7.17E-06	14306	T	G	genus Gordonibacter id.821	TRUE	reported	igd	5.186285214	0.078529999	0.000195735	0.006276112	1353.781062
rs4596722	ebi-a-GCST90017012	9	88787144	-0.102908	0.0231571	9.06E-06	14306	G	A	genus Gordonibacter id.821	TRUE	reported	igd	2.769767286	0.523899972	0.000688634	0.006276112	1353.781062
rs61934597	ebi-a-GCST90017012	12	131024079	-0.172495	0.0388567	8.37E-06	14306	C	T	genus Gordonibacter id.821	TRUE	reported	igd	4.647560208	0.075549997	0.00019242	0.006276112	1353.781062
rs71545975	ebi-a-GCST90017012	7	47144505	-0.153972	0.0338918	7.04E-06	14306	A	G	genus Gordonibacter id.821	TRUE	reported	igd	4.053719978	0.172999993	0.000412817	0.006276112	1353.781062
rs7220558	ebi-a-GCST90017012	17	10148653	0.116884	0.0234834	6.71E-07	14306	A	T	genus Gordonibacter id.821	TRUE	reported	igd	2.808795276	0.432399988	0.000850018	0.006276112	1353.781062
rs72714787	ebi-a-GCST90017012	4	136768501	0.181405	0.0377102	1.43E-06	14306	C	A	genus Gordonibacter id.821	TRUE	reported	igd	4.510429989	0.104400001	0.000302487	0.006276112	1353.781062
rs72939513	ebi-a-GCST90017012	1	83136096	-0.21399	0.0490592	7.98E-06	14306	A	G	genus Gordonibacter id.821	TRUE	reported	igd	5.867857686	0.053679999	0.000135116	0.006276112	1353.781062
rs7294633	ebi-a-GCST90017012	12	29024534	-0.12867	0.0249946	3.44E-07	14306	T	C	genus Gordonibacter id.821	TRUE	reported	igd	2.98954642	0.649100006	0.000843857	0.006276112	1353.781062
rs76287110	ebi-a-GCST90017012	3	187450354	-0.242965	0.0466177	1.67E-07	14306	A	T	genus Gordonibacter id.821	TRUE	reported	igd	5.575835506	0.070579998	0.00024911	0.006276112	1353.781062
rs768830	ebi-a-GCST90017012	7	18970607	-0.149852	0.0333315	7.76E-06	14306	A	G	genus Gordonibacter id.821	TRUE	reported	igd	3.986703788	0.870800018	0.000317913	0.006276112	1353.781062
rs10829821	ebi-a-GCST90017050	10	132651293	-0.097606	0.0216072	3.47E-06	14306	T	C	genus Ruminiclostridium6 id.11356	TRUE	reported	igd	2.584387324	0.085490003	0.000223034	0.005631239	1375.551413
rs116969552	ebi-a-GCST90017050	10	128214403	-0.166823	0.0376681	9.16E-06	14306	A	G	genus Ruminiclostridium6 id.11356	TRUE	reported	igd	4.505394505	0.03579	9.46E-05	0.005631239	1375.551413
rs11992182	ebi-a-GCST90017050	8	79766499	0.0625299	0.0137876	4.65E-06	14306	A	C	genus Ruminiclostridium6 id.11356	TRUE	reported	igd	1.649103015	0.288300008	0.000589999	0.005631239	1375.551413
rs1756364	ebi-a-GCST90017050	14	20954661	0.0999189	0.0197169	2.54E-07	14306	G	T	genus Ruminiclostridium6 id.11356	TRUE	reported	igd	2.358292904	0.121299997	0.000382676	0.005631239	1375.551413
rs1871858	ebi-a-GCST90017050	15	61047117	-0.105422	0.0237274	9.12E-06	14306	C	G	genus Ruminiclostridium6 id.11356	TRUE	reported	igd	2.837979553	0.079520002	0.000202006	0.005631239	1375.551413
rs2548459	ebi-a-GCST90017050	19	49209339	0.0554866	0.0122755	6.40E-06	14306	C	T	genus Ruminiclostridium6 id.11356	TRUE	reported	igd	1.468244224	0.470200002	0.000711548	0.005631239	1375.551413
rs35362464	ebi-a-GCST90017050	4	36478011	0.0720077	0.0165387	8.99E-06	14306	C	A	genus Ruminiclostridium6 id.11356	TRUE	reported	igd	1.978155737	0.151099995	0.000339929	0.005631239	1375.551413
rs61060922	ebi-a-GCST90017050	16	72136154	0.15913	0.0322283	1.09E-06	14306	T	G	genus Ruminiclostridium6 id.11356	TRUE	reported	igd	3.854752582	0.04473	0.000145635	0.005631239	1375.551413
rs663262	ebi-a-GCST90017050	11	86179076	0.13498	0.0310715	3.39E-06	14306	C	T	genus Ruminiclostridium6 id.11356	TRUE	reported	igd	3.716390404	0.948300004	0.000129349	0.005631239	1375.551413
rs67479537	ebi-a-GCST90017050	19	10115515	0.118994	0.026487	9.30E-06	14306	T	C	genus Ruminiclostridium6 id.11356	TRUE	reported	igd	3.16804894	0.079520002	0.000206532	0.005631239	1375.551413
rs71414120	ebi-a-GCST90017050	14	56938952	0.200894	0.0406434	1.08E-06	14306	T	G	genus Ruminiclostridium6 id.11356	TRUE	reported	igd	4.861263271	0.076540001	0.000241419	0.005631239	1375.551413
rs72991535	ebi-a-GCST90017050	18	76018244	0.135604	0.0295174	4.95E-06	14306	T	G	genus Ruminiclostridium6 id.11356	TRUE	reported	igd	3.53050809	0.059640002	0.000165475	0.005631239	1375.551413
rs73176030	ebi-a-GCST90017050	7	101271282	0.058665	0.013208	7.29E-06	14306	T	C	genus Ruminiclostridium6 id.11356	TRUE	reported	igd	1.579778397	0.318100005	0.000598247	0.005631239	1375.551413
rs77193512	ebi-a-GCST90017050	11	40289063	0.0736533	0.0153163	1.30E-06	14306	A	G	genus Ruminiclostridium6 id.11356	TRUE	reported	igd	1.831947294	0.166999996	0.000449728	0.005631239	1375.551413
rs792058	ebi-a-GCST90017050	2	5548605	0.0554234	0.0125423	8.58E-06	14306	G	A	genus Ruminiclostridium6 id.11356	TRUE	reported	igd	1.500155556	0.427399993	0.000668082	0.005631239	1375.551413
rs79968172	ebi-a-GCST90017050	1	240503826	0.11614	0.0243083	1.66E-06	14306	G	A	genus Ruminiclostridium6 id.11356	TRUE	reported	igd	2.907459661	0.055670001	0.000167769	0.005631239	1375.551413
rs9555756	ebi-a-GCST90017050	13	111703249	-0.0804138	0.0176692	7.10E-06	14306	A	C	genus Ruminiclostridium6 id.11356	TRUE	reported	igd	2.113372233	0.124300003	0.000315185	0.005631239	1375.551413
rs12415649	ebi-a-GCST90017014	10	125021315	0.0839384	0.0190567	7.88E-06	14306	G	C	genus Holdemanella id.11393	TRUE	reported	igd	2.279327905	0.237599999	0.000491323	0.006838967	1377.721729
rs12513188	ebi-a-GCST90017014	4	71000791	0.0903906	0.0195276	4.65E-06	14306	G	A	genus Holdemanella id.11393	TRUE	reported	igd	2.335651167	0.221699998	0.00051686	0.006838967	1377.721729
rs17586763	ebi-a-GCST90017014	13	50932063	-0.227285	0.0510135	7.72E-06	14306	T	C	genus Holdemanella id.11393	TRUE	reported	igd	6.101606999	0.017890001	4.88E-05	0.006838967	1377.721729
rs1830029	ebi-a-GCST90017014	7	14728950	0.0954096	0.021093	5.35E-06	14306	G	C	genus Holdemanella id.11393	TRUE	reported	igd	2.522885049	0.820100009	0.000422005	0.006838967	1377.721729
rs1926302	ebi-a-GCST90017014	1	65153340	-0.107972	0.0231421	7.50E-06	14306	G	A	genus Holdemanella id.11393	TRUE	reported	igd	2.76797317	0.153099999	0.000394581	0.006838967	1377.721729
rs34187114	ebi-a-GCST90017014	8	138623633	-0.104505	0.022601	5.13E-06	14306	C	A	genus Holdemanella id.11393	TRUE	reported	igd	2.703253448	0.165999994	0.000413814	0.006838967	1377.721729
rs35228298	ebi-a-GCST90017014	3	85392882	0.0934832	0.0202886	7.30E-06	14306	G	A	genus Holdemanella id.11393	TRUE	reported	igd	2.426672621	0.2465	0.000551283	0.006838967	1377.721729
rs4541991	ebi-a-GCST90017014	9	105004835	-0.0927334	0.0194435	2.10E-06	14306	T	C	genus Holdemanella id.11393	TRUE	reported	igd	2.325592161	0.235599995	0.000572705	0.006838967	1377.721729
rs607782	ebi-a-GCST90017014	6	4148609	0.0854214	0.0172515	7.19E-07	14306	C	T	genus Holdemanella id.11393	TRUE	reported	igd	2.0634121	0.618300021	0.000808933	0.006838967	1377.721729
rs62113381	ebi-a-GCST90017014	19	7668225	-0.105447	0.0232029	5.54E-06	14306	T	C	genus Holdemanella id.11393	TRUE	reported	igd	2.775245318	0.158999994	0.00038609	0.006838967	1377.721729
rs73011279	ebi-a-GCST90017014	19	15020095	-0.0961669	0.0199336	1.36E-06	14306	T	C	genus Holdemanella id.11393	TRUE	reported	igd	2.38421189	0.207800001	0.000535639	0.006838967	1377.721729
rs75764681	ebi-a-GCST90017014	10	4494630	-0.283103	0.0598999	1.94E-06	14306	T	C	genus Holdemanella id.11393	TRUE	reported	igd	7.164488794	0.062619999	0.000183306	0.006838967	1377.721729
rs761624	ebi-a-GCST90017014	6	163603171	-0.0959801	0.0179537	1.38E-07	14306	G	C	genus Holdemanella id.11393	TRUE	reported	igd	2.147400621	0.691799998	0.000851882	0.006838967	1377.721729
rs8113760	ebi-a-GCST90017014	19	43851935	0.078999	0.01734	4.62E-06	14306	G	A	genus Holdemanella id.11393	TRUE	reported	igd	2.07399738	0.351900011	0.000661787	0.006838967	1377.721729
rs10031059	ebi-a-GCST90017042	4	35358594	0.121167	0.0225844	1.24E-07	14306	C	T	genus Peptococcus id.2037	TRUE	reported	igd	2.701267961	0.779299974	0.000692102	0.006081206	1398.816245
rs11001941	ebi-a-GCST90017042	10	78716030	-0.195611	0.0392217	1.33E-06	14306	G	A	genus Peptococcus id.2037	TRUE	reported	igd	4.691217016	0.067589998	0.000219147	0.006081206	1398.816245
rs11030569	ebi-a-GCST90017042	11	4019788	-0.17402	0.0374133	3.13E-06	14306	A	T	genus Peptococcus id.2037	TRUE	reported	igd	4.474918465	0.077529997	0.000216312	0.006081206	1398.816245
rs12069354	ebi-a-GCST90017042	1	216223782	0.16763	0.0379501	9.28E-06	14306	C	T	genus Peptococcus id.2037	TRUE	reported	igd	4.539123874	0.066600002	0.000169563	0.006081206	1398.816245
rs2054133	ebi-a-GCST90017042	2	33691809	-0.0895433	0.0188332	2.14E-06	14306	A	G	genus Peptococcus id.2037	TRUE	reported	igd	2.252595586	0.52579999	0.000787974	0.006081206	1398.816245
rs34282744	ebi-a-GCST90017042	15	75073172	0.191797	0.0399832	1.84E-06	14306	G	C	genus Peptococcus id.2037	TRUE	reported	igd	4.782298273	0.061629999	0.00018604	0.006081206	1398.816245
rs36121075	ebi-a-GCST90017042	20	43118017	-0.14067	0.030628	6.99E-06	14306	A	G	genus Peptococcus id.2037	TRUE	reported	igd	3.663344392	0.128199995	0.000329596	0.006081206	1398.816245
rs413827	ebi-a-GCST90017042	14	57985112	0.110229	0.0237523	3.30E-06	14306	G	A	genus Peptococcus id.2037	TRUE	reported	igd	2.840957784	0.212699994	0.000504197	0.006081206	1398.816245
rs5770862	ebi-a-GCST90017042	22	50973113	0.162018	0.0356813	3.22E-06	14306	T	C	genus Peptococcus id.2037	TRUE	reported	igd	4.267757943	0.066600002	0.000179184	0.006081206	1398.816245
rs6918730	ebi-a-GCST90017042	6	99020289	-0.135311	0.0289742	1.15E-06	14306	A	G	genus Peptococcus id.2037	TRUE	reported	igd	3.465537191	0.90259999	0.000268046	0.006081206	1398.816245
rs7033353	ebi-a-GCST90017042	9	104595848	-0.090152	0.018995	2.22E-06	14306	G	T	genus Peptococcus id.2037	TRUE	reported	igd	2.271948111	0.580500007	0.000766864	0.006081206	1398.816245
rs72850165	ebi-a-GCST90017042	11	968356	-0.134304	0.0300423	5.74E-06	14306	T	C	genus Peptococcus id.2037	TRUE	reported	igd	3.593290167	0.1083	0.000269818	0.006081206	1398.816245
rs74592222	ebi-a-GCST90017042	1	75971700	0.137957	0.0302965	8.55E-06	14306	G	A	genus Peptococcus id.2037	TRUE	reported	igd	3.623694443	0.117299996	0.000300141	0.006081206	1398.816245
rs75754569	ebi-a-GCST90017042	3	17793504	0.181434	0.0319429	1.10E-08	14306	C	G	genus Peptococcus id.2037	TRUE	reported	igd	3.820616547	0.110299997	0.000442608	0.006081206	1398.816245
rs7766680	ebi-a-GCST90017042	6	162239191	0.0976832	0.0214155	3.51E-06	14306	G	C	genus Peptococcus id.2037	TRUE	reported	igd	2.561458529	0.248500004	0.000543188	0.006081206	1398.816245
rs77681628	ebi-a-GCST90017042	13	91182556	0.200307	0.0387328	2.69E-07	14306	C	T	genus Peptococcus id.2037	TRUE	reported	igd	4.632740815	0.058649998	0.000206426	0.006081206	1398.816245
rs12406309	ebi-a-GCST90017063	1	108074445	-0.063193	0.0142275	9.79E-06	14306	A	C	genus Ruminococcus2 id.11374	TRUE	reported	igd	1.701718439	0.190899998	0.000425991	0.006510046	1404.572155
rs12986628	ebi-a-GCST90017063	2	238103439	-0.0665937	0.0140168	2.14E-06	14306	T	C	genus Ruminococcus2 id.11374	TRUE	reported	igd	1.676517098	0.787299991	0.000528431	0.006510046	1404.572155
rs1819812	ebi-a-GCST90017063	7	151435722	0.0842356	0.0184893	5.28E-06	14306	G	T	genus Ruminococcus2 id.11374	TRUE	reported	igd	2.211462501	0.116300002	0.000298227	0.006510046	1404.572155
rs2368224	ebi-a-GCST90017063	2	182656416	0.199648	0.0438453	3.63E-06	14306	T	G	genus Ruminococcus2 id.11374	TRUE	reported	igd	5.244235141	0.047710001	0.000131697	0.006510046	1404.572155
rs2846589	ebi-a-GCST90017063	18	862477	-0.0522093	0.0116382	7.59E-06	14306	T	G	genus Ruminococcus2 id.11374	TRUE	reported	igd	1.392018242	0.545700014	0.000697481	0.006510046	1404.572155
rs2997412	ebi-a-GCST90017063	13	62067781	0.0568439	0.0122325	4.22E-06	14306	G	A	genus Ruminococcus2 id.11374	TRUE	reported	igd	1.463101093	0.719699979	0.000609009	0.006510046	1404.572155
rs4400279	ebi-a-GCST90017063	7	16804578	0.0546114	0.0120077	5.80E-06	14306	A	G	genus Ruminococcus2 id.11374	TRUE	reported	igd	1.436213284	0.363799989	0.000669291	0.006510046	1404.572155
rs4799823	ebi-a-GCST90017063	18	33456427	0.0837001	0.0182263	5.40E-06	14306	C	T	genus Ruminococcus2 id.11374	TRUE	reported	igd	2.180005678	0.139200002	0.000353271	0.006510046	1404.572155
rs55707116	ebi-a-GCST90017063	9	79919385	0.0865522	0.0189141	8.01E-06	14306	C	A	genus Ruminococcus2 id.11374	TRUE	reported	igd	2.262271848	0.102399997	0.000269079	0.006510046	1404.572155
rs58681734	ebi-a-GCST90017063	9	137557890	0.0723875	0.0160787	4.18E-06	14306	A	G	genus Ruminococcus2 id.11374	TRUE	reported	igd	1.923136198	0.151099995	0.000363461	0.006510046	1404.572155
rs61791565	ebi-a-GCST90017063	4	24655463	-0.0523503	0.0117119	6.79E-06	14306	T	C	genus Ruminococcus2 id.11374	TRUE	reported	igd	1.400833329	0.368800014	0.00065021	0.006510046	1404.572155
rs75140805	ebi-a-GCST90017063	11	12148588	0.0836825	0.0176445	3.95E-06	14306	T	G	genus Ruminococcus2 id.11374	TRUE	reported	igd	2.110417923	0.158099994	0.000418557	0.006510046	1404.572155
rs7635831	ebi-a-GCST90017063	3	173040924	0.0618344	0.0129031	1.98E-06	14306	G	A	genus Ruminococcus2 id.11374	TRUE	reported	igd	1.543310011	0.293199986	0.000665341	0.006510046	1404.572155
rs7693984	ebi-a-GCST90017063	4	4268322	-0.102822	0.0235087	9.42E-06	14306	G	A	genus Ruminococcus2 id.11374	TRUE	reported	igd	2.81182135	0.082500003	0.000202436	0.006510046	1404.572155
rs78120384	ebi-a-GCST90017063	3	106664363	-0.192815	0.0392045	3.31E-07	14306	A	G	genus Ruminococcus2 id.11374	TRUE	reported	igd	4.689159763	0.072559997	0.000227565	0.006510046	1404.572155
rs1035406	ebi-a-GCST90017106	5	119372737	-0.114725	0.0247994	4.07E-06	14306	G	A	order Rhodospirillales id.2667	TRUE	reported	igd	2.966198998	0.099399999	0.000267833	0.006549802	1413.206388
rs11591293	ebi-a-GCST90017106	10	113419797	0.0722755	0.0158186	4.69E-06	14306	G	T	order Rhodospirillales id.2667	TRUE	reported	igd	1.892026238	0.419499993	0.000710709	0.006549802	1413.206388
rs11630875	ebi-a-GCST90017106	15	61775734	0.0945198	0.0202139	3.70E-06	14306	T	C	order Rhodospirillales id.2667	TRUE	reported	igd	2.417737927	0.181899995	0.000454879	0.006549802	1413.206388
rs13336560	ebi-a-GCST90017106	16	88554243	-0.0695313	0.0157065	9.75E-06	14306	C	T	order Rhodospirillales id.2667	TRUE	reported	igd	1.878618215	0.45629999	0.00067971	0.006549802	1413.206388
rs1549633	ebi-a-GCST90017106	5	27945645	0.0996735	0.0216667	3.88E-06	14306	A	C	order Rhodospirillales id.2667	TRUE	reported	igd	2.591503982	0.156100005	0.000389744	0.006549802	1413.206388
rs3730086	ebi-a-GCST90017106	5	67577051	0.0800354	0.0178737	7.98E-06	14306	A	G	order Rhodospirillales id.2667	TRUE	reported	igd	2.137832006	0.238600001	0.000509249	0.006549802	1413.206388
rs3754624	ebi-a-GCST90017106	2	225633812	0.094128	0.0198389	2.68E-06	14306	C	T	order Rhodospirillales id.2667	TRUE	reported	igd	2.372885042	0.162	0.000427241	0.006549802	1413.206388
rs4278423	ebi-a-GCST90017106	10	2670553	0.105215	0.0233778	3.98E-06	14306	T	C	order Rhodospirillales id.2667	TRUE	reported	igd	2.796164703	0.106399998	0.000269243	0.006549802	1413.206388
rs4822789	ebi-a-GCST90017106	22	27173098	0.0727755	0.0159522	7.33E-06	14306	G	C	order Rhodospirillales id.2667	TRUE	reported	igd	1.908005825	0.3926	0.000693851	0.006549802	1413.206388
rs55876211	ebi-a-GCST90017106	3	84471266	-0.0865002	0.0195197	7.87E-06	14306	C	T	order Rhodospirillales id.2667	TRUE	reported	igd	2.334706267	0.172000006	0.000390984	0.006549802	1413.206388
rs61933850	ebi-a-GCST90017106	12	73139398	0.164663	0.0360285	7.00E-06	14306	G	A	order Rhodospirillales id.2667	TRUE	reported	igd	4.309285733	0.090460002	0.000240265	0.006549802	1413.206388
rs7001029	ebi-a-GCST90017106	8	131958403	0.120726	0.0260989	2.83E-06	14306	C	T	order Rhodospirillales id.2667	TRUE	reported	igd	3.121629194	0.093440004	0.000253395	0.006549802	1413.206388
rs76784716	ebi-a-GCST90017106	2	169033340	0.136039	0.0284399	1.31E-06	14306	A	G	order Rhodospirillales id.2667	TRUE	reported	igd	3.401630801	0.071570002	0.000212551	0.006549802	1413.206388
rs77304857	ebi-a-GCST90017106	4	134248015	-0.0997433	0.0222165	6.02E-06	14306	C	A	order Rhodospirillales id.2667	TRUE	reported	igd	2.657264291	0.112300001	0.000280914	0.006549802	1413.206388
rs9813022	ebi-a-GCST90017106	3	13726736	-0.0830794	0.0162642	3.07E-07	14306	A	G	order Rhodospirillales id.2667	TRUE	reported	igd	1.945323425	0.30219999	0.000769234	0.006549802	1413.206388
rs10805326	ebi-a-GCST90017018	4	14324623	-0.0775151	0.0139665	3.55E-08	14306	A	G	genus Intestinibacter id.11345	TRUE	reported	igd	1.670500831	0.721700013	0.000864926	0.006658369	1436.788028
rs11109097	ebi-a-GCST90017018	12	97928437	-0.0624272	0.0138539	5.49E-06	14306	T	C	genus Intestinibacter id.11345	TRUE	reported	igd	1.657033005	0.687900007	0.000609445	0.006658369	1436.788028
rs118030283	ebi-a-GCST90017018	16	5993076	-0.151829	0.0324471	2.67E-06	14306	G	A	genus Intestinibacter id.11345	TRUE	reported	igd	3.880922745	0.037769999	0.000111249	0.006658369	1436.788028
rs16938435	ebi-a-GCST90017018	9	21502923	-0.112189	0.0235439	1.80E-06	14306	T	C	genus Intestinibacter id.11345	TRUE	reported	igd	2.816031541	0.06064	0.00018082	0.006658369	1436.788028
rs2098844	ebi-a-GCST90017018	11	127703160	0.0575295	0.0128416	6.79E-06	14306	T	C	genus Intestinibacter id.11345	TRUE	reported	igd	1.535954138	0.575500011	0.000685453	0.006658369	1436.788028
rs2702387	ebi-a-GCST90017018	4	179361262	-0.0608559	0.0132145	4.26E-06	14306	G	A	genus Intestinibacter id.11345	TRUE	reported	igd	1.580555847	0.648100019	0.000676203	0.006658369	1436.788028
rs4327025	ebi-a-GCST90017018	15	92446683	-0.0810346	0.0154397	1.64E-07	14306	G	A	genus Intestinibacter id.11345	TRUE	reported	igd	1.846706883	0.194800004	0.000604043	0.006658369	1436.788028
rs447950	ebi-a-GCST90017018	5	148846426	0.0628342	0.0136652	5.64E-06	14306	A	G	genus Intestinibacter id.11345	TRUE	reported	igd	1.634463034	0.299199998	0.000619766	0.006658369	1436.788028
rs478972	ebi-a-GCST90017018	11	125663184	0.142681	0.0297116	1.82E-06	14306	C	T	genus Intestinibacter id.11345	TRUE	reported	igd	3.553735903	0.940400004	0.000180697	0.006658369	1436.788028
rs6062862	ebi-a-GCST90017018	20	61325223	0.0924508	0.0204658	6.68E-06	14306	A	G	genus Intestinibacter id.11345	TRUE	reported	igd	2.447867104	0.09443	0.000243954	0.006658369	1436.788028
rs62430350	ebi-a-GCST90017018	6	170918194	0.151096	0.0351476	6.84E-06	14306	T	C	genus Intestinibacter id.11345	TRUE	reported	igd	4.203923317	0.05765	0.000140358	0.006658369	1436.788028
rs68093214	ebi-a-GCST90017018	3	70657785	0.0662258	0.0149877	9.26E-06	14306	C	T	genus Intestinibacter id.11345	TRUE	reported	igd	1.792644206	0.257499993	0.000521879	0.006658369	1436.788028
rs6875660	ebi-a-GCST90017018	5	159686256	0.0890455	0.0193905	3.06E-06	14306	C	T	genus Intestinibacter id.11345	TRUE	reported	igd	2.319252953	0.123300001	0.000318692	0.006658369	1436.788028
rs893394	ebi-a-GCST90017018	2	20054971	0.0583322	0.0130729	7.85E-06	14306	G	A	genus Intestinibacter id.11345	TRUE	reported	igd	1.563619398	0.419499993	0.000677827	0.006658369	1436.788028
rs9348442	ebi-a-GCST90017018	6	10303945	0.099082	0.0221625	6.26E-06	14306	C	T	genus Intestinibacter id.11345	TRUE	reported	igd	2.650805475	0.087480001	0.000223057	0.006658369	1436.788028
rs10028567	ebi-a-GCST90016952	4	53657577	-0.0934027	0.0190343	3.72E-06	14306	C	T	family Streptococcaceae id.1850	TRUE	reported	igd	2.276648693	0.08151	0.000252024	0.005885699	1438.076751
rs11110281	ebi-a-GCST90016952	12	100584014	-0.130554	0.0225943	1.40E-08	14306	T	C	family Streptococcaceae id.1850	TRUE	reported	igd	2.702452077	0.067589998	0.00029416	0.005885699	1438.076751
rs16950051	ebi-a-GCST90016952	12	120729505	0.107008	0.0236973	5.34E-06	14306	A	G	family Streptococcaceae id.1850	TRUE	reported	igd	2.834379361	0.058649998	0.000157386	0.005885699	1438.076751
rs2370083	ebi-a-GCST90016952	14	97526750	-0.0842751	0.0184509	4.26E-06	14306	G	T	family Streptococcaceae id.1850	TRUE	reported	igd	2.206869565	0.088469997	0.000235203	0.005885699	1438.076751
rs2952251	ebi-a-GCST90016952	8	10143164	0.0639298	0.0126525	3.72E-07	14306	G	A	family Streptococcaceae id.1850	TRUE	reported	igd	1.513336324	0.747500002	0.000673656	0.005885699	1438.076751
rs35344081	ebi-a-GCST90016952	16	991253	0.0609349	0.0129703	2.64E-06	14306	G	A	family Streptococcaceae id.1850	TRUE	reported	igd	1.551347648	0.240600005	0.000563781	0.005885699	1438.076751
rs395407	ebi-a-GCST90016952	5	169689604	0.0826855	0.0172536	1.33E-06	14306	C	G	family Streptococcaceae id.1850	TRUE	reported	igd	2.063663276	0.857900023	0.000391419	0.005885699	1438.076751
rs4968759	ebi-a-GCST90016952	17	61298020	-0.0544035	0.0111271	8.92E-07	14306	A	G	family Streptococcaceae id.1850	TRUE	reported	igd	1.33088675	0.426400006	0.000817387	0.005885699	1438.076751
rs57646748	ebi-a-GCST90016952	4	37452858	-0.088021	0.019876	7.88E-06	14306	G	A	family Streptococcaceae id.1850	TRUE	reported	igd	2.377322487	0.067589998	0.000172789	0.005885699	1438.076751
rs6563952	ebi-a-GCST90016952	16	73391982	-0.0801931	0.0178576	8.71E-06	14306	C	G	family Streptococcaceae id.1850	TRUE	reported	igd	2.135906322	0.907599986	0.000236432	0.005885699	1438.076751
rs6806351	ebi-a-GCST90016952	3	132058723	-0.0619209	0.0135744	6.94E-06	14306	T	C	family Streptococcaceae id.1850	TRUE	reported	igd	1.623602655	0.208700001	0.000480406	0.005885699	1438.076751
rs72739637	ebi-a-GCST90016952	15	41663393	0.0927983	0.0192021	1.82E-06	14306	A	G	family Streptococcaceae id.1850	TRUE	reported	igd	2.296718864	0.106399998	0.000310441	0.005885699	1438.076751
rs76717940	ebi-a-GCST90016952	3	94153993	0.150606	0.0334079	3.09E-06	14306	T	A	family Streptococcaceae id.1850	TRUE	reported	igd	3.995841816	0.06064	0.000161841	0.005885699	1438.076751
rs77968078	ebi-a-GCST90016952	1	240441766	-0.0993013	0.0224788	7.93E-06	14306	G	A	family Streptococcaceae id.1850	TRUE	reported	igd	2.688637388	0.05666	0.000145821	0.005885699	1438.076751
rs7916711	ebi-a-GCST90016952	10	28588269	0.0959639	0.021545	6.33E-06	14306	A	G	family Streptococcaceae id.1850	TRUE	reported	igd	2.576947725	0.064609997	0.00016762	0.005885699	1438.076751
rs957755	ebi-a-GCST90016952	7	46778653	-0.0642449	0.0142702	7.42E-06	14306	T	G	family Streptococcaceae id.1850	TRUE	reported	igd	1.706825687	0.190899998	0.00043766	0.005885699	1438.076751
rs9903102	ebi-a-GCST90016952	17	80576624	-0.0693015	0.0154096	4.92E-06	14306	C	A	family Streptococcaceae id.1850	TRUE	reported	igd	1.843106692	0.164000005	0.000387672	0.005885699	1438.076751
rs10501370	ebi-a-GCST90017000	11	58040621	-0.115589	0.0252489	5.42E-06	14306	C	T	genus Eubacterium hallii group id.11338	TRUE	reported	igd	3.019962656	0.052680001	0.000146219	0.006304218	1450.439493
rs10798999	ebi-a-GCST90017000	1	34308917	0.0601661	0.0126752	2.61E-06	14306	C	T	genus Eubacterium hallii group id.11338	TRUE	reported	igd	1.516051418	0.215700001	0.000532891	0.006304218	1450.439493
rs10808115	ebi-a-GCST90017000	7	100635375	0.0504747	0.0109922	4.42E-06	14306	C	A	genus Eubacterium hallii group id.11338	TRUE	reported	igd	1.314751673	0.521899998	0.000735523	0.006304218	1450.439493
rs117748144	ebi-a-GCST90017000	11	11771637	-0.126582	0.028712	7.86E-06	14306	T	C	genus Eubacterium hallii group id.11338	TRUE	reported	igd	3.434176054	0.042739999	0.000111171	0.006304218	1450.439493
rs13116360	ebi-a-GCST90017000	4	111885431	0.154124	0.0297185	2.94E-07	14306	T	C	genus Eubacterium hallii group id.11338	TRUE	reported	igd	3.554561196	0.062619999	0.000220713	0.006304218	1450.439493
rs138531890	ebi-a-GCST90017000	3	195238086	0.153138	0.0349456	5.43E-06	14306	A	G	genus Eubacterium hallii group id.11338	TRUE	reported	igd	4.179762564	0.053679999	0.000136378	0.006304218	1450.439493
rs17074066	ebi-a-GCST90017000	4	183709536	-0.0813986	0.0189272	9.35E-06	14306	T	C	genus Eubacterium hallii group id.11338	TRUE	reported	igd	2.263838709	0.091449998	0.000214835	0.006304218	1450.439493
rs17474256	ebi-a-GCST90017000	1	104524676	0.0810805	0.0184573	9.45E-06	14306	G	A	genus Eubacterium hallii group id.11338	TRUE	reported	igd	2.207635055	0.123300001	0.000291623	0.006304218	1450.439493
rs281379	ebi-a-GCST90017000	19	49214274	-0.0499523	0.0112153	9.33E-06	14306	A	G	genus Eubacterium hallii group id.11338	TRUE	reported	igd	1.341436149	0.460200012	0.000688939	0.006304218	1450.439493
rs28584818	ebi-a-GCST90017000	3	64664456	0.126115	0.0268627	4.43E-06	14306	A	G	genus Eubacterium hallii group id.11338	TRUE	reported	igd	3.21298555	0.06859	0.000196856	0.006304218	1450.439493
rs60254196	ebi-a-GCST90017000	7	148856720	0.0522832	0.0111865	2.70E-06	14306	G	A	genus Eubacterium hallii group id.11338	TRUE	reported	igd	1.337991447	0.459199995	0.000758379	0.006304218	1450.439493
rs630939	ebi-a-GCST90017000	18	48384463	-0.0508914	0.0114352	9.16E-06	14306	C	T	genus Eubacterium hallii group id.11338	TRUE	reported	igd	1.36773788	0.399599999	0.000664323	0.006304218	1450.439493
rs6550770	ebi-a-GCST90017000	3	23663416	0.198087	0.0443545	4.82E-06	14306	C	T	genus Eubacterium hallii group id.11338	TRUE	reported	igd	5.305139377	0.948300004	0.000136705	0.006304218	1450.439493
rs74018587	ebi-a-GCST90017000	15	62014160	0.208943	0.043822	3.70E-06	14306	C	T	genus Eubacterium hallii group id.11338	TRUE	reported	igd	5.241448281	0.03678	0.000112595	0.006304218	1450.439493
rs78056098	ebi-a-GCST90017000	11	123789877	-0.0507411	0.0113758	8.29E-06	14306	G	T	genus Eubacterium hallii group id.11338	TRUE	reported	igd	1.360633183	0.360799998	0.000641462	0.006304218	1450.439493
rs949971	ebi-a-GCST90017000	3	110283389	-0.0540164	0.0116101	3.29E-06	14306	T	G	genus Eubacterium hallii group id.11338	TRUE	reported	igd	1.388657266	0.383700013	0.000715608	0.006304218	1450.439493
rs11241747	ebi-a-GCST90017052	5	123846318	-0.0533858	0.0120035	6.59E-06	14306	T	C	genus Ruminococcaceae NK4A214 group id.11358	TRUE	reported	igd	1.435710932	0.609300017	0.000658297	0.006368207	1465.255926
rs114244418	ebi-a-GCST90017052	2	235430299	-0.175266	0.0372779	3.59E-06	14306	C	G	genus Ruminococcaceae NK4A214 group id.11358	TRUE	reported	igd	4.458723584	0.040759999	0.000120827	0.006368207	1465.255926
rs11586410	ebi-a-GCST90017052	1	157338888	-0.0863422	0.0169937	3.66E-07	14306	G	A	genus Ruminococcaceae NK4A214 group id.11358	TRUE	reported	igd	2.032577237	0.134200007	0.000419326	0.006368207	1465.255926
rs12642039	ebi-a-GCST90017052	4	159932022	0.0553003	0.0119397	3.43E-06	14306	C	T	genus Ruminococcaceae NK4A214 group id.11358	TRUE	reported	igd	1.428079961	0.634199977	0.000695745	0.006368207	1465.255926
rs12731	ebi-a-GCST90017052	2	239087912	-0.0527684	0.0115053	4.87E-06	14306	A	G	genus Ruminococcaceae NK4A214 group id.11358	TRUE	reported	igd	1.376122379	0.451299995	0.000728222	0.006368207	1465.255926
rs13087692	ebi-a-GCST90017052	3	84725039	-0.0574623	0.012594	8.69E-06	14306	G	T	genus Ruminococcaceae NK4A214 group id.11358	TRUE	reported	igd	1.506339274	0.694800019	0.000617156	0.006368207	1465.255926
rs136761	ebi-a-GCST90017052	22	49796014	0.0587521	0.0119155	8.15E-07	14306	A	G	genus Ruminococcaceae NK4A214 group id.11358	TRUE	reported	igd	1.425185455	0.570599973	0.000832775	0.006368207	1465.255926
rs147475196	ebi-a-GCST90017052	3	26509287	-0.133769	0.0295196	4.72E-06	14306	A	G	genus Ruminococcaceae NK4A214 group id.11358	TRUE	reported	igd	3.530771227	0.077529997	0.000205316	0.006368207	1465.255926
rs34576931	ebi-a-GCST90017052	12	78373555	-0.0873312	0.0194886	4.72E-06	14306	G	C	genus Ruminococcaceae NK4A214 group id.11358	TRUE	reported	igd	2.330986467	0.091449998	0.00023325	0.006368207	1465.255926
rs35559912	ebi-a-GCST90017052	5	35288938	-0.0925071	0.0203674	4.89E-06	14306	T	C	genus Ruminococcaceae NK4A214 group id.11358	TRUE	reported	igd	2.436097707	0.065609999	0.000176803	0.006368207	1465.255926
rs4814689	ebi-a-GCST90017052	20	18030357	-0.1083	0.0230708	4.55E-06	14306	C	T	genus Ruminococcaceae NK4A214 group id.11358	TRUE	reported	igd	2.759445142	0.066600002	0.000191507	0.006368207	1465.255926
rs5994253	ebi-a-GCST90017052	22	17793012	-0.0811302	0.0157621	2.35E-07	14306	A	G	genus Ruminococcaceae NK4A214 group id.11358	TRUE	reported	igd	1.885268403	0.1461	0.000462068	0.006368207	1465.255926
rs62027366	ebi-a-GCST90017052	16	24073806	0.0615389	0.0137612	6.58E-06	14306	T	C	genus Ruminococcaceae NK4A214 group id.11358	TRUE	reported	igd	1.645945372	0.229599997	0.000494523	0.006368207	1465.255926
rs6681678	ebi-a-GCST90017052	1	100248591	0.100174	0.024	9.05E-06	14306	T	C	genus Ruminococcaceae NK4A214 group id.11358	TRUE	reported	igd	2.870584609	0.950299978	0.000115031	0.006368207	1465.255926
rs73158814	ebi-a-GCST90017052	7	132042135	-0.109257	0.0227458	2.20E-06	14306	C	G	genus Ruminococcaceae NK4A214 group id.11358	TRUE	reported	igd	2.720572642	0.073559999	0.00021982	0.006368207	1465.255926
rs7573569	ebi-a-GCST90017052	2	141897042	0.107739	0.0233638	3.23E-06	14306	T	C	genus Ruminococcaceae NK4A214 group id.11358	TRUE	reported	igd	2.794490196	0.071570002	0.000197538	0.006368207	1465.255926
rs10404377	ebi-a-GCST90016939	19	16174657	0.0503183	0.011165	6.99E-06	14306	A	C	family Family XIII id.1957	TRUE	reported	igd	1.335419882	0.577499986	0.000692827	0.007271516	1465.497666
rs118170811	ebi-a-GCST90016939	10	102366896	0.151619	0.0317112	1.80E-06	14306	A	G	family Family XIII id.1957	TRUE	reported	igd	3.792903444	0.039760001	0.000122017	0.007271516	1465.497666
rs12643275	ebi-a-GCST90016939	4	162211872	-0.0550907	0.0116474	2.42E-06	14306	A	T	family Family XIII id.1957	TRUE	reported	igd	1.393118633	0.349900007	0.000711434	0.007271516	1465.497666
rs12904405	ebi-a-GCST90016939	15	94105415	-0.0851896	0.0192688	7.67E-06	14306	A	G	family Family XIII id.1957	TRUE	reported	igd	2.304696697	0.102399997	0.000251165	0.007271516	1465.497666
rs1887048	ebi-a-GCST90016939	1	65170838	0.0579979	0.0129602	9.65E-06	14306	G	A	family Family XIII id.1957	TRUE	reported	igd	1.550139611	0.223700002	0.000486193	0.007271516	1465.497666
rs1999289	ebi-a-GCST90016939	21	19685992	-0.0637366	0.013927	2.54E-06	14306	A	T	family Family XIII id.1957	TRUE	reported	igd	1.665776327	0.250499994	0.000549735	0.007271516	1465.497666
rs3098182	ebi-a-GCST90016939	15	50802980	-0.0508511	0.011014	4.04E-06	14306	T	G	family Family XIII id.1957	TRUE	reported	igd	1.31735912	0.567600012	0.000731392	0.007271516	1465.497666
rs4293737	ebi-a-GCST90016939	3	32373530	-0.112091	0.0271305	8.38E-06	14306	A	G	family Family XIII id.1957	TRUE	reported	igd	3.245016489	0.226600006	0.000418217	0.007271516	1465.497666
rs482905	ebi-a-GCST90016939	1	166557202	0.0596528	0.012717	3.72E-06	14306	G	T	family Family XIII id.1957	TRUE	reported	igd	1.52105102	0.249500006	0.000576004	0.007271516	1465.497666
rs6501525	ebi-a-GCST90016939	17	70218627	0.0561559	0.0115587	1.24E-06	14306	A	G	family Family XIII id.1957	TRUE	reported	igd	1.38250943	0.385699987	0.000781834	0.007271516	1465.497666
rs66753613	ebi-a-GCST90016939	1	39212021	0.0651136	0.0144251	8.08E-06	14306	G	A	family Family XIII id.1957	TRUE	reported	igd	1.725352919	0.204799995	0.000463899	0.007271516	1465.497666
rs6797051	ebi-a-GCST90016939	3	88995218	-0.0805985	0.0171364	4.89E-06	14306	C	T	family Family XIII id.1957	TRUE	reported	igd	2.049645254	0.117299996	0.000320212	0.007271516	1465.497666
rs7076829	ebi-a-GCST90016939	10	7906746	-0.0516394	0.0112313	4.76E-06	14306	T	A	family Family XIII id.1957	TRUE	reported	igd	1.343349872	0.42050001	0.000720168	0.007271516	1465.497666
rs7514702	ebi-a-GCST90016939	1	186914023	-0.0663236	0.0141626	3.92E-06	14306	T	C	family Family XIII id.1957	TRUE	reported	igd	1.6939559	0.176899999	0.000446419	0.007271516	1465.497666
rs11128180	ebi-a-GCST90016912	3	70592215	0.0592944	0.0128769	3.67E-06	14306	A	G	class Betaproteobacteria id.2867	TRUE	reported	igd	1.54017629	0.223700002	0.000514769	0.006848927	1478.191628
rs12467854	ebi-a-GCST90016912	2	239888758	0.0641363	0.0131766	1.10E-06	14306	G	C	class Betaproteobacteria id.2867	TRUE	reported	igd	1.576022715	0.207800001	0.000545247	0.006848927	1478.191628
rs1511453	ebi-a-GCST90016912	4	23588462	0.0923492	0.0199158	4.76E-06	14306	A	G	class Betaproteobacteria id.2867	TRUE	reported	igd	2.382082874	0.063620001	0.000179072	0.006848927	1478.191628
rs1928341	ebi-a-GCST90016912	1	153240013	-0.0525581	0.0110408	2.02E-06	14306	G	A	class Betaproteobacteria id.2867	TRUE	reported	igd	1.320564606	0.578499973	0.000772487	0.006848927	1478.191628
rs2321387	ebi-a-GCST90016912	13	58689340	-0.0494596	0.0109424	5.80E-06	14306	G	A	class Betaproteobacteria id.2867	TRUE	reported	igd	1.30879521	0.529799998	0.000711512	0.006848927	1478.191628
rs2367850	ebi-a-GCST90016912	3	193456274	0.064006	0.0130374	9.12E-07	14306	G	C	class Betaproteobacteria id.2867	TRUE	reported	igd	1.559373324	0.220699996	0.000579533	0.006848927	1478.191628
rs2613606	ebi-a-GCST90016912	7	111285025	0.0513106	0.0109091	2.20E-06	14306	T	C	class Betaproteobacteria id.2867	TRUE	reported	igd	1.304812273	0.606400013	0.00073818	0.006848927	1478.191628
rs320161	ebi-a-GCST90016912	9	104899117	-0.0572286	0.01262	7.33E-06	14306	G	A	class Betaproteobacteria id.2867	TRUE	reported	igd	1.509449074	0.724699974	0.000573567	0.006848927	1478.191628
rs4033856	ebi-a-GCST90016912	4	45642485	-0.0832423	0.0167237	5.17E-07	14306	T	C	class Betaproteobacteria id.2867	TRUE	reported	igd	2.00028316	0.870800018	0.000389687	0.006848927	1478.191628
rs56386628	ebi-a-GCST90016912	8	112732674	-0.0622252	0.0135688	5.87E-06	14306	C	T	class Betaproteobacteria id.2867	TRUE	reported	igd	1.622932852	0.217700005	0.000500718	0.006848927	1478.191628
rs6087811	ebi-a-GCST90016912	20	30596130	-0.0978177	0.0198522	7.44E-07	14306	T	G	class Betaproteobacteria id.2867	TRUE	reported	igd	2.374475824	0.08151	0.000254106	0.006848927	1478.191628
rs62395635	ebi-a-GCST90016912	5	173497796	0.109741	0.0236	2.94E-06	14306	T	C	class Betaproteobacteria id.2867	TRUE	reported	igd	2.822741533	0.070579998	0.000198298	0.006848927	1478.191628
rs72747231	ebi-a-GCST90016912	9	84206018	-0.137281	0.0290338	2.06E-06	14306	C	G	class Betaproteobacteria id.2867	TRUE	reported	igd	3.47266581	0.041749999	0.000125043	0.006848927	1478.191628
rs75242906	ebi-a-GCST90016912	15	56786407	-0.121083	0.028075	9.27E-06	14306	C	T	class Betaproteobacteria id.2867	TRUE	reported	igd	3.357985955	0.053679999	0.000132096	0.006848927	1478.191628
rs9964679	ebi-a-GCST90016912	18	26569901	0.052911	0.0114866	4.85E-06	14306	A	G	class Betaproteobacteria id.2867	TRUE	reported	igd	1.373885716	0.310099989	0.000634612	0.006848927	1478.191628
rs11581881	ebi-a-GCST90017060	1	9361576	0.0661211	0.0144736	4.73E-06	14306	C	T	genus Ruminococcaceae UCG013 id.11370	TRUE	reported	igd	1.731153892	0.180899993	0.000432329	0.006895498	1488.312697
rs12189346	ebi-a-GCST90017060	5	141395140	0.0684961	0.014558	1.68E-06	14306	G	A	genus Ruminococcaceae UCG013 id.11370	TRUE	reported	igd	1.741248781	0.163000003	0.000422234	0.006895498	1488.312697
rs12336782	ebi-a-GCST90017060	9	13609119	-0.0856047	0.0189311	8.60E-06	14306	T	C	genus Ruminococcaceae UCG013 id.11370	TRUE	reported	igd	2.264305179	0.08151	0.000214013	0.006895498	1488.312697
rs12485353	ebi-a-GCST90017060	3	197049996	-0.0607903	0.0130847	4.19E-06	14306	G	A	genus Ruminococcaceae UCG013 id.11370	TRUE	reported	igd	1.565030768	0.178900003	0.000443261	0.006895498	1488.312697
rs12781711	ebi-a-GCST90017060	10	2219930	-0.0656129	0.0117477	2.55E-08	14306	C	T	genus Ruminococcaceae UCG013 id.11370	TRUE	reported	igd	1.405115284	0.31310001	0.00093791	0.006895498	1488.312697
rs16918863	ebi-a-GCST90017060	10	19780463	0.111491	0.0240157	4.15E-06	14306	A	C	genus Ruminococcaceae UCG013 id.11370	TRUE	reported	igd	2.87246245	0.06064	0.00017163	0.006895498	1488.312697
rs1729063	ebi-a-GCST90017060	16	10863459	0.0533411	0.0120757	9.64E-06	14306	C	G	genus Ruminococcaceae UCG013 id.11370	TRUE	reported	igd	1.444346607	0.671999991	0.000601249	0.006895498	1488.312697
rs2428106	ebi-a-GCST90017060	9	136620584	-0.0490863	0.0109903	8.38E-06	14306	C	G	genus Ruminococcaceae UCG013 id.11370	TRUE	reported	igd	1.314524418	0.439399987	0.000686952	0.006895498	1488.312697
rs2730183	ebi-a-GCST90017060	8	40311885	-0.0488692	0.0109907	8.44E-06	14306	G	A	genus Ruminococcaceae UCG013 id.11370	TRUE	reported	igd	1.314572261	0.46419999	0.000687447	0.006895498	1488.312697
rs4385846	ebi-a-GCST90017060	10	115650278	-0.0598404	0.0131807	6.46E-06	14306	T	G	genus Ruminococcaceae UCG013 id.11370	TRUE	reported	igd	1.576513107	0.793200016	0.000472669	0.006895498	1488.312697
rs75088940	ebi-a-GCST90017060	12	30245557	-0.0942968	0.0200712	2.55E-06	14306	T	C	genus Ruminococcaceae UCG013 id.11370	TRUE	reported	igd	2.400669909	0.093440004	0.00026139	0.006895498	1488.312697
rs76973485	ebi-a-GCST90017060	3	9534657	0.194976	0.0418213	3.35E-06	14306	G	T	genus Ruminococcaceae UCG013 id.11370	TRUE	reported	igd	5.002149172	0.03678	0.000107651	0.006895498	1488.312697
rs7784330	ebi-a-GCST90017060	7	32530997	0.0498329	0.0112066	8.16E-06	14306	A	G	genus Ruminococcaceae UCG013 id.11370	TRUE	reported	igd	1.340395562	0.611299992	0.000656849	0.006895498	1488.312697
rs9313055	ebi-a-GCST90017060	5	3628882	0.105087	0.023446	9.55E-06	14306	T	C	genus Ruminococcaceae UCG013 id.11370	TRUE	reported	igd	2.804321948	0.06859	0.000179421	0.006895498	1488.312697
rs9565219	ebi-a-GCST90017060	13	76583319	-0.0524592	0.0117701	8.73E-06	14306	T	A	genus Ruminococcaceae UCG013 id.11370	TRUE	reported	igd	1.407794496	0.337000012	0.000620495	0.006895498	1488.312697
rs113048721	ebi-a-GCST90017051	9	74214419	0.0600735	0.0132737	4.10E-06	14306	C	G	genus Ruminiclostridium9 id.11357	TRUE	reported	igd	1.587636622	0.238600001	0.000520208	0.006914246	1492.387454
rs115044523	ebi-a-GCST90017051	7	47013498	-0.0980026	0.0202616	2.37E-06	14306	G	A	genus Ruminiclostridium9 id.11357	TRUE	reported	igd	2.423443213	0.091449998	0.000271752	0.006914246	1492.387454
rs12040548	ebi-a-GCST90017051	1	247710285	0.0570422	0.0122359	3.15E-06	14306	G	T	genus Ruminiclostridium9 id.11357	TRUE	reported	igd	1.463507759	0.311100006	0.000651161	0.006914246	1492.387454
rs12419854	ebi-a-GCST90017051	11	68886460	-0.0727975	0.0155594	3.18E-06	14306	T	A	genus Ruminiclostridium9 id.11357	TRUE	reported	igd	1.861023924	0.177900001	0.000447569	0.006914246	1492.387454
rs13033315	ebi-a-GCST90017051	2	204706865	0.0511195	0.0111418	5.68E-06	14306	T	A	genus Ruminiclostridium9 id.11357	TRUE	reported	igd	1.332644983	0.450300008	0.000728454	0.006914246	1492.387454
rs57665991	ebi-a-GCST90017051	3	157841287	-0.0641507	0.0123339	2.07E-07	14306	C	G	genus Ruminiclostridium9 id.11357	TRUE	reported	igd	1.475229313	0.238600001	0.000687064	0.006914246	1492.387454
rs6082461	ebi-a-GCST90017051	20	2210530	-0.0586425	0.0131004	4.87E-06	14306	C	A	genus Ruminiclostridium9 id.11357	TRUE	reported	igd	1.566908609	0.793200016	0.000459516	0.006914246	1492.387454
rs7137760	ebi-a-GCST90017051	12	10702414	0.050797	0.0112182	7.07E-06	14306	C	T	genus Ruminiclostridium9 id.11357	TRUE	reported	igd	1.341783011	0.414499998	0.000695654	0.006914246	1492.387454
rs73592673	ebi-a-GCST90017051	6	128568828	-0.081629	0.0169515	2.14E-06	14306	A	T	genus Ruminiclostridium9 id.11357	TRUE	reported	igd	2.027529792	0.147100002	0.00040672	0.006914246	1492.387454
rs74303178	ebi-a-GCST90017051	8	14697544	0.0532742	0.0119274	7.92E-06	14306	T	C	genus Ruminiclostridium9 id.11357	TRUE	reported	igd	1.426608786	0.320100009	0.000606995	0.006914246	1492.387454
rs78191726	ebi-a-GCST90017051	6	67655320	0.0944998	0.0210206	7.58E-06	14306	T	C	genus Ruminiclostridium9 id.11357	TRUE	reported	igd	2.514225452	0.090460002	0.000232467	0.006914246	1492.387454
rs79082720	ebi-a-GCST90017051	7	155701010	0.0928576	0.0204871	6.47E-06	14306	C	G	genus Ruminiclostridium9 id.11357	TRUE	reported	igd	2.450414748	0.095430002	0.000247921	0.006914246	1492.387454
rs918449	ebi-a-GCST90017051	19	34371198	0.0950908	0.0197177	2.56E-06	14306	G	A	genus Ruminiclostridium9 id.11357	TRUE	reported	igd	2.35838859	0.930400014	0.00021055	0.006914246	1492.387454
rs9522712	ebi-a-GCST90017051	13	90441578	0.0699728	0.0154939	4.66E-06	14306	T	C	genus Ruminiclostridium9 id.11357	TRUE	reported	igd	1.85318962	0.145099998	0.000353697	0.006914246	1492.387454
rs9809789	ebi-a-GCST90017051	3	29179983	-0.0717454	0.0159673	8.72E-06	14306	C	T	genus Ruminiclostridium9 id.11357	TRUE	reported	igd	1.909811901	0.167999998	0.00039452	0.006914246	1492.387454
rs10873449	ebi-a-GCST90017056	14	94630731	-0.0654843	0.0143973	4.11E-06	14306	C	T	genus Ruminococcaceae UCG005 id.11363	TRUE	reported	igd	1.722027825	0.83099997	0.000406174	0.0061161	1494.718178
rs10937802	ebi-a-GCST90017056	4	7302344	-0.0755811	0.0168226	8.17E-06	14306	A	G	genus Ruminococcaceae UCG005 id.11363	TRUE	reported	igd	2.01211236	0.90259999	0.000248088	0.0061161	1494.718178
rs10950694	ebi-a-GCST90017056	7	18026604	-0.0577628	0.011412	4.30E-07	14306	C	T	genus Ruminococcaceae UCG005 id.11363	TRUE	reported	igd	1.364962982	0.576499999	0.000874455	0.0061161	1494.718178
rs114279581	ebi-a-GCST90017056	2	198122357	-0.146604	0.0316034	3.22E-06	14306	A	G	genus Ruminococcaceae UCG005 id.11363	TRUE	reported	igd	3.780009735	0.047710001	0.000136683	0.0061161	1494.718178
rs12288512	ebi-a-GCST90017056	11	27747671	0.066635	0.0144356	3.10E-06	14306	A	G	genus Ruminococcaceae UCG005 id.11363	TRUE	reported	igd	1.7266088	0.179900005	0.000439486	0.0061161	1494.718178
rs12458218	ebi-a-GCST90017056	18	22575871	0.0677322	0.0144525	2.41E-06	14306	T	C	genus Ruminococcaceae UCG005 id.11363	TRUE	reported	igd	1.72863017	0.176899999	0.000447092	0.0061161	1494.718178
rs2893871	ebi-a-GCST90017056	10	62662781	-0.073644	0.015548	3.54E-06	14306	G	A	genus Ruminococcaceae UCG005 id.11363	TRUE	reported	igd	1.859660396	0.152099997	0.000404493	0.0061161	1494.718178
rs34781347	ebi-a-GCST90017056	20	16312851	0.188685	0.0386484	6.05E-07	14306	G	A	genus Ruminococcaceae UCG005 id.11363	TRUE	reported	igd	4.622645926	0.059640002	0.000186877	0.0061161	1494.718178
rs35166120	ebi-a-GCST90017056	8	3099727	0.0686153	0.0146252	3.75E-06	14306	G	C	genus Ruminococcaceae UCG005 id.11363	TRUE	reported	igd	1.749286418	0.815100014	0.000463765	0.0061161	1494.718178
rs394449	ebi-a-GCST90017056	17	7034575	0.0692909	0.0148712	2.60E-06	14306	A	T	genus Ruminococcaceae UCG005 id.11363	TRUE	reported	igd	1.77870991	0.178900003	0.00044584	0.0061161	1494.718178
rs55793120	ebi-a-GCST90017056	12	47384118	0.121548	0.0279546	7.37E-06	14306	T	C	genus Ruminococcaceae UCG005 id.11363	TRUE	reported	igd	3.343585188	0.050700001	0.000127207	0.0061161	1494.718178
rs60081663	ebi-a-GCST90017056	5	32755085	0.158082	0.0319586	9.28E-07	14306	C	G	genus Ruminococcaceae UCG005 id.11363	TRUE	reported	igd	3.822494387	0.052680001	0.000170704	0.0061161	1494.718178
rs72776570	ebi-a-GCST90017056	10	4240906	0.087067	0.0197179	5.36E-06	14306	C	A	genus Ruminococcaceae UCG005 id.11363	TRUE	reported	igd	2.358412511	0.082500003	0.000206328	0.0061161	1494.718178
rs7449320	ebi-a-GCST90017056	5	154003091	0.0599163	0.0130836	4.81E-06	14306	C	A	genus Ruminococcaceae UCG005 id.11363	TRUE	reported	igd	1.5648992	0.220699996	0.00050426	0.0061161	1494.718178
rs7555878	ebi-a-GCST90017056	1	187906034	-0.0586677	0.0125277	2.81E-06	14306	G	A	genus Ruminococcaceae UCG005 id.11363	TRUE	reported	igd	1.498409284	0.719699979	0.000618503	0.0061161	1494.718178
rs7586445	ebi-a-GCST90017056	2	239509030	0.0782349	0.0176458	8.81E-06	14306	G	A	genus Ruminococcaceae UCG005 id.11363	TRUE	reported	igd	2.110573413	0.126200005	0.000303041	0.0061161	1494.718178
rs898577	ebi-a-GCST90017056	15	68705697	0.123012	0.0286671	7.46E-06	14306	C	T	genus Ruminococcaceae UCG005 id.11363	TRUE	reported	igd	3.428805669	0.945299983	0.000133106	0.0061161	1494.718178
rs1020520	ebi-a-GCST90016997	7	33603146	-0.0590705	0.0132929	8.89E-06	14306	T	G	genus Eubacterium coprostanoligenes group id.11375	TRUE	reported	igd	1.58993309	0.203799993	0.000447961	0.007070075	1526.26142
rs10444197	ebi-a-GCST90016997	10	2215931	-0.0505823	0.0113455	5.98E-06	14306	A	G	genus Eubacterium coprostanoligenes group id.11375	TRUE	reported	igd	1.35700907	0.367799997	0.000646142	0.007070075	1526.26142
rs11052069	ebi-a-GCST90016997	12	32713919	-0.0477832	0.0107833	9.38E-06	14306	C	T	genus Eubacterium coprostanoligenes group id.11375	TRUE	reported	igd	1.289765626	0.565599978	0.000674463	0.007070075	1526.26142
rs115325767	ebi-a-GCST90016997	1	200638489	0.0783322	0.0174719	2.62E-06	14306	G	C	genus Eubacterium coprostanoligenes group id.11375	TRUE	reported	igd	2.089773635	0.093440004	0.000238035	0.007070075	1526.26142
rs11720857	ebi-a-GCST90016997	3	113794507	0.0630776	0.0144485	9.26E-06	14306	C	T	genus Eubacterium coprostanoligenes group id.11375	TRUE	reported	igd	1.728151739	0.176899999	0.000387969	0.007070075	1526.26142
rs12906958	ebi-a-GCST90016997	15	36911598	-0.0533159	0.0115935	4.35E-06	14306	C	T	genus Eubacterium coprostanoligenes group id.11375	TRUE	reported	igd	1.386671778	0.30219999	0.000623479	0.007070075	1526.26142
rs17159861	ebi-a-GCST90016997	7	31085162	0.0962228	0.0168388	1.04E-08	14306	C	T	genus Eubacterium coprostanoligenes group id.11375	TRUE	reported	igd	2.014050005	0.133200005	0.00052707	0.007070075	1526.26142
rs2644213	ebi-a-GCST90016997	10	84506096	-0.0538845	0.0121245	9.86E-06	14306	A	G	genus Eubacterium coprostanoligenes group id.11375	TRUE	reported	igd	1.450183462	0.763400018	0.000498745	0.007070075	1526.26142
rs4076415	ebi-a-GCST90016997	15	86440997	-0.0515152	0.0110294	1.99E-06	14306	G	T	genus Eubacterium coprostanoligenes group id.11375	TRUE	reported	igd	1.319201079	0.599399984	0.000732329	0.007070075	1526.26142
rs4717831	ebi-a-GCST90016997	7	73306506	-0.0786783	0.0174038	9.18E-06	14306	T	A	genus Eubacterium coprostanoligenes group id.11375	TRUE	reported	igd	2.081628351	0.880699992	0.000300194	0.007070075	1526.26142
rs62024432	ebi-a-GCST90016997	15	97869293	-0.0769698	0.0172101	7.50E-06	14306	C	T	genus Eubacterium coprostanoligenes group id.11375	TRUE	reported	igd	2.058460341	0.125200003	0.000306266	0.007070075	1526.26142
rs6762473	ebi-a-GCST90016997	3	127139574	-0.0521584	0.0112353	4.26E-06	14306	A	C	genus Eubacterium coprostanoligenes group id.11375	TRUE	reported	igd	1.343828303	0.643100023	0.000691538	0.007070075	1526.26142
rs76898927	ebi-a-GCST90016997	3	81595477	0.123055	0.0266375	4.79E-06	14306	G	A	genus Eubacterium coprostanoligenes group id.11375	TRUE	reported	igd	3.186049897	0.047710001	0.000135551	0.007070075	1526.26142
rs79895140	ebi-a-GCST90016997	2	50797401	-0.0641017	0.0141153	8.62E-06	14306	T	C	genus Eubacterium coprostanoligenes group id.11375	TRUE	reported	igd	1.688298456	0.216700003	0.000489393	0.007070075	1526.26142
rs9648214	ebi-a-GCST90016997	7	16380806	-0.0828719	0.016431	2.52E-07	14306	T	C	genus Eubacterium coprostanoligenes group id.11375	TRUE	reported	igd	1.965273988	0.118299998	0.00037094	0.007070075	1526.26142
rs11146701	ebi-a-GCST90016911	10	39062269	0.0473596	0.010541	7.08E-06	14306	A	G	class Bacteroidia id.912	TRUE	reported	igd	1.260784682	0.425399989	0.000689807	0.006250651	1527.807971
rs111845179	ebi-a-GCST90016911	14	59317502	0.102648	0.0213843	9.24E-07	14306	T	C	class Bacteroidia id.912	TRUE	reported	igd	2.557726769	0.061629999	0.00018629	0.006250651	1527.807971
rs13291169	ebi-a-GCST90016911	9	116888284	0.0689676	0.0148765	3.75E-06	14306	C	G	class Bacteroidia id.912	TRUE	reported	igd	1.779343831	0.159999996	0.000403831	0.006250651	1527.807971
rs17343978	ebi-a-GCST90016911	22	27433885	-0.0552057	0.0120278	8.36E-06	14306	A	C	class Bacteroidia id.912	TRUE	reported	igd	1.438617399	0.260399997	0.000567212	0.006250651	1527.807971
rs2032750	ebi-a-GCST90016911	2	53831026	0.0508393	0.0106807	1.92E-06	14306	C	T	class Bacteroidia id.912	TRUE	reported	igd	1.277493877	0.548699975	0.000784353	0.006250651	1527.807971
rs2363574	ebi-a-GCST90016911	1	200112563	0.222741	0.0508055	9.93E-06	14306	T	C	class Bacteroidia id.912	TRUE	reported	igd	6.076728599	0.968200028	8.27E-05	0.006250651	1527.807971
rs4146051	ebi-a-GCST90016911	2	213189994	0.107377	0.0245661	8.76E-06	14306	G	A	class Bacteroidia id.912	TRUE	reported	igd	2.938294524	0.944299996	0.000140484	0.006250651	1527.807971
rs4916508	ebi-a-GCST90016911	3	195936789	0.0466729	0.0105312	8.47E-06	14306	A	G	class Bacteroidia id.912	TRUE	reported	igd	1.259612527	0.564599991	0.000675017	0.006250651	1527.807971
rs55773148	ebi-a-GCST90016911	13	70523029	-0.121514	0.0236759	3.90E-07	14306	G	A	class Bacteroidia id.912	TRUE	reported	igd	2.831819756	0.052680001	0.000183778	0.006250651	1527.807971
rs62531359	ebi-a-GCST90016911	8	70916181	0.0655728	0.0149891	9.09E-06	14306	T	G	class Bacteroidia id.912	TRUE	reported	igd	1.792811657	0.145099998	0.000331887	0.006250651	1527.807971
rs62575403	ebi-a-GCST90016911	9	136493820	0.140055	0.0311128	7.06E-06	14306	C	T	class Bacteroidia id.912	TRUE	reported	igd	3.721330202	0.043740001	0.000118491	0.006250651	1527.807971
rs72706335	ebi-a-GCST90016911	1	157495438	-0.22241	0.0493458	7.66E-06	14306	T	C	class Bacteroidia id.912	TRUE	reported	igd	5.902137251	0.065609999	0.000174108	0.006250651	1527.807971
rs73975615	ebi-a-GCST90016911	17	6461200	-0.207018	0.0442633	1.22E-06	14306	G	A	class Bacteroidia id.912	TRUE	reported	igd	5.294231156	0.01093	3.31E-05	0.006250651	1527.807971
rs7546249	ebi-a-GCST90016911	1	176792690	0.0567113	0.0118386	1.55E-06	14306	A	T	class Bacteroidia id.912	TRUE	reported	igd	1.415987623	0.754499972	0.000594239	0.006250651	1527.807971
rs7631304	ebi-a-GCST90016911	3	89339527	-0.0645771	0.0132957	8.37E-07	14306	G	A	class Bacteroidia id.912	TRUE	reported	igd	1.590267991	0.170000002	0.000465343	0.006250651	1527.807971
rs79585701	ebi-a-GCST90016911	8	13110185	0.0646823	0.0149628	9.99E-06	14306	A	C	class Bacteroidia id.912	TRUE	reported	igd	1.789665975	0.129199997	0.000293926	0.006250651	1527.807971
rs929878	ebi-a-GCST90016911	16	74290641	0.0548532	0.012153	4.73E-06	14306	T	C	class Bacteroidia id.912	TRUE	reported	igd	1.453592282	0.755500019	0.000526092	0.006250651	1527.807971
rs11146701	ebi-a-GCST90017092	10	39062269	0.0473596	0.010541	7.08E-06	14306	A	G	order Bacteroidales id.913	TRUE	reported	igd	1.260784682	0.425399989	0.000689807	0.006250651	1527.807971
rs111845179	ebi-a-GCST90017092	14	59317502	0.102648	0.0213843	9.24E-07	14306	T	C	order Bacteroidales id.913	TRUE	reported	igd	2.557726769	0.061629999	0.00018629	0.006250651	1527.807971
rs13291169	ebi-a-GCST90017092	9	116888284	0.0689676	0.0148765	3.75E-06	14306	C	G	order Bacteroidales id.913	TRUE	reported	igd	1.779343831	0.159999996	0.000403831	0.006250651	1527.807971
rs17343978	ebi-a-GCST90017092	22	27433885	-0.0552057	0.0120278	8.36E-06	14306	A	C	order Bacteroidales id.913	TRUE	reported	igd	1.438617399	0.260399997	0.000567212	0.006250651	1527.807971
rs2032750	ebi-a-GCST90017092	2	53831026	0.0508393	0.0106807	1.92E-06	14306	C	T	order Bacteroidales id.913	TRUE	reported	igd	1.277493877	0.548699975	0.000784353	0.006250651	1527.807971
rs2363574	ebi-a-GCST90017092	1	200112563	0.222741	0.0508055	9.93E-06	14306	T	C	order Bacteroidales id.913	TRUE	reported	igd	6.076728599	0.968200028	8.27E-05	0.006250651	1527.807971
rs4146051	ebi-a-GCST90017092	2	213189994	0.107377	0.0245661	8.76E-06	14306	G	A	order Bacteroidales id.913	TRUE	reported	igd	2.938294524	0.944299996	0.000140484	0.006250651	1527.807971
rs4916508	ebi-a-GCST90017092	3	195936789	0.0466729	0.0105312	8.47E-06	14306	A	G	order Bacteroidales id.913	TRUE	reported	igd	1.259612527	0.564599991	0.000675017	0.006250651	1527.807971
rs55773148	ebi-a-GCST90017092	13	70523029	-0.121514	0.0236759	3.90E-07	14306	G	A	order Bacteroidales id.913	TRUE	reported	igd	2.831819756	0.052680001	0.000183778	0.006250651	1527.807971
rs62531359	ebi-a-GCST90017092	8	70916181	0.0655728	0.0149891	9.09E-06	14306	T	G	order Bacteroidales id.913	TRUE	reported	igd	1.792811657	0.145099998	0.000331887	0.006250651	1527.807971
rs62575403	ebi-a-GCST90017092	9	136493820	0.140055	0.0311128	7.06E-06	14306	C	T	order Bacteroidales id.913	TRUE	reported	igd	3.721330202	0.043740001	0.000118491	0.006250651	1527.807971
rs72706335	ebi-a-GCST90017092	1	157495438	-0.22241	0.0493458	7.66E-06	14306	T	C	order Bacteroidales id.913	TRUE	reported	igd	5.902137251	0.065609999	0.000174108	0.006250651	1527.807971
rs73975615	ebi-a-GCST90017092	17	6461200	-0.207018	0.0442633	1.22E-06	14306	G	A	order Bacteroidales id.913	TRUE	reported	igd	5.294231156	0.01093	3.31E-05	0.006250651	1527.807971
rs7546249	ebi-a-GCST90017092	1	176792690	0.0567113	0.0118386	1.55E-06	14306	A	T	order Bacteroidales id.913	TRUE	reported	igd	1.415987623	0.754499972	0.000594239	0.006250651	1527.807971
rs7631304	ebi-a-GCST90017092	3	89339527	-0.0645771	0.0132957	8.37E-07	14306	G	A	order Bacteroidales id.913	TRUE	reported	igd	1.590267991	0.170000002	0.000465343	0.006250651	1527.807971
rs79585701	ebi-a-GCST90017092	8	13110185	0.0646823	0.0149628	9.99E-06	14306	A	C	order Bacteroidales id.913	TRUE	reported	igd	1.789665975	0.129199997	0.000293926	0.006250651	1527.807971
rs929878	ebi-a-GCST90017092	16	74290641	0.0548532	0.012153	4.73E-06	14306	T	C	order Bacteroidales id.913	TRUE	reported	igd	1.453592282	0.755500019	0.000526092	0.006250651	1527.807971
rs10502061	ebi-a-GCST90016966	11	105615253	0.0835752	0.0192017	7.94E-06	14306	A	G	genus Anaerostipes id.1991	TRUE	reported	igd	2.296671021	0.09443	0.000226474	0.007098533	1532.448753
rs13376554	ebi-a-GCST90016966	1	67595108	0.197389	0.0458642	7.72E-06	14306	A	T	genus Anaerostipes id.1991	TRUE	reported	igd	5.48571111	0.030820001	7.73E-05	0.007098533	1532.448753
rs2014785	ebi-a-GCST90016966	3	171100102	0.0515687	0.0112199	4.68E-06	14306	T	C	genus Anaerostipes id.1991	TRUE	reported	igd	1.341986344	0.388700008	0.000701738	0.007098533	1532.448753
rs2396460	ebi-a-GCST90016966	2	228018671	0.0512653	0.0109555	2.91E-06	14306	C	T	genus Anaerostipes id.1991	TRUE	reported	igd	1.31036207	0.560599983	0.000754063	0.007098533	1532.448753
rs2804244	ebi-a-GCST90016966	10	117383184	0.053089	0.0110983	2.04E-06	14306	G	A	genus Anaerostipes id.1991	TRUE	reported	igd	1.327442049	0.544700027	0.000793347	0.007098533	1532.448753
rs3900776	ebi-a-GCST90016966	9	13525082	-0.110013	0.0236302	2.75E-06	14306	G	A	genus Anaerostipes id.1991	TRUE	reported	igd	2.826353685	0.070579998	0.000198774	0.007098533	1532.448753
rs60983350	ebi-a-GCST90016966	17	2850737	-0.0539901	0.0116575	4.42E-06	14306	G	A	genus Anaerostipes id.1991	TRUE	reported	igd	1.39432667	0.435400009	0.000737154	0.007098533	1532.448753
rs62157625	ebi-a-GCST90016966	2	142774333	0.088573	0.0185548	1.45E-06	14306	T	C	genus Anaerostipes id.1991	TRUE	reported	igd	2.219296805	0.113300003	0.000320043	0.007098533	1532.448753
rs62215703	ebi-a-GCST90016966	21	25873624	0.0644965	0.0136702	1.98E-06	14306	G	A	genus Anaerostipes id.1991	TRUE	reported	igd	1.635061072	0.219699994	0.00053349	0.007098533	1532.448753
rs6474958	ebi-a-GCST90016966	9	1582701	0.0500065	0.0112001	6.74E-06	14306	G	A	genus Anaerostipes id.1991	TRUE	reported	igd	1.339618112	0.59740001	0.000670286	0.007098533	1532.448753
rs6726833	ebi-a-GCST90016966	2	39351569	-0.0877497	0.0189408	3.32E-06	14306	C	A	genus Anaerostipes id.1991	TRUE	reported	igd	2.265465374	0.09443	0.000256589	0.007098533	1532.448753
rs6854026	ebi-a-GCST90016966	4	169690814	0.0508482	0.0109075	3.20E-06	14306	C	T	genus Anaerostipes id.1991	TRUE	reported	igd	1.304620901	0.488099992	0.000759113	0.007098533	1532.448753
rs7193624	ebi-a-GCST90016966	16	77574020	-0.0750642	0.0150723	5.35E-07	14306	T	C	genus Anaerostipes id.1991	TRUE	reported	igd	1.802763017	0.850899994	0.000439921	0.007098533	1532.448753
rs7823228	ebi-a-GCST90016966	8	128397494	0.0621085	0.0136614	5.84E-06	14306	C	G	genus Anaerostipes id.1991	TRUE	reported	igd	1.634008524	0.784300029	0.000488828	0.007098533	1532.448753
rs78735375	ebi-a-GCST90016966	19	1497547	-0.137429	0.0305304	5.33E-06	14306	A	C	genus Anaerostipes id.1991	TRUE	reported	igd	3.651670682	0.052680001	0.000141366	0.007098533	1532.448753
rs10028567	ebi-a-GCST90017070	4	53657577	-0.0921167	0.0191881	7.30E-06	14306	C	T	genus Streptococcus id.1853	TRUE	reported	igd	2.295044356	0.08151	0.000241218	0.006322066	1545.374558
rs10448310	ebi-a-GCST90017070	9	93556174	-0.0517935	0.0111324	3.31E-06	14306	A	G	genus Streptococcus id.1853	TRUE	reported	igd	1.331520671	0.430400014	0.000741869	0.006322066	1545.374558
rs11110281	ebi-a-GCST90017070	12	100584014	-0.137519	0.0227398	2.58E-09	14306	T	C	genus Streptococcus id.1853	TRUE	reported	igd	2.719854996	0.067589998	0.000322221	0.006322066	1545.374558
rs11720390	ebi-a-GCST90017070	3	94103591	0.107024	0.0228121	3.59E-06	14306	G	A	genus Streptococcus id.1853	TRUE	reported	igd	2.728502632	0.074550003	0.000212297	0.006322066	1545.374558
rs11764382	ebi-a-GCST90017070	7	46774896	-0.0695345	0.0143671	1.29E-06	14306	A	G	genus Streptococcus id.1853	TRUE	reported	igd	1.718415673	0.190899998	0.000505804	0.006322066	1545.374558
rs17708276	ebi-a-GCST90017070	8	10199548	-0.0793955	0.0170628	3.04E-06	14306	A	G	genus Streptococcus id.1853	TRUE	reported	igd	2.040842128	0.128199995	0.000338305	0.006322066	1545.374558
rs1918540	ebi-a-GCST90017070	11	131649446	-0.059639	0.0128148	2.44E-06	14306	A	G	genus Streptococcus id.1853	TRUE	reported	igd	1.532748652	0.747500002	0.000571507	0.006322066	1545.374558
rs2370083	ebi-a-GCST90017070	14	97526750	-0.0816836	0.0185851	9.75E-06	14306	G	T	genus Streptococcus id.1853	TRUE	reported	igd	2.222920918	0.088469997	0.00021778	0.006322066	1545.374558
rs395407	ebi-a-GCST90017070	5	169689604	0.0792781	0.0173697	4.37E-06	14306	C	G	genus Streptococcus id.1853	TRUE	reported	igd	2.077549729	0.857900023	0.000355029	0.006322066	1545.374558
rs4968759	ebi-a-GCST90017070	17	61298020	-0.0515109	0.0112068	3.78E-06	14306	A	G	genus Streptococcus id.1853	TRUE	reported	igd	1.340419483	0.426400006	0.000722392	0.006322066	1545.374558
rs57646748	ebi-a-GCST90017070	4	37452858	-0.0907696	0.0200344	5.48E-06	14306	G	A	genus Streptococcus id.1853	TRUE	reported	igd	2.396268346	0.067589998	0.000180854	0.006322066	1545.374558
rs6563952	ebi-a-GCST90017070	16	73391982	-0.0827344	0.0180035	5.82E-06	14306	C	G	genus Streptococcus id.1853	TRUE	reported	igd	2.153357084	0.907599986	0.000247592	0.006322066	1545.374558
rs6806351	ebi-a-GCST90017070	3	132058723	-0.0633829	0.0136647	4.94E-06	14306	T	C	genus Streptococcus id.1853	TRUE	reported	igd	1.63440323	0.208700001	0.000496729	0.006322066	1545.374558
rs71481756	ebi-a-GCST90017070	10	8102404	0.0931048	0.0207949	6.51E-06	14306	T	G	genus Streptococcus id.1853	TRUE	reported	igd	2.487229996	0.099399999	0.000250877	0.006322066	1545.374558
rs72739637	ebi-a-GCST90017070	15	41663393	0.0959942	0.0193213	1.03E-06	14306	A	G	genus Streptococcus id.1853	TRUE	reported	igd	2.310976101	0.106399998	0.000328106	0.006322066	1545.374558
rs7916711	ebi-a-GCST90017070	10	28588269	0.102891	0.0217362	2.72E-06	14306	A	G	genus Streptococcus id.1853	TRUE	reported	igd	2.599816716	0.064609997	0.000189318	0.006322066	1545.374558
rs9903102	ebi-a-GCST90017070	17	80576624	-0.0709483	0.0155275	4.18E-06	14306	C	A	genus Streptococcus id.1853	TRUE	reported	igd	1.857208438	0.164000005	0.000400168	0.006322066	1545.374558
rs10490280	ebi-a-GCST90017054	2	37905976	-0.0672094	0.0143309	4.16E-06	14306	C	T	genus Ruminococcaceae UCG003 id.11361	TRUE	reported	igd	1.714085874	0.217700005	0.000523669	0.007194132	1553.236444
rs11243416	ebi-a-GCST90017054	9	134416970	-0.0925653	0.0191203	1.67E-06	14306	T	C	genus Ruminococcaceae UCG003 id.11361	TRUE	reported	igd	2.286934955	0.101400003	0.000298554	0.007194132	1553.236444
rs11613919	ebi-a-GCST90017054	12	75496463	0.0727604	0.0155716	1.63E-06	14306	G	T	genus Ruminococcaceae UCG003 id.11361	TRUE	reported	igd	1.862483138	0.212699994	0.000511144	0.007194132	1553.236444
rs139730	ebi-a-GCST90017054	22	25292719	-0.0577655	0.0130645	9.72E-06	14306	G	C	genus Ruminococcaceae UCG003 id.11361	TRUE	reported	igd	1.562614693	0.286300004	0.000558471	0.007194132	1553.236444
rs16959793	ebi-a-GCST90017054	15	35071718	-0.062527	0.0131259	2.22E-06	14306	A	C	genus Ruminococcaceae UCG003 id.11361	TRUE	reported	igd	1.569958605	0.280299991	0.000639976	0.007194132	1553.236444
rs2523124	ebi-a-GCST90017054	7	97348436	0.0546625	0.0120823	5.78E-06	14306	C	T	genus Ruminococcaceae UCG003 id.11361	TRUE	reported	igd	1.445136018	0.602400005	0.000685366	0.007194132	1553.236444
rs3013089	ebi-a-GCST90017054	1	13794594	-0.0551473	0.0120346	4.38E-06	14306	G	A	genus Ruminococcaceae UCG003 id.11361	TRUE	reported	igd	1.439430731	0.3847	0.000694874	0.007194132	1553.236444
rs4452755	ebi-a-GCST90017054	8	82026852	-0.0634463	0.0134741	3.29E-06	14306	A	C	genus Ruminococcaceae UCG003 id.11361	TRUE	reported	igd	1.611606004	0.305200011	0.000657308	0.007194132	1553.236444
rs4532474	ebi-a-GCST90017054	6	105781538	0.0769231	0.017045	4.82E-06	14306	G	A	genus Ruminococcaceae UCG003 id.11361	TRUE	reported	igd	2.038713111	0.149100006	0.000361233	0.007194132	1553.236444
rs4629039	ebi-a-GCST90017054	18	46485154	-0.0553742	0.0122659	6.54E-06	14306	A	T	genus Ruminococcaceae UCG003 id.11361	TRUE	reported	igd	1.46709599	0.660000026	0.000639368	0.007194132	1553.236444
rs646327	ebi-a-GCST90017054	19	49209851	0.0586696	0.0118369	7.83E-07	14306	G	A	genus Ruminococcaceae UCG003 id.11361	TRUE	reported	igd	1.41578429	0.468199998	0.000855149	0.007194132	1553.236444
rs6759615	ebi-a-GCST90017054	2	205238716	0.102523	0.0200204	7.86E-07	14306	A	G	genus Ruminococcaceae UCG003 id.11361	TRUE	reported	igd	2.394593838	0.069580004	0.000237341	0.007194132	1553.236444
rs73165080	ebi-a-GCST90017054	13	31520446	0.117283	0.025971	7.21E-06	14306	T	A	genus Ruminococcaceae UCG003 id.11361	TRUE	reported	igd	3.10633137	0.054669999	0.000147346	0.007194132	1553.236444
rs73341549	ebi-a-GCST90017054	7	51541468	-0.169857	0.0318768	1.51E-07	14306	T	C	genus Ruminococcaceae UCG003 id.11361	TRUE	reported	igd	3.812710478	0.050700001	0.000191047	0.007194132	1553.236444
rs78720113	ebi-a-GCST90017054	3	41982393	-0.115348	0.0249601	7.59E-06	14306	A	G	genus Ruminococcaceae UCG003 id.11361	TRUE	reported	igd	2.985419955	0.069580004	0.000193287	0.007194132	1553.236444
rs10827477	ebi-a-GCST90017049	10	35262588	-0.0547387	0.0115163	2.19E-06	14306	A	G	genus Ruminiclostridium5 id.11355	TRUE	reported	igd	1.377438064	0.315100014	0.000681633	0.007349535	1587.036758
rs113753996	ebi-a-GCST90017049	5	32477664	0.0820689	0.0174463	3.99E-06	14306	T	C	genus Ruminiclostridium5 id.11355	TRUE	reported	igd	2.086711678	0.137199998	0.000366207	0.007349535	1587.036758
rs1223978	ebi-a-GCST90017049	13	108775162	-0.0484169	0.0108254	8.16E-06	14306	C	T	genus Ruminiclostridium5 id.11355	TRUE	reported	igd	1.29480111	0.519900024	0.000698022	0.007349535	1587.036758
rs1492620	ebi-a-GCST90017049	6	50405920	-0.0830505	0.0180073	3.53E-06	14306	T	C	genus Ruminiclostridium5 id.11355	TRUE	reported	igd	2.153811593	0.080519997	0.000220163	0.007349535	1587.036758
rs2286384	ebi-a-GCST90017049	12	1891043	0.0518814	0.0107482	1.44E-06	14306	C	G	genus Ruminiclostridium5 id.11355	TRUE	reported	igd	1.285567396	0.499000013	0.000814333	0.007349535	1587.036758
rs243585	ebi-a-GCST90017049	21	19151940	-0.0585939	0.0121017	1.33E-06	14306	C	G	genus Ruminiclostridium5 id.11355	TRUE	reported	igd	1.447456407	0.301200002	0.000689813	0.007349535	1587.036758
rs2482038	ebi-a-GCST90017049	10	12835085	0.0518991	0.0108777	1.70E-06	14306	C	A	genus Ruminiclostridium5 id.11355	TRUE	reported	igd	1.301056592	0.4384	0.000783529	0.007349535	1587.036758
rs2791343	ebi-a-GCST90017049	8	131316030	0.051717	0.0113369	5.54E-06	14306	T	C	genus Ruminiclostridium5 id.11355	TRUE	reported	igd	1.355980444	0.340000004	0.000652849	0.007349535	1587.036758
rs2801960	ebi-a-GCST90017049	1	41878680	-0.0520975	0.0115111	6.21E-06	14306	G	C	genus Ruminiclostridium5 id.11355	TRUE	reported	igd	1.376816104	0.681900024	0.00062115	0.007349535	1587.036758
rs2833828	ebi-a-GCST90017049	21	33811886	0.0489617	0.0108702	6.82E-06	14306	G	A	genus Ruminiclostridium5 id.11355	TRUE	reported	igd	1.300159534	0.453299999	0.000702885	0.007349535	1587.036758
rs4955951	ebi-a-GCST90017049	3	55243531	-0.0713749	0.0165826	9.96E-06	14306	A	G	genus Ruminiclostridium5 id.11355	TRUE	reported	igd	1.983406514	0.09245	0.000217308	0.007349535	1587.036758
rs6121460	ebi-a-GCST90017049	20	60293505	0.0932955	0.0199206	2.64E-06	14306	G	A	genus Ruminiclostridium5 id.11355	TRUE	reported	igd	2.38265699	0.080519997	0.000227025	0.007349535	1587.036758
rs73002572	ebi-a-GCST90017049	2	103755970	0.181548	0.0414078	8.82E-06	14306	G	C	genus Ruminiclostridium5 id.11355	TRUE	reported	igd	4.952691391	0.054669999	0.000138887	0.007349535	1587.036758
rs79968837	ebi-a-GCST90017049	20	41177956	-0.0950311	0.0193507	1.15E-06	14306	A	G	genus Ruminiclostridium5 id.11355	TRUE	reported	igd	2.314492567	0.06859	0.000215403	0.007349535	1587.036758
rs8053158	ebi-a-GCST90017049	16	86769909	0.0740543	0.0159151	5.90E-06	14306	G	A	genus Ruminiclostridium5 id.11355	TRUE	reported	igd	1.90356838	0.879700005	0.000320327	0.007349535	1587.036758
rs11073596	ebi-a-GCST90016914	15	86433579	-0.0510212	0.0114339	8.14E-06	14306	G	T	class Coriobacteriia id.809	TRUE	reported	igd	1.36758239	0.660000026	0.000624665	0.006557814	1603.381423
rs11250875	ebi-a-GCST90016914	10	1922731	0.06075	0.0130939	4.83E-06	14306	T	C	class Coriobacteriia id.809	TRUE	reported	igd	1.566131159	0.208700001	0.00049697	0.006557814	1603.381423
rs11656361	ebi-a-GCST90016914	17	8121332	0.0773006	0.017553	8.02E-06	14306	A	C	class Coriobacteriia id.809	TRUE	reported	igd	2.099473819	0.129199997	0.000305039	0.006557814	1603.381423
rs12974142	ebi-a-GCST90016914	19	52895166	0.0789796	0.0177205	8.51E-06	14306	G	A	class Coriobacteriia id.809	TRUE	reported	igd	2.119508107	0.1083	0.000268187	0.006557814	1603.381423
rs13307134	ebi-a-GCST90016914	7	105084680	-0.0565686	0.0126265	7.80E-06	14306	T	C	class Coriobacteriia id.809	TRUE	reported	igd	1.510226524	0.764400005	0.00050535	0.006557814	1603.381423
rs1397793	ebi-a-GCST90016914	5	90471451	0.0498855	0.0112446	9.77E-06	14306	A	G	class Coriobacteriia id.809	TRUE	reported	igd	1.344940654	0.614300013	0.000651932	0.006557814	1603.381423
rs1816223	ebi-a-GCST90016914	12	11494021	0.0586265	0.0129006	4.84E-06	14306	G	A	class Coriobacteriia id.809	TRUE	reported	igd	1.543010992	0.789300025	0.000480161	0.006557814	1603.381423
rs240104	ebi-a-GCST90016914	1	176571431	-0.0603429	0.0126849	1.52E-06	14306	T	C	class Coriobacteriia id.809	TRUE	reported	igd	1.517211613	0.244499996	0.000584391	0.006557814	1603.381423
rs2442778	ebi-a-GCST90016914	3	11654412	0.116408	0.0258545	9.03E-06	14306	A	G	class Coriobacteriia id.809	TRUE	reported	igd	3.092397074	0.954299986	0.000123597	0.006557814	1603.381423
rs3025411	ebi-a-GCST90016914	9	136512906	0.0926543	0.0209468	8.27E-06	14306	A	G	class Coriobacteriia id.809	TRUE	reported	igd	2.505398404	0.104400001	0.000255754	0.006557814	1603.381423
rs34739816	ebi-a-GCST90016914	17	37376685	0.0965017	0.0207666	3.88E-06	14306	G	T	class Coriobacteriia id.809	TRUE	reported	igd	2.483845098	0.08151	0.000226014	0.006557814	1603.381423
rs62448869	ebi-a-GCST90016914	7	24464799	-0.0486059	0.0108982	7.87E-06	14306	T	A	class Coriobacteriia id.809	TRUE	reported	igd	1.30350855	0.460200012	0.000690812	0.006557814	1603.381423
rs67561917	ebi-a-GCST90016914	20	62072077	-0.0714367	0.0154113	5.39E-06	14306	A	G	class Coriobacteriia id.809	TRUE	reported	igd	1.843310025	0.142100006	0.00036619	0.006557814	1603.381423
rs719099	ebi-a-GCST90016914	10	65799217	0.0778402	0.0155815	5.43E-07	14306	A	G	class Coriobacteriia id.809	TRUE	reported	igd	1.863667254	0.136199996	0.000410479	0.006557814	1603.381423
rs76779974	ebi-a-GCST90016914	5	125460084	0.0774888	0.0171877	5.63E-06	14306	C	G	class Coriobacteriia id.809	TRUE	reported	igd	2.055781129	0.112300001	0.00028327	0.006557814	1603.381423
rs80046645	ebi-a-GCST90016914	5	459415	0.25584	0.0561995	4.66E-06	14306	C	G	class Coriobacteriia id.809	TRUE	reported	igd	6.72189249	0.040759999	0.000113278	0.006557814	1603.381423
rs8010111	ebi-a-GCST90016914	14	39660509	0.103377	0.0229286	6.90E-06	14306	A	G	class Coriobacteriia id.809	TRUE	reported	igd	2.742436928	0.935400009	0.000171725	0.006557814	1603.381423
rs11073596	ebi-a-GCST90016933	15	86433579	-0.0510212	0.0114339	8.14E-06	14306	G	T	family Coriobacteriaceae id.811	TRUE	reported	igd	1.36758239	0.660000026	0.000624665	0.006557814	1603.381423
rs11250875	ebi-a-GCST90016933	10	1922731	0.06075	0.0130939	4.83E-06	14306	T	C	family Coriobacteriaceae id.811	TRUE	reported	igd	1.566131159	0.208700001	0.00049697	0.006557814	1603.381423
rs11656361	ebi-a-GCST90016933	17	8121332	0.0773006	0.017553	8.02E-06	14306	A	C	family Coriobacteriaceae id.811	TRUE	reported	igd	2.099473819	0.129199997	0.000305039	0.006557814	1603.381423
rs12974142	ebi-a-GCST90016933	19	52895166	0.0789796	0.0177205	8.51E-06	14306	G	A	family Coriobacteriaceae id.811	TRUE	reported	igd	2.119508107	0.1083	0.000268187	0.006557814	1603.381423
rs13307134	ebi-a-GCST90016933	7	105084680	-0.0565686	0.0126265	7.80E-06	14306	T	C	family Coriobacteriaceae id.811	TRUE	reported	igd	1.510226524	0.764400005	0.00050535	0.006557814	1603.381423
rs1397793	ebi-a-GCST90016933	5	90471451	0.0498855	0.0112446	9.77E-06	14306	A	G	family Coriobacteriaceae id.811	TRUE	reported	igd	1.344940654	0.614300013	0.000651932	0.006557814	1603.381423
rs1816223	ebi-a-GCST90016933	12	11494021	0.0586265	0.0129006	4.84E-06	14306	G	A	family Coriobacteriaceae id.811	TRUE	reported	igd	1.543010992	0.789300025	0.000480161	0.006557814	1603.381423
rs240104	ebi-a-GCST90016933	1	176571431	-0.0603429	0.0126849	1.52E-06	14306	T	C	family Coriobacteriaceae id.811	TRUE	reported	igd	1.517211613	0.244499996	0.000584391	0.006557814	1603.381423
rs2442778	ebi-a-GCST90016933	3	11654412	0.116408	0.0258545	9.03E-06	14306	A	G	family Coriobacteriaceae id.811	TRUE	reported	igd	3.092397074	0.954299986	0.000123597	0.006557814	1603.381423
rs3025411	ebi-a-GCST90016933	9	136512906	0.0926543	0.0209468	8.27E-06	14306	A	G	family Coriobacteriaceae id.811	TRUE	reported	igd	2.505398404	0.104400001	0.000255754	0.006557814	1603.381423
rs34739816	ebi-a-GCST90016933	17	37376685	0.0965017	0.0207666	3.88E-06	14306	G	T	family Coriobacteriaceae id.811	TRUE	reported	igd	2.483845098	0.08151	0.000226014	0.006557814	1603.381423
rs62448869	ebi-a-GCST90016933	7	24464799	-0.0486059	0.0108982	7.87E-06	14306	T	A	family Coriobacteriaceae id.811	TRUE	reported	igd	1.30350855	0.460200012	0.000690812	0.006557814	1603.381423
rs67561917	ebi-a-GCST90016933	20	62072077	-0.0714367	0.0154113	5.39E-06	14306	A	G	family Coriobacteriaceae id.811	TRUE	reported	igd	1.843310025	0.142100006	0.00036619	0.006557814	1603.381423
rs719099	ebi-a-GCST90016933	10	65799217	0.0778402	0.0155815	5.43E-07	14306	A	G	family Coriobacteriaceae id.811	TRUE	reported	igd	1.863667254	0.136199996	0.000410479	0.006557814	1603.381423
rs76779974	ebi-a-GCST90016933	5	125460084	0.0774888	0.0171877	5.63E-06	14306	C	G	family Coriobacteriaceae id.811	TRUE	reported	igd	2.055781129	0.112300001	0.00028327	0.006557814	1603.381423
rs80046645	ebi-a-GCST90016933	5	459415	0.25584	0.0561995	4.66E-06	14306	C	G	family Coriobacteriaceae id.811	TRUE	reported	igd	6.72189249	0.040759999	0.000113278	0.006557814	1603.381423
rs8010111	ebi-a-GCST90016933	14	39660509	0.103377	0.0229286	6.90E-06	14306	A	G	family Coriobacteriaceae id.811	TRUE	reported	igd	2.742436928	0.935400009	0.000171725	0.006557814	1603.381423
rs11073596	ebi-a-GCST90017096	15	86433579	-0.0510212	0.0114339	8.14E-06	14306	G	T	order Coriobacteriales id.810	TRUE	reported	igd	1.36758239	0.660000026	0.000624665	0.006557814	1603.381423
rs11250875	ebi-a-GCST90017096	10	1922731	0.06075	0.0130939	4.83E-06	14306	T	C	order Coriobacteriales id.810	TRUE	reported	igd	1.566131159	0.208700001	0.00049697	0.006557814	1603.381423
rs11656361	ebi-a-GCST90017096	17	8121332	0.0773006	0.017553	8.02E-06	14306	A	C	order Coriobacteriales id.810	TRUE	reported	igd	2.099473819	0.129199997	0.000305039	0.006557814	1603.381423
rs12974142	ebi-a-GCST90017096	19	52895166	0.0789796	0.0177205	8.51E-06	14306	G	A	order Coriobacteriales id.810	TRUE	reported	igd	2.119508107	0.1083	0.000268187	0.006557814	1603.381423
rs13307134	ebi-a-GCST90017096	7	105084680	-0.0565686	0.0126265	7.80E-06	14306	T	C	order Coriobacteriales id.810	TRUE	reported	igd	1.510226524	0.764400005	0.00050535	0.006557814	1603.381423
rs1397793	ebi-a-GCST90017096	5	90471451	0.0498855	0.0112446	9.77E-06	14306	A	G	order Coriobacteriales id.810	TRUE	reported	igd	1.344940654	0.614300013	0.000651932	0.006557814	1603.381423
rs1816223	ebi-a-GCST90017096	12	11494021	0.0586265	0.0129006	4.84E-06	14306	G	A	order Coriobacteriales id.810	TRUE	reported	igd	1.543010992	0.789300025	0.000480161	0.006557814	1603.381423
rs240104	ebi-a-GCST90017096	1	176571431	-0.0603429	0.0126849	1.52E-06	14306	T	C	order Coriobacteriales id.810	TRUE	reported	igd	1.517211613	0.244499996	0.000584391	0.006557814	1603.381423
rs2442778	ebi-a-GCST90017096	3	11654412	0.116408	0.0258545	9.03E-06	14306	A	G	order Coriobacteriales id.810	TRUE	reported	igd	3.092397074	0.954299986	0.000123597	0.006557814	1603.381423
rs3025411	ebi-a-GCST90017096	9	136512906	0.0926543	0.0209468	8.27E-06	14306	A	G	order Coriobacteriales id.810	TRUE	reported	igd	2.505398404	0.104400001	0.000255754	0.006557814	1603.381423
rs34739816	ebi-a-GCST90017096	17	37376685	0.0965017	0.0207666	3.88E-06	14306	G	T	order Coriobacteriales id.810	TRUE	reported	igd	2.483845098	0.08151	0.000226014	0.006557814	1603.381423
rs62448869	ebi-a-GCST90017096	7	24464799	-0.0486059	0.0108982	7.87E-06	14306	T	A	order Coriobacteriales id.810	TRUE	reported	igd	1.30350855	0.460200012	0.000690812	0.006557814	1603.381423
rs67561917	ebi-a-GCST90017096	20	62072077	-0.0714367	0.0154113	5.39E-06	14306	A	G	order Coriobacteriales id.810	TRUE	reported	igd	1.843310025	0.142100006	0.00036619	0.006557814	1603.381423
rs719099	ebi-a-GCST90017096	10	65799217	0.0778402	0.0155815	5.43E-07	14306	A	G	order Coriobacteriales id.810	TRUE	reported	igd	1.863667254	0.136199996	0.000410479	0.006557814	1603.381423
rs76779974	ebi-a-GCST90017096	5	125460084	0.0774888	0.0171877	5.63E-06	14306	C	G	order Coriobacteriales id.810	TRUE	reported	igd	2.055781129	0.112300001	0.00028327	0.006557814	1603.381423
rs80046645	ebi-a-GCST90017096	5	459415	0.25584	0.0561995	4.66E-06	14306	C	G	order Coriobacteriales id.810	TRUE	reported	igd	6.72189249	0.040759999	0.000113278	0.006557814	1603.381423
rs8010111	ebi-a-GCST90017096	14	39660509	0.103377	0.0229286	6.90E-06	14306	A	G	order Coriobacteriales id.810	TRUE	reported	igd	2.742436928	0.935400009	0.000171725	0.006557814	1603.381423
rs10150232	ebi-a-GCST90016967	14	30418008	0.0567088	0.0124877	6.68E-06	14306	A	G	genus Anaerotruncus id.2054	TRUE	reported	igd	1.493624976	0.253500015	0.000545576	0.006975321	1605.9277
rs11018566	ebi-a-GCST90016967	11	89040226	-0.156465	0.0366032	6.14E-06	14306	A	G	genus Anaerotruncus id.2054	TRUE	reported	igd	4.378024274	0.051690001	0.000125217	0.006975321	1605.9277
rs115414803	ebi-a-GCST90016967	4	88163243	-0.144356	0.0317524	6.83E-06	14306	A	C	genus Anaerotruncus id.2054	TRUE	reported	igd	3.797831281	0.058649998	0.000159532	0.006975321	1605.9277
rs12056802	ebi-a-GCST90016967	8	74713100	0.0774194	0.0177178	6.13E-06	14306	C	G	genus Anaerotruncus id.2054	TRUE	reported	igd	2.119185166	0.082500003	0.000202047	0.006975321	1605.9277
rs1272208	ebi-a-GCST90016967	9	78630894	0.0611743	0.0129831	4.28E-06	14306	T	G	genus Anaerotruncus id.2054	TRUE	reported	igd	1.552878627	0.719699979	0.000626134	0.006975321	1605.9277
rs1431492	ebi-a-GCST90016967	3	150855371	-0.0654996	0.0146188	7.36E-06	14306	C	T	genus Anaerotruncus id.2054	TRUE	reported	igd	1.748520929	0.182899997	0.000419425	0.006975321	1605.9277
rs17734739	ebi-a-GCST90016967	2	211663702	0.0660052	0.014908	7.43E-06	14306	T	C	genus Anaerotruncus id.2054	TRUE	reported	igd	1.783111473	0.189899996	0.000421593	0.006975321	1605.9277
rs2704155	ebi-a-GCST90016967	11	54908652	-0.106235	0.0234815	5.42E-06	14306	T	A	genus Anaerotruncus id.2054	TRUE	reported	igd	2.808568021	0.965200007	9.61E-05	0.006975321	1605.9277
rs34449434	ebi-a-GCST90016967	12	76523655	-0.0497004	0.0113402	9.85E-06	14306	A	C	genus Anaerotruncus id.2054	TRUE	reported	igd	1.35637515	0.45629999	0.000666193	0.006975321	1605.9277
rs4669806	ebi-a-GCST90016967	2	12200752	0.0576389	0.0122994	2.42E-06	14306	G	T	genus Anaerotruncus id.2054	TRUE	reported	igd	1.471102848	0.249500006	0.000574906	0.006975321	1605.9277
rs6494922	ebi-a-GCST90016967	15	33459867	0.0903106	0.0202257	6.62E-06	14306	A	G	genus Anaerotruncus id.2054	TRUE	reported	igd	2.419149297	0.072559997	0.000187571	0.006975321	1605.9277
rs6563550	ebi-a-GCST90016967	13	38058413	0.0877135	0.0176745	2.35E-07	14306	T	C	genus Anaerotruncus id.2054	TRUE	reported	igd	2.114006153	0.078529999	0.000249154	0.006975321	1605.9277
rs7155595	ebi-a-GCST90016967	14	77502546	0.0539336	0.0118903	7.55E-06	14306	C	A	genus Anaerotruncus id.2054	TRUE	reported	igd	1.422171341	0.309100002	0.00061427	0.006975321	1605.9277
rs7675045	ebi-a-GCST90016967	4	172808992	-0.0497815	0.0110573	6.92E-06	14306	A	T	genus Anaerotruncus id.2054	TRUE	reported	igd	1.322538133	0.472200006	0.000706228	0.006975321	1605.9277
rs8005030	ebi-a-GCST90016967	14	30607199	0.0554447	0.0117854	2.28E-06	14306	C	T	genus Anaerotruncus id.2054	TRUE	reported	igd	1.409624494	0.30219999	0.000652482	0.006975321	1605.9277
rs9347879	ebi-a-GCST90016967	6	165015261	0.050618	0.011049	4.22E-06	14306	T	C	genus Anaerotruncus id.2054	TRUE	reported	igd	1.32154539	0.460200012	0.000728879	0.006975321	1605.9277
rs11155559	ebi-a-GCST90016969	6	148601905	0.0956023	0.0212961	8.92E-06	14306	T	C	genus Barnesiella id.944	TRUE	reported	igd	2.547177371	0.095430002	0.000243207	0.0065708	1606.577451
rs113258194	ebi-a-GCST90016969	2	180020849	0.098992	0.0214121	7.31E-06	14306	A	G	genus Barnesiella id.944	TRUE	reported	igd	2.561051863	0.102399997	0.000274648	0.0065708	1606.577451
rs12909713	ebi-a-GCST90016969	15	87145913	-0.0550716	0.0120039	4.95E-06	14306	C	T	genus Barnesiella id.944	TRUE	reported	igd	1.435758775	0.469199985	0.000732844	0.0065708	1606.577451
rs13242616	ebi-a-GCST90016969	7	122021518	0.0583747	0.0123176	2.29E-06	14306	C	T	genus Barnesiella id.944	TRUE	reported	igd	1.473279708	0.630200028	0.000731736	0.0065708	1606.577451
rs199035	ebi-a-GCST90016969	6	23435415	0.0559495	0.0119716	3.00E-06	14306	G	A	genus Barnesiella id.944	TRUE	reported	igd	1.431895446	0.508899987	0.000763136	0.0065708	1606.577451
rs2057922	ebi-a-GCST90016969	7	10076378	-0.0915241	0.0194623	3.83E-06	14306	C	G	genus Barnesiella id.944	TRUE	reported	igd	2.327840785	0.893599987	0.000293954	0.0065708	1606.577451
rs2276875	ebi-a-GCST90016969	4	5730954	-0.0697176	0.0139537	4.65E-07	14306	A	G	genus Barnesiella id.944	TRUE	reported	igd	1.668969853	0.254500002	0.000662145	0.0065708	1606.577451
rs2428166	ebi-a-GCST90016969	6	110831148	-0.165859	0.0337309	8.51E-07	14306	G	A	genus Barnesiella id.944	TRUE	reported	igd	4.0344751	0.04871	0.000156626	0.0065708	1606.577451
rs28418786	ebi-a-GCST90016969	8	25834694	-0.0791324	0.0174957	6.48E-06	14306	C	G	genus Barnesiella id.944	TRUE	reported	igd	2.092620298	0.156100005	0.000376749	0.0065708	1606.577451
rs28479800	ebi-a-GCST90016969	1	206216607	-0.09152	0.0210002	7.93E-06	14306	A	T	genus Barnesiella id.944	TRUE	reported	igd	2.511785455	0.09742	0.00023347	0.0065708	1606.577451
rs35177866	ebi-a-GCST90016969	3	181589155	0.0917125	0.0190133	2.95E-06	14306	A	G	genus Barnesiella id.944	TRUE	reported	igd	2.274136931	0.124300003	0.000354063	0.0065708	1606.577451
rs60316894	ebi-a-GCST90016969	12	54872438	-0.121478	0.025184	1.19E-06	14306	C	T	genus Barnesiella id.944	TRUE	reported	igd	3.012200117	0.059640002	0.000182427	0.0065708	1606.577451
rs62251337	ebi-a-GCST90016969	3	44327429	0.0690763	0.0149374	4.24E-06	14306	G	A	genus Barnesiella id.944	TRUE	reported	igd	1.786627939	0.841899991	0.000397935	0.0065708	1606.577451
rs72684847	ebi-a-GCST90016969	4	102616869	-0.114369	0.0253873	6.76E-06	14306	T	C	genus Barnesiella id.944	TRUE	reported	igd	3.036516361	0.065609999	0.000173938	0.0065708	1606.577451
rs76181748	ebi-a-GCST90016969	8	105458416	-0.0778559	0.017164	6.78E-06	14306	C	T	genus Barnesiella id.944	TRUE	reported	igd	2.052946427	0.144099995	0.000354768	0.0065708	1606.577451
rs77455852	ebi-a-GCST90016969	5	54107036	-0.0891491	0.0195601	3.16E-06	14306	T	G	genus Barnesiella id.944	TRUE	reported	igd	2.339538417	0.121299997	0.000309532	0.0065708	1606.577451
rs79795328	ebi-a-GCST90016969	4	114546595	-0.0818645	0.0176441	4.23E-06	14306	A	G	genus Barnesiella id.944	TRUE	reported	igd	2.110370079	0.125200003	0.000329623	0.0065708	1606.577451
rs116270582	ebi-a-GCST90017048	4	119349	-0.153844	0.0329324	1.20E-06	14306	T	A	genus Roseburia id.2012	TRUE	reported	igd	3.938968358	0.04871	0.00014137	0.006586731	1610.498527
rs12740451	ebi-a-GCST90017048	1	95178974	0.0697527	0.0153607	7.34E-06	14306	T	C	genus Roseburia id.2012	TRUE	reported	igd	1.837257875	0.125200003	0.000315737	0.006586731	1610.498527
rs16910295	ebi-a-GCST90017048	11	12009569	-0.0980434	0.020957	2.91E-06	14306	T	C	genus Roseburia id.2012	TRUE	reported	igd	2.506618403	0.06064	0.000174294	0.006586731	1610.498527
rs2034589	ebi-a-GCST90017048	16	8307948	0.0629765	0.0123489	5.01E-07	14306	G	C	genus Roseburia id.2012	TRUE	reported	igd	1.477023428	0.227599993	0.000639185	0.006586731	1610.498527
rs2160994	ebi-a-GCST90017048	12	50650057	-0.0550687	0.0112481	9.70E-07	14306	C	T	genus Roseburia id.2012	TRUE	reported	igd	1.345359281	0.620299995	0.000789233	0.006586731	1610.498527
rs2943022	ebi-a-GCST90017048	5	89598914	0.0493786	0.0106763	4.11E-06	14306	T	C	genus Roseburia id.2012	TRUE	reported	igd	1.276967603	0.460200012	0.000742895	0.006586731	1610.498527
rs302266	ebi-a-GCST90017048	1	194183650	-0.0777312	0.0172985	8.13E-06	14306	T	C	genus Roseburia id.2012	TRUE	reported	igd	2.069033661	0.120300002	0.000298735	0.006586731	1610.498527
rs329182	ebi-a-GCST90017048	5	125076494	0.0690327	0.0152884	5.90E-06	14306	T	C	genus Roseburia id.2012	TRUE	reported	igd	1.828610239	0.157100007	0.000377442	0.006586731	1610.498527
rs4748237	ebi-a-GCST90017048	10	16051097	0.0488326	0.0106404	4.67E-06	14306	G	C	genus Roseburia id.2012	TRUE	reported	igd	1.272673687	0.404599994	0.000709333	0.006586731	1610.498527
rs55858165	ebi-a-GCST90017048	15	86512809	0.179284	0.0404954	9.99E-06	14306	A	C	genus Roseburia id.2012	TRUE	reported	igd	4.843561333	0.077529997	0.000195977	0.006586731	1610.498527
rs57466170	ebi-a-GCST90017048	15	37859065	0.0741405	0.0171601	8.30E-06	14306	C	T	genus Roseburia id.2012	TRUE	reported	igd	2.052479957	0.086479999	0.000206166	0.006586731	1610.498527
rs6445851	ebi-a-GCST90017048	3	57116228	0.0497336	0.0108158	3.53E-06	14306	A	G	genus Roseburia id.2012	TRUE	reported	igd	1.293652876	0.599399984	0.000709777	0.006586731	1610.498527
rs6930661	ebi-a-GCST90017048	6	12774611	-0.0961587	0.0204975	2.48E-06	14306	C	T	genus Roseburia id.2012	TRUE	reported	igd	2.451658668	0.075549997	0.000214884	0.006586731	1610.498527
rs75326254	ebi-a-GCST90017048	6	166170836	-0.104628	0.0230897	7.50E-06	14306	C	T	genus Roseburia id.2012	TRUE	reported	igd	2.761705727	0.063620001	0.000171008	0.006586731	1610.498527
rs75820970	ebi-a-GCST90017048	10	79277321	-0.232125	0.0481562	1.48E-07	14306	C	G	genus Roseburia id.2012	TRUE	reported	igd	5.75985194	0.062619999	0.000190669	0.006586731	1610.498527
rs78753150	ebi-a-GCST90017048	5	144135655	0.0968739	0.0214067	9.98E-06	14306	A	C	genus Roseburia id.2012	TRUE	reported	igd	2.560405982	0.058649998	0.000158068	0.006586731	1610.498527
rs9300744	ebi-a-GCST90017048	13	103117486	-0.0588452	0.0126228	4.75E-06	14306	C	T	genus Roseburia id.2012	TRUE	reported	igd	1.509783975	0.238600001	0.000551958	0.006586731	1610.498527
rs1107244	ebi-a-GCST90016962	13	38057357	0.0758558	0.0171182	3.59E-06	14306	G	A	genus Alistipes id.968	TRUE	reported	igd	2.047468394	0.078529999	0.000198651	0.007522482	1624.665485
rs11769002	ebi-a-GCST90016962	7	62443498	-0.0528793	0.0109389	1.45E-06	14306	G	A	genus Alistipes id.968	TRUE	reported	igd	1.308376583	0.400599986	0.000784447	0.007522482	1624.665485
rs11958296	ebi-a-GCST90016962	5	177755179	-0.0981222	0.0218272	9.30E-06	14306	A	G	genus Alistipes id.968	TRUE	reported	igd	2.610701016	0.070579998	0.000185329	0.007522482	1624.665485
rs12990744	ebi-a-GCST90016962	2	178000949	-0.0776618	0.0172986	8.21E-06	14306	C	T	genus Alistipes id.968	TRUE	reported	igd	2.069045622	0.123300001	0.000304592	0.007522482	1624.665485
rs1689282	ebi-a-GCST90016962	9	14080129	-0.0520061	0.0113942	5.28E-06	14306	A	C	genus Alistipes id.968	TRUE	reported	igd	1.362833965	0.340000004	0.000653545	0.007522482	1624.665485
rs2290844	ebi-a-GCST90016962	10	127787142	0.0813969	0.0191632	9.10E-06	14306	C	T	genus Alistipes id.968	TRUE	reported	igd	2.292066124	0.113300003	0.000253395	0.007522482	1624.665485
rs2450745	ebi-a-GCST90016962	8	144428720	-0.080524	0.0184702	7.12E-06	14306	A	C	genus Alistipes id.968	TRUE	reported	igd	2.209177994	0.082500003	0.000201131	0.007522482	1624.665485
rs2875322	ebi-a-GCST90016962	11	130887552	0.0580945	0.0131432	8.78E-06	14306	C	T	genus Alistipes id.968	TRUE	reported	igd	1.572027818	0.793200016	0.000448036	0.007522482	1624.665485
rs34417064	ebi-a-GCST90016962	17	52776479	-0.048202	0.0106868	7.01E-06	14306	A	G	genus Alistipes id.968	TRUE	reported	igd	1.278223484	0.511900008	0.000710625	0.007522482	1624.665485
rs4810359	ebi-a-GCST90016962	20	41191335	-0.0652428	0.0146155	7.50E-06	14306	A	G	genus Alistipes id.968	TRUE	reported	igd	1.748126223	0.147100002	0.000349511	0.007522482	1624.665485
rs62576416	ebi-a-GCST90016962	9	112120264	0.0492647	0.0109733	7.50E-06	14306	T	C	genus Alistipes id.968	TRUE	reported	igd	1.312491087	0.397599995	0.000674901	0.007522482	1624.665485
rs67281112	ebi-a-GCST90016962	7	135778919	0.0634575	0.0137846	3.92E-06	14306	G	C	genus Alistipes id.968	TRUE	reported	igd	1.648744192	0.216700003	0.000502894	0.007522482	1624.665485
rs67705352	ebi-a-GCST90016962	1	19790706	-0.0532404	0.0110864	1.65E-06	14306	T	G	genus Alistipes id.968	TRUE	reported	igd	1.326018717	0.373800009	0.000754685	0.007522482	1624.665485
rs7129639	ebi-a-GCST90016962	11	17511427	0.0524955	0.0109584	1.78E-06	14306	A	C	genus Alistipes id.968	TRUE	reported	igd	1.310708933	0.598399997	0.000770987	0.007522482	1624.665485
rs8130320	ebi-a-GCST90016962	21	40580258	-0.049002	0.010717	4.84E-06	14306	A	G	genus Alistipes id.968	TRUE	reported	igd	1.281835636	0.48210001	0.000729753	0.007522482	1624.665485
rs10071529	ebi-a-GCST90017103	5	176287195	-0.125105	0.0278674	8.64E-06	14306	C	G	order Mollicutes RF9 id.11579	TRUE	reported	igd	3.333155398	0.912500024	0.000224962	0.007395182	1703.312396
rs11779863	ebi-a-GCST90017103	8	15406830	-0.0772768	0.0172171	6.69E-06	14306	G	A	order Mollicutes RF9 id.11579	TRUE	reported	igd	2.059297595	0.206799999	0.00046198	0.007395182	1703.312396
rs12566890	ebi-a-GCST90017103	1	61850864	-0.103134	0.0241775	8.11E-06	14306	T	G	order Mollicutes RF9 id.11579	TRUE	reported	igd	2.891814975	0.095430002	0.000219594	0.007395182	1703.312396
rs13100746	ebi-a-GCST90017103	3	165846506	0.0638979	0.0142685	7.29E-06	14306	C	T	order Mollicutes RF9 id.11579	TRUE	reported	igd	1.706622354	0.409500003	0.000677957	0.007395182	1703.312396
rs17235252	ebi-a-GCST90017103	7	82536037	-0.122002	0.0255463	2.16E-06	14306	T	C	order Mollicutes RF9 id.11579	TRUE	reported	igd	3.055533984	0.09443	0.00027266	0.007395182	1703.312396
rs3932485	ebi-a-GCST90017103	3	184193482	0.0626209	0.0141623	9.93E-06	14306	C	T	order Mollicutes RF9 id.11579	TRUE	reported	igd	1.693920017	0.42840001	0.000669306	0.007395182	1703.312396
rs515984	ebi-a-GCST90017103	10	3521459	0.0875451	0.0190685	6.61E-06	14306	C	T	order Mollicutes RF9 id.11579	TRUE	reported	igd	2.280739276	0.825999975	0.000423518	0.007395182	1703.312396
rs62188991	ebi-a-GCST90017103	2	177374176	-0.110864	0.0241355	5.27E-06	14306	G	C	order Mollicutes RF9 id.11579	TRUE	reported	igd	2.886791452	0.111299999	0.000291763	0.007395182	1703.312396
rs638542	ebi-a-GCST90017103	1	109845252	0.070592	0.0157049	5.17E-06	14306	A	G	order Mollicutes RF9 id.11579	TRUE	reported	igd	1.878426843	0.713699996	0.000577151	0.007395182	1703.312396
rs739151	ebi-a-GCST90017103	22	42741466	-0.0652658	0.0139773	3.09E-06	14306	G	C	order Mollicutes RF9 id.11579	TRUE	reported	igd	1.671792594	0.493999988	0.000761928	0.007395182	1703.312396
rs74603314	ebi-a-GCST90017103	14	46519718	0.230767	0.0489701	2.28E-06	14306	T	C	order Mollicutes RF9 id.11579	TRUE	reported	igd	5.857200641	0.045729998	0.000135478	0.007395182	1703.312396
rs76373661	ebi-a-GCST90017103	3	3771148	0.0908218	0.0202986	5.16E-06	14306	G	A	order Mollicutes RF9 id.11579	TRUE	reported	igd	2.427868698	0.113300003	0.000281168	0.007395182	1703.312396
rs7706512	ebi-a-GCST90017103	5	17443654	-0.0657351	0.0138979	2.27E-06	14306	A	G	order Mollicutes RF9 id.11579	TRUE	reported	igd	1.662295743	0.495999992	0.000781844	0.007395182	1703.312396
rs7801843	ebi-a-GCST90017103	7	4105705	-0.0869495	0.0194509	9.47E-06	14306	A	G	order Mollicutes RF9 id.11579	TRUE	reported	igd	2.326477257	0.129199997	0.000314302	0.007395182	1703.312396
rs7853673	ebi-a-GCST90017103	9	116711241	0.0624389	0.0139833	6.73E-06	14306	A	G	order Mollicutes RF9 id.11579	TRUE	reported	igd	1.67251024	0.486099988	0.000696317	0.007395182	1703.312396
rs949341	ebi-a-GCST90017103	11	112386785	-0.0656602	0.0147216	7.73E-06	14306	A	G	order Mollicutes RF9 id.11579	TRUE	reported	igd	1.760816599	0.679899991	0.000605253	0.007395182	1703.312396
rs10815577	ebi-a-GCST90017025	9	7273249	-0.0683706	0.0143691	1.72E-06	14306	C	G	genus Lachnospiraceae UCG001 id.11321	TRUE	reported	igd	1.718654888	0.386700004	0.000750652	0.007538389	1736.547411
rs12131224	ebi-a-GCST90017025	1	166199362	0.117095	0.02591	7.40E-06	14306	C	T	genus Lachnospiraceae UCG001 id.11321	TRUE	reported	igd	3.099035301	0.116300002	0.000293453	0.007538389	1736.547411
rs2050911	ebi-a-GCST90017025	1	82384407	0.0751466	0.0153934	1.11E-06	14306	G	A	genus Lachnospiraceae UCG001 id.11321	TRUE	reported	igd	1.841169047	0.304199994	0.000705188	0.007538389	1736.547411
rs2371284	ebi-a-GCST90017025	12	56256262	0.0761893	0.0170127	7.56E-06	14306	C	T	genus Lachnospiraceae UCG001 id.11321	TRUE	reported	igd	2.034849783	0.7773	0.000485358	0.007538389	1736.547411
rs437876	ebi-a-GCST90017025	3	42568440	0.0784637	0.0144768	7.17E-08	14306	T	C	genus Lachnospiraceae UCG001 id.11321	TRUE	reported	igd	1.731536636	0.372799993	0.000960254	0.007538389	1736.547411
rs4981345	ebi-a-GCST90017025	14	21455973	-0.0681973	0.0149831	6.09E-06	14306	T	C	genus Lachnospiraceae UCG001 id.11321	TRUE	reported	igd	1.792094011	0.350899994	0.000659687	0.007538389	1736.547411
rs573933	ebi-a-GCST90017025	9	14477851	-0.107898	0.0232346	3.11E-06	14306	T	C	genus Lachnospiraceae UCG001 id.11321	TRUE	reported	igd	2.779036882	0.102399997	0.000277109	0.007538389	1736.547411
rs62496417	ebi-a-GCST90017025	7	96965504	-0.0748504	0.0165681	5.88E-06	14306	T	G	genus Lachnospiraceae UCG001 id.11321	TRUE	reported	igd	1.981672203	0.271400005	0.000564227	0.007538389	1736.547411
rs7213933	ebi-a-GCST90017025	17	36155074	-0.0816269	0.01838	9.02E-06	14306	T	A	genus Lachnospiraceae UCG001 id.11321	TRUE	reported	igd	2.19838938	0.194800004	0.000432494	0.007538389	1736.547411
rs7341608	ebi-a-GCST90017025	8	56839500	-0.0784757	0.0177648	9.48E-06	14306	T	C	genus Lachnospiraceae UCG001 id.11321	TRUE	reported	igd	2.124806728	0.189899996	0.000419687	0.007538389	1736.547411
rs74034332	ebi-a-GCST90017025	16	79092359	0.168045	0.0382637	3.33E-06	14306	G	A	genus Lachnospiraceae UCG001 id.11321	TRUE	reported	igd	4.576632847	0.045729998	0.000117669	0.007538389	1736.547411
rs78848836	ebi-a-GCST90017025	1	53773248	-0.118868	0.0259753	3.38E-06	14306	A	G	genus Lachnospiraceae UCG001 id.11321	TRUE	reported	igd	3.106845684	0.083499998	0.000224047	0.007538389	1736.547411
rs79476906	ebi-a-GCST90017025	1	108102470	-0.087088	0.0197008	8.27E-06	14306	T	A	genus Lachnospiraceae UCG001 id.11321	TRUE	reported	igd	2.35636722	0.144099995	0.000336936	0.007538389	1736.547411
rs8104225	ebi-a-GCST90017025	19	13962924	0.0892098	0.0197665	8.04E-06	14306	A	G	genus Lachnospiraceae UCG001 id.11321	TRUE	reported	igd	2.364225445	0.149100006	0.000361271	0.007538389	1736.547411
rs9403580	ebi-a-GCST90017025	6	145006780	0.107801	0.0229777	3.47E-06	14306	C	T	genus Lachnospiraceae UCG001 id.11321	TRUE	reported	igd	2.748309666	0.109300002	0.000299568	0.007538389	1736.547411
rs985416	ebi-a-GCST90017025	3	148269083	-0.0970258	0.0181807	1.46E-07	14306	T	C	genus Lachnospiraceae UCG001 id.11321	TRUE	reported	igd	2.174551567	0.794200003	0.000650789	0.007538389	1736.547411
rs1007475	ebi-a-GCST90016975	6	148403405	0.118065	0.0261271	7.92E-06	14306	G	T	genus Butyrivibrio id.1993	TRUE	reported	igd	3.125002131	0.294200003	0.000592783	0.007583487	1747.015503
rs11761679	ebi-a-GCST90016975	7	150596929	0.154775	0.0321539	2.20E-06	14306	T	C	genus Butyrivibrio id.1993	TRUE	reported	igd	3.84585377	0.156100005	0.000426717	0.007583487	1747.015503
rs142855850	ebi-a-GCST90016975	10	22587900	0.205013	0.0457138	6.86E-06	14306	A	G	genus Butyrivibrio id.1993	TRUE	reported	igd	5.467722113	0.101400003	0.000256203	0.007583487	1747.015503
rs16934069	ebi-a-GCST90016975	9	119693164	-0.133784	0.0299444	8.86E-06	14306	T	C	genus Butyrivibrio id.1993	TRUE	reported	igd	3.581580574	0.198799998	0.000444474	0.007583487	1747.015503
rs16941336	ebi-a-GCST90016975	17	20575697	0.127488	0.0267936	1.53E-06	14306	C	T	genus Butyrivibrio id.1993	TRUE	reported	igd	3.204720658	0.264400005	0.00061559	0.007583487	1747.015503
rs17163238	ebi-a-GCST90016975	5	128976021	0.140987	0.0309117	5.51E-06	14306	G	A	genus Butyrivibrio id.1993	TRUE	reported	igd	3.697277095	0.1998	0.000464963	0.007583487	1747.015503
rs4537857	ebi-a-GCST90016975	13	27292666	-0.12459	0.0260992	1.80E-06	14306	T	C	genus Butyrivibrio id.1993	TRUE	reported	igd	3.121665077	0.292199999	0.000658892	0.007583487	1747.015503
rs486484	ebi-a-GCST90016975	20	811507	-0.108349	0.0240008	6.61E-06	14306	A	G	genus Butyrivibrio id.1993	TRUE	reported	igd	2.870680296	0.471199989	0.000709916	0.007583487	1747.015503
rs4928024	ebi-a-GCST90016975	3	54288503	0.17471	0.0389333	8.19E-06	14306	G	A	genus Butyrivibrio id.1993	TRUE	reported	igd	4.656722157	0.901600003	0.000249755	0.007583487	1747.015503
rs72723662	ebi-a-GCST90016975	14	76065563	0.224078	0.0449336	7.86E-07	14306	C	T	genus Butyrivibrio id.1993	TRUE	reported	igd	5.374404192	0.100400001	0.000314015	0.007583487	1747.015503
rs7412979	ebi-a-GCST90016975	1	235580646	0.186779	0.0389112	1.71E-06	14306	C	G	genus Butyrivibrio id.1993	TRUE	reported	igd	4.654078827	0.087480001	0.00025714	0.007583487	1747.015503
rs74622183	ebi-a-GCST90016975	14	34150977	-0.201027	0.0428204	2.46E-06	14306	A	G	genus Butyrivibrio id.1993	TRUE	reported	igd	5.121649217	0.087480001	0.000245963	0.007583487	1747.015503
rs77356209	ebi-a-GCST90016975	18	10267733	0.216874	0.0483299	6.66E-06	14306	T	C	genus Butyrivibrio id.1993	TRUE	reported	igd	5.780627797	0.047710001	0.000127901	0.007583487	1747.015503
rs7752361	ebi-a-GCST90016975	6	111780705	0.11923	0.0239975	7.69E-07	14306	G	A	genus Butyrivibrio id.1993	TRUE	reported	igd	2.87028559	0.495999992	0.000862707	0.007583487	1747.015503
rs7763512	ebi-a-GCST90016975	6	21960091	-0.119846	0.0253367	3.11E-06	14306	A	G	genus Butyrivibrio id.1993	TRUE	reported	igd	3.030464211	0.617299974	0.000738947	0.007583487	1747.015503
rs9349693	ebi-a-GCST90016975	6	53939724	-0.117973	0.0259861	5.55E-06	14306	G	A	genus Butyrivibrio id.1993	TRUE	reported	igd	3.108137447	0.688899994	0.00061752	0.007583487	1747.015503
rs10093861	ebi-a-GCST90017021	8	121244406	-0.0568869	0.0121152	3.06E-06	14306	G	A	genus Lachnospiraceae FCS020 group id.11314	TRUE	reported	igd	1.449071111	0.497999996	0.000770563	0.007613392	1753.957771
rs113859143	ebi-a-GCST90017021	5	109403564	-0.108906	0.0242055	2.55E-06	14306	G	C	genus Lachnospiraceae FCS020 group id.11314	TRUE	reported	igd	2.89516399	0.084490001	0.000218905	0.007613392	1753.957771
rs12078956	ebi-a-GCST90017021	1	35328576	0.106101	0.0222904	2.15E-06	14306	C	G	genus Lachnospiraceae FCS020 group id.11314	TRUE	reported	igd	2.666103299	0.121299997	0.000337611	0.007613392	1753.957771
rs1254846	ebi-a-GCST90017021	10	44346094	-0.105963	0.0232501	5.60E-06	14306	A	G	genus Lachnospiraceae FCS020 group id.11314	TRUE	reported	igd	2.780890801	0.908500016	0.000241388	0.007613392	1753.957771
rs1363769	ebi-a-GCST90017021	19	17865305	0.200628	0.0449372	1.58E-06	14306	C	T	genus Lachnospiraceae FCS020 group id.11314	TRUE	reported	igd	5.37483478	0.967199981	8.84E-05	0.007613392	1753.957771
rs2322265	ebi-a-GCST90017021	4	166588085	-0.0666305	0.0141577	5.21E-06	14306	C	T	genus Lachnospiraceae FCS020 group id.11314	TRUE	reported	igd	1.693369822	0.255499989	0.000589017	0.007613392	1753.957771
rs2862811	ebi-a-GCST90017021	3	165996415	-0.0564927	0.0121736	3.92E-06	14306	C	T	genus Lachnospiraceae FCS020 group id.11314	TRUE	reported	igd	1.4560562	0.545700014	0.000746372	0.007613392	1753.957771
rs35035870	ebi-a-GCST90017021	11	3248876	-0.190615	0.0414403	2.62E-06	14306	T	C	genus Lachnospiraceae FCS020 group id.11314	TRUE	reported	igd	4.956578641	0.03579	0.000102074	0.007613392	1753.957771
rs369444	ebi-a-GCST90017021	16	23631307	0.125481	0.0259008	3.15E-06	14306	C	G	genus Lachnospiraceae FCS020 group id.11314	TRUE	reported	igd	3.097934911	0.063620001	0.000195473	0.007613392	1753.957771
rs3999074	ebi-a-GCST90017021	10	65563647	-0.0550587	0.0121847	6.55E-06	14306	G	T	genus Lachnospiraceae FCS020 group id.11314	TRUE	reported	igd	1.457383845	0.478100002	0.000712262	0.007613392	1753.957771
rs4452603	ebi-a-GCST90017021	6	71966268	0.0604208	0.0135965	8.98E-06	14306	T	G	genus Lachnospiraceae FCS020 group id.11314	TRUE	reported	igd	1.626245985	0.286300004	0.000564115	0.007613392	1753.957771
rs7249113	ebi-a-GCST90017021	19	2571232	0.0679483	0.0133496	3.72E-07	14306	G	A	genus Lachnospiraceae FCS020 group id.11314	TRUE	reported	igd	1.596714846	0.281300008	0.000732234	0.007613392	1753.957771
rs72793667	ebi-a-GCST90017021	2	53946431	-0.116881	0.0246589	1.63E-06	14306	A	G	genus Lachnospiraceae FCS020 group id.11314	TRUE	reported	igd	2.949394118	0.083499998	0.000240365	0.007613392	1753.957771
rs9308097	ebi-a-GCST90017021	4	165786478	-0.055381	0.0123659	7.47E-06	14306	G	A	genus Lachnospiraceae FCS020 group id.11314	TRUE	reported	igd	1.479056759	0.547699988	0.000694626	0.007613392	1753.957771
rs9788306	ebi-a-GCST90017021	13	40419314	-0.062804	0.0130744	1.39E-06	14306	C	T	genus Lachnospiraceae FCS020 group id.11314	TRUE	reported	igd	1.563798809	0.284299999	0.000656373	0.007613392	1753.957771
rs9919338	ebi-a-GCST90017021	1	118425334	-0.0553339	0.0120621	4.91E-06	14306	G	C	genus Lachnospiraceae FCS020 group id.11314	TRUE	reported	igd	1.442719942	0.436399996	0.000723609	0.007613392	1753.957771
rs10209007	ebi-a-GCST90016913	2	231676041	0.0794173	0.0182427	9.89E-06	14306	G	C	class Clostridia id.1859	TRUE	reported	igd	2.181967244	0.079520002	0.000193934	0.006889975	1784.160171
rs10774377	ebi-a-GCST90016913	12	5942519	-0.052659	0.0113858	3.24E-06	14306	G	A	class Clostridia id.1859	TRUE	reported	igd	1.36182926	0.666000009	0.000665197	0.006889975	1784.160171
rs112334273	ebi-a-GCST90016913	21	40703251	0.0641008	0.0127404	3.81E-07	14306	G	A	class Clostridia id.1859	TRUE	reported	igd	1.52384984	0.245499998	0.000655516	0.006889975	1784.160171
rs13105690	ebi-a-GCST90016913	4	7420184	0.0529097	0.011818	8.78E-06	14306	C	T	class Clostridia id.1859	TRUE	reported	igd	1.413523705	0.732599974	0.000548937	0.006889975	1784.160171
rs13179700	ebi-a-GCST90016913	5	149077788	-0.0511937	0.0109569	3.37E-06	14306	C	T	class Clostridia id.1859	TRUE	reported	igd	1.310529521	0.645099998	0.000698719	0.006889975	1784.160171
rs13421739	ebi-a-GCST90016913	2	116724915	0.0888472	0.0179655	9.54E-06	14306	C	G	class Clostridia id.1859	TRUE	reported	igd	2.148811992	0.05666	0.000182753	0.006889975	1784.160171
rs1842454	ebi-a-GCST90016913	5	105060362	-0.0547202	0.0127338	8.72E-06	14306	G	A	class Clostridia id.1859	TRUE	reported	igd	1.523060429	0.206799999	0.000423472	0.006889975	1784.160171
rs2273429	ebi-a-GCST90016913	14	52494072	-0.0724037	0.0153105	4.52E-06	14306	A	G	class Clostridia id.1859	TRUE	reported	igd	1.831253569	0.1074	0.00029972	0.006889975	1784.160171
rs6797343	ebi-a-GCST90016913	3	89268714	-0.0592279	0.0134556	9.36E-06	14306	T	G	class Clostridia id.1859	TRUE	reported	igd	1.609393261	0.825999975	0.000389303	0.006889975	1784.160171
rs6814436	ebi-a-GCST90016913	4	161507301	-0.0739995	0.0150815	9.65E-07	14306	C	T	class Clostridia id.1859	TRUE	reported	igd	1.803863408	0.867799997	0.000386128	0.006889975	1784.160171
rs6815608	ebi-a-GCST90016913	4	152131744	-0.103803	0.0210883	4.02E-07	14306	C	T	class Clostridia id.1859	TRUE	reported	igd	2.522322892	0.915499985	0.000262038	0.006889975	1784.160171
rs6934062	ebi-a-GCST90016913	6	163743050	0.0524406	0.0116115	6.53E-06	14306	G	C	class Clostridia id.1859	TRUE	reported	igd	1.388824716	0.284299999	0.000580201	0.006889975	1784.160171
rs7269302	ebi-a-GCST90016913	20	50803760	-0.0963981	0.0212007	9.04E-06	14306	A	T	class Clostridia id.1859	TRUE	reported	igd	2.535766797	0.070579998	0.000189602	0.006889975	1784.160171
rs72738886	ebi-a-GCST90016913	5	35770550	0.0866169	0.0190393	8.24E-06	14306	T	C	class Clostridia id.1859	TRUE	reported	igd	2.277246731	0.077529997	0.000206937	0.006889975	1784.160171
rs72915163	ebi-a-GCST90016913	18	48792829	-0.0581025	0.0120557	1.34E-06	14306	T	C	class Clostridia id.1859	TRUE	reported	igd	1.441954453	0.265399992	0.000633094	0.006889975	1784.160171
rs76767978	ebi-a-GCST90016913	3	131371980	0.0698882	0.0156319	8.40E-06	14306	G	A	class Clostridia id.1859	TRUE	reported	igd	1.869695482	0.118299998	0.000291475	0.006889975	1784.160171
rs76860606	ebi-a-GCST90016913	6	12397187	0.0947036	0.0225117	7.53E-06	14306	C	G	class Clostridia id.1859	TRUE	reported	igd	2.692572481	0.071570002	0.000164402	0.006889975	1784.160171
rs992074	ebi-a-GCST90016913	21	18567802	-0.255639	0.0508787	8.78E-07	14306	T	C	class Clostridia id.1859	TRUE	reported	igd	6.085483882	0.965200007	0.000118547	0.006889975	1784.160171
rs10805326	ebi-a-GCST90016946	4	14324623	-0.0566637	0.012276	4.03E-06	14306	A	G	family Peptostreptococcaceae id.2042	TRUE	reported	igd	1.468304028	0.721700013	0.000598243	0.007795867	1796.326235
rs117020988	ebi-a-GCST90016946	7	46710977	0.182411	0.0372126	1.03E-06	14306	C	T	family Peptostreptococcaceae id.2042	TRUE	reported	igd	4.450913202	0.063620001	0.000200115	0.007795867	1796.326235
rs12377846	ebi-a-GCST90016946	9	16786784	-0.252	0.0511627	7.26E-07	14306	C	A	family Peptostreptococcaceae id.2042	TRUE	reported	igd	6.119452467	0.04871	0.000157158	0.007795867	1796.326235
rs12986312	ebi-a-GCST90016946	19	17414138	0.0571818	0.0125947	5.77E-06	14306	T	G	family Peptostreptococcaceae id.2042	TRUE	reported	igd	1.506422999	0.322100013	0.000629228	0.007795867	1796.326235
rs1467258	ebi-a-GCST90016946	17	38216487	0.072584	0.0162321	7.90E-06	14306	G	A	family Peptostreptococcaceae id.2042	TRUE	reported	igd	1.941484018	0.166999996	0.000388871	0.007795867	1796.326235
rs1520207	ebi-a-GCST90016946	3	151781175	-0.0525658	0.0112476	3.17E-06	14306	T	C	family Peptostreptococcaceae id.2042	TRUE	reported	igd	1.345299477	0.562600017	0.00075141	0.007795867	1796.326235
rs2644627	ebi-a-GCST90016946	8	26726641	-0.0558506	0.011224	6.33E-07	14306	C	G	family Peptostreptococcaceae id.2042	TRUE	reported	igd	1.342476736	0.436399996	0.000851389	0.007795867	1796.326235
rs4692811	ebi-a-GCST90016946	4	171180190	0.0642075	0.0126913	4.21E-07	14306	C	T	family Peptostreptococcaceae id.2042	TRUE	reported	igd	1.517977102	0.264400005	0.000695944	0.007795867	1796.326235
rs59865771	ebi-a-GCST90016946	16	89246670	-0.0573764	0.0127192	7.69E-06	14306	C	T	family Peptostreptococcaceae id.2042	TRUE	reported	igd	1.521314157	0.281300008	0.000575143	0.007795867	1796.326235
rs59987323	ebi-a-GCST90016946	22	37976422	-0.0537078	0.011443	2.70E-06	14306	C	T	family Peptostreptococcaceae id.2042	TRUE	reported	igd	1.36867082	0.427399993	0.00075369	0.007795867	1796.326235
rs61841503	ebi-a-GCST90016946	10	17019559	0.0919658	0.0161331	9.80E-09	14306	G	A	family Peptostreptococcaceae id.2042	TRUE	reported	igd	1.929642857	0.137199998	0.000537766	0.007795867	1796.326235
rs6721459	ebi-a-GCST90016946	2	67852836	-0.0509823	0.0111975	5.08E-06	14306	G	A	family Peptostreptococcaceae id.2042	TRUE	reported	igd	1.339307132	0.439399987	0.000713874	0.007795867	1796.326235
rs75819860	ebi-a-GCST90016946	18	65324280	0.126264	0.0268383	2.49E-06	14306	T	A	family Peptostreptococcaceae id.2042	TRUE	reported	igd	3.210067122	0.077529997	0.000221301	0.007795867	1796.326235
rs76982728	ebi-a-GCST90016946	7	44312824	0.124203	0.0266923	3.24E-06	14306	T	C	family Peptostreptococcaceae id.2042	TRUE	reported	igd	3.192604399	0.038770001	0.000112805	0.007795867	1796.326235
rs77540684	ebi-a-GCST90016946	10	14650535	0.106725	0.0245638	8.14E-06	14306	T	G	family Peptostreptococcaceae id.2042	TRUE	reported	igd	2.938019426	0.051690001	0.000129363	0.007795867	1796.326235
rs9573937	ebi-a-GCST90016946	13	77351196	-0.0693637	0.0142907	1.71E-06	14306	A	G	family Peptostreptococcaceae id.2042	TRUE	reported	igd	1.709277645	0.176899999	0.000479567	0.007795867	1796.326235
rs10209007	ebi-a-GCST90017095	2	231676041	0.0795424	0.0182427	9.60E-06	14306	G	C	order Clostridiales id.1863	TRUE	reported	igd	2.181967244	0.079520002	0.000194546	0.006942398	1797.829954
rs10774377	ebi-a-GCST90017095	12	5942519	-0.0523003	0.0113859	3.81E-06	14306	G	A	order Clostridiales id.1863	TRUE	reported	igd	1.361841221	0.666000009	0.000656154	0.006942398	1797.829954
rs112334273	ebi-a-GCST90017095	21	40703251	0.0639383	0.0127404	4.07E-07	14306	G	A	order Clostridiales id.1863	TRUE	reported	igd	1.52384984	0.245499998	0.000652197	0.006942398	1797.829954
rs13105690	ebi-a-GCST90017095	4	7420184	0.0527441	0.011818	9.37E-06	14306	C	T	order Clostridiales id.1863	TRUE	reported	igd	1.413523705	0.732599974	0.000545506	0.006942398	1797.829954
rs13179700	ebi-a-GCST90017095	5	149077788	-0.0510953	0.0109569	3.52E-06	14306	C	T	order Clostridiales id.1863	TRUE	reported	igd	1.310529521	0.645099998	0.000696035	0.006942398	1797.829954
rs1842454	ebi-a-GCST90017095	5	105060362	-0.0543676	0.012734	9.92E-06	14306	G	A	order Clostridiales id.1863	TRUE	reported	igd	1.523084351	0.206799999	0.000418019	0.006942398	1797.829954
rs2273429	ebi-a-GCST90017095	14	52494072	-0.0726191	0.0153105	4.17E-06	14306	A	G	order Clostridiales id.1863	TRUE	reported	igd	1.831253569	0.1074	0.000301506	0.006942398	1797.829954
rs290772	ebi-a-GCST90017095	2	102126220	0.084254	0.0196297	1.00E-05	14306	G	A	order Clostridiales id.1863	TRUE	reported	igd	2.347863113	0.061629999	0.000148947	0.006942398	1797.829954
rs6442336	ebi-a-GCST90017095	3	12870886	0.0547729	0.0124169	9.63E-06	14306	T	C	order Clostridiales id.1863	TRUE	reported	igd	1.485156752	0.756500006	0.0005011	0.006942398	1797.829954
rs6814436	ebi-a-GCST90017095	4	161507301	-0.0741858	0.0150814	9.06E-07	14306	C	T	order Clostridiales id.1863	TRUE	reported	igd	1.803851447	0.867799997	0.00038808	0.006942398	1797.829954
rs6815608	ebi-a-GCST90017095	4	152131744	-0.104089	0.0210883	3.72E-07	14306	C	T	order Clostridiales id.1863	TRUE	reported	igd	2.522322892	0.915499985	0.000263484	0.006942398	1797.829954
rs6934062	ebi-a-GCST90017095	6	163743050	0.0522397	0.0116116	7.09E-06	14306	G	C	order Clostridiales id.1863	TRUE	reported	igd	1.388836677	0.284299999	0.000575754	0.006942398	1797.829954
rs7269302	ebi-a-GCST90017095	20	50803760	-0.0965346	0.0212006	8.84E-06	14306	A	T	order Clostridiales id.1863	TRUE	reported	igd	2.535754836	0.070579998	0.000190141	0.006942398	1797.829954
rs72738886	ebi-a-GCST90017095	5	35770550	0.0865333	0.0190392	8.42E-06	14306	T	C	order Clostridiales id.1863	TRUE	reported	igd	2.277234771	0.077529997	0.000206539	0.006942398	1797.829954
rs72915163	ebi-a-GCST90017095	18	48792829	-0.0580246	0.0120558	1.39E-06	14306	T	C	order Clostridiales id.1863	TRUE	reported	igd	1.441966414	0.265399992	0.000631387	0.006942398	1797.829954
rs76767978	ebi-a-GCST90017095	3	131371980	0.0699806	0.0156318	8.18E-06	14306	G	A	order Clostridiales id.1863	TRUE	reported	igd	1.869683521	0.118299998	0.00029225	0.006942398	1797.829954
rs76860606	ebi-a-GCST90017095	6	12397187	0.094122	0.0225117	8.58E-06	14306	C	G	order Clostridiales id.1863	TRUE	reported	igd	2.692572481	0.071570002	0.000162389	0.006942398	1797.829954
rs992074	ebi-a-GCST90017095	21	18567802	-0.255441	0.0508788	8.95E-07	14306	T	C	order Clostridiales id.1863	TRUE	reported	igd	6.085495843	0.965200007	0.000118363	0.006942398	1797.829954
rs1035406	ebi-a-GCST90016949	5	119372737	-0.11354	0.0250863	5.84E-06	14306	G	A	family Rhodospirillaceae id.2717	TRUE	reported	igd	3.000514445	0.099399999	0.000256363	0.007471398	1828.433699
rs11591293	ebi-a-GCST90016949	10	113419797	0.0743184	0.0158724	2.67E-06	14306	G	T	family Rhodospirillaceae id.2717	TRUE	reported	igd	1.898461131	0.419499993	0.000746369	0.007471398	1828.433699
rs12977163	ebi-a-GCST90016949	19	28641647	0.0730952	0.0163491	7.63E-06	14306	G	C	family Rhodospirillaceae id.2717	TRUE	reported	igd	1.955478118	0.367799997	0.000649782	0.007471398	1828.433699
rs13336560	ebi-a-GCST90016949	16	88554243	-0.0701719	0.0158061	9.17E-06	14306	C	T	family Rhodospirillaceae id.2717	TRUE	reported	igd	1.890531141	0.45629999	0.000683595	0.007471398	1828.433699
rs1549633	ebi-a-GCST90016949	5	27945645	0.0999312	0.0218634	4.70E-06	14306	A	C	family Rhodospirillaceae id.2717	TRUE	reported	igd	2.615030815	0.156100005	0.000384745	0.007471398	1828.433699
rs1923415	ebi-a-GCST90016949	6	89268715	-0.0999238	0.0227326	9.64E-06	14306	A	G	family Rhodospirillaceae id.2717	TRUE	reported	igd	2.718993821	0.137199998	0.000319754	0.007471398	1828.433699
rs3754624	ebi-a-GCST90016949	2	225633812	0.0971389	0.0200064	1.71E-06	14306	C	T	family Rhodospirillaceae id.2717	TRUE	reported	igd	2.39291933	0.162	0.000447424	0.007471398	1828.433699
rs4278423	ebi-a-GCST90016949	10	2670553	0.107529	0.0235725	3.12E-06	14306	T	C	family Rhodospirillaceae id.2717	TRUE	reported	igd	2.819452321	0.106399998	0.00027659	0.007471398	1828.433699
rs4822789	ebi-a-GCST90016949	22	27173098	0.0734321	0.0160521	7.01E-06	14306	G	C	family Rhodospirillaceae id.2717	TRUE	reported	igd	1.919954634	0.3926	0.000697662	0.007471398	1828.433699
rs55876211	ebi-a-GCST90016949	3	84471266	-0.0911851	0.0196395	2.87E-06	14306	C	T	family Rhodospirillaceae id.2717	TRUE	reported	igd	2.349035268	0.172000006	0.000429198	0.007471398	1828.433699
rs61933850	ebi-a-GCST90016949	12	73139398	0.164808	0.0360647	7.23E-06	14306	G	A	family Rhodospirillaceae id.2717	TRUE	reported	igd	4.313615532	0.090460002	0.000240205	0.007471398	1828.433699
rs6679026	ebi-a-GCST90016949	1	78619512	0.111984	0.0251088	9.95E-06	14306	T	C	family Rhodospirillaceae id.2717	TRUE	reported	igd	3.003205618	0.1074	0.000266583	0.007471398	1828.433699
rs7001029	ebi-a-GCST90016949	8	131958403	0.117366	0.0261324	5.35E-06	14306	C	T	family Rhodospirillaceae id.2717	TRUE	reported	igd	3.125636052	0.093440004	0.000238873	0.007471398	1828.433699
rs72714493	ebi-a-GCST90016949	1	92206218	0.0816858	0.0180791	7.35E-06	14306	A	G	family Rhodospirillaceae id.2717	TRUE	reported	igd	2.162399426	0.215700001	0.000482818	0.007471398	1828.433699
rs74354280	ebi-a-GCST90016949	4	134192918	-0.0911896	0.0204907	6.67E-06	14306	C	T	family Rhodospirillaceae id.2717	TRUE	reported	igd	2.450845336	0.153099999	0.000359001	0.007471398	1828.433699
rs76784716	ebi-a-GCST90016949	2	169033340	0.136049	0.0285767	1.49E-06	14306	A	G	family Rhodospirillaceae id.2717	TRUE	reported	igd	3.417993134	0.071570002	0.000210552	0.007471398	1828.433699
rs9813022	ebi-a-GCST90016949	3	13726736	-0.0842444	0.0163583	2.53E-07	14306	A	G	family Rhodospirillaceae id.2717	TRUE	reported	igd	1.956578509	0.30219999	0.000781885	0.007471398	1828.433699
rs11069458	ebi-a-GCST90016971	13	102402685	0.0680947	0.015503	7.72E-06	14306	C	T	genus Bilophila id.3170	TRUE	reported	igd	1.85427805	0.810100019	0.000414926	0.007512176	1838.488586
rs116261629	ebi-a-GCST90016971	6	20505628	0.128112	0.0261358	8.62E-07	14306	G	C	genus Bilophila id.3170	TRUE	reported	igd	3.126042718	0.071570002	0.000223203	0.007512176	1838.488586
rs1241171	ebi-a-GCST90016971	1	103299921	-0.0692654	0.0150148	4.24E-06	14306	G	A	genus Bilophila id.3170	TRUE	reported	igd	1.795885575	0.215700001	0.000503313	0.007512176	1838.488586
rs1571225	ebi-a-GCST90016971	9	4940871	-0.0826826	0.0170621	1.12E-06	14306	T	C	genus Bilophila id.3170	TRUE	reported	igd	2.040758403	0.850899994	0.000416516	0.007512176	1838.488586
rs1917709	ebi-a-GCST90016971	7	123174986	0.118509	0.026742	7.37E-06	14306	A	T	genus Bilophila id.3170	TRUE	reported	igd	3.198548901	0.053679999	0.000139469	0.007512176	1838.488586
rs1969927	ebi-a-GCST90016971	12	100786847	-0.0564589	0.0126935	9.07E-06	14306	A	G	genus Bilophila id.3170	TRUE	reported	igd	1.518240239	0.620299995	0.000651413	0.007512176	1838.488586
rs2713349	ebi-a-GCST90016971	7	9510367	-0.0617228	0.0140174	8.63E-06	14306	T	A	genus Bilophila id.3170	TRUE	reported	igd	1.676588863	0.745500028	0.000514285	0.007512176	1838.488586
rs2728491	ebi-a-GCST90016971	7	47211732	0.0627416	0.0139456	6.33E-06	14306	T	G	genus Bilophila id.3170	TRUE	reported	igd	1.66800103	0.689899981	0.000605392	0.007512176	1838.488586
rs3827020	ebi-a-GCST90016971	20	61980991	0.0766479	0.0160642	1.79E-06	14306	C	T	genus Bilophila id.3170	TRUE	reported	igd	1.921401887	0.189899996	0.000489618	0.007512176	1838.488586
rs4798126	ebi-a-GCST90016971	18	3765773	0.073288	0.016799	7.15E-06	14306	G	A	genus Bilophila id.3170	TRUE	reported	igd	2.009289619	0.150099993	0.000339437	0.007512176	1838.488586
rs542415	ebi-a-GCST90016971	15	50011554	-0.0613623	0.0133436	4.71E-06	14306	T	C	genus Bilophila id.3170	TRUE	reported	igd	1.5959972	0.340000004	0.000663425	0.007512176	1838.488586
rs60178956	ebi-a-GCST90016971	8	90878338	-0.0624818	0.0141485	8.06E-06	14306	G	A	genus Bilophila id.3170	TRUE	reported	igd	1.692269431	0.234599993	0.00048957	0.007512176	1838.488586
rs6793291	ebi-a-GCST90016971	3	194419531	-0.112729	0.0241633	3.11E-06	14306	A	C	genus Bilophila id.3170	TRUE	reported	igd	2.890116546	0.907599986	0.000255174	0.007512176	1838.488586
rs72676854	ebi-a-GCST90016971	8	109990939	0.123209	0.026882	5.62E-06	14306	T	C	genus Bilophila id.3170	TRUE	reported	igd	3.215293978	0.065609999	0.000180041	0.007512176	1838.488586
rs7802841	ebi-a-GCST90016971	7	138583840	-0.0670097	0.0137701	1.77E-06	14306	A	C	genus Bilophila id.3170	TRUE	reported	igd	1.64700988	0.649100006	0.000754063	0.007512176	1838.488586
rs8013541	ebi-a-GCST90016971	14	67640571	-0.0571991	0.0125673	5.48E-06	14306	A	T	genus Bilophila id.3170	TRUE	reported	igd	1.503145748	0.423500001	0.000707064	0.007512176	1838.488586
rs9899990	ebi-a-GCST90016971	17	9121579	-0.102702	0.0233878	9.07E-06	14306	A	G	genus Bilophila id.3170	TRUE	reported	igd	2.79736078	0.065609999	0.000165268	0.007512176	1838.488586
rs10885477	ebi-a-GCST90017015	10	115332413	-0.135137	0.0301894	8.60E-06	14306	T	C	genus Holdemania id.2157	TRUE	reported	igd	3.610884459	0.061629999	0.000162001	0.007117117	1843.400235
rs11080063	ebi-a-GCST90017015	17	26789271	-0.0665238	0.0149837	6.67E-06	14306	G	A	genus Holdemania id.2157	TRUE	reported	igd	1.792165776	0.466199994	0.00068577	0.007117117	1843.400235
rs111745969	ebi-a-GCST90017015	15	93110222	0.120677	0.0265781	3.71E-06	14306	A	G	genus Holdemania id.2157	TRUE	reported	igd	3.1789452	0.079520002	0.000210962	0.007117117	1843.400235
rs113593397	ebi-a-GCST90017015	8	123973840	-0.128935	0.0282526	9.36E-06	14306	A	G	genus Holdemania id.2157	TRUE	reported	igd	3.379228281	0.102399997	0.00026762	0.007117117	1843.400235
rs116500994	ebi-a-GCST90017015	13	81685543	-0.13755	0.0293386	2.34E-06	14306	G	T	genus Holdemania id.2157	TRUE	reported	igd	3.509122234	0.051690001	0.00015063	0.007117117	1843.400235
rs12701617	ebi-a-GCST90017015	7	38292857	-0.0660617	0.0149427	9.52E-06	14306	A	G	genus Holdemania id.2157	TRUE	reported	igd	1.78726186	0.458299994	0.000678362	0.007117117	1843.400235
rs150096134	ebi-a-GCST90017015	12	39589195	0.162139	0.0332089	2.38E-06	14306	T	A	genus Holdemania id.2157	TRUE	reported	igd	3.972039885	0.062619999	0.000195617	0.007117117	1843.400235
rs1867876	ebi-a-GCST90017015	11	18768068	0.0842919	0.0162192	2.74E-07	14306	T	C	genus Holdemania id.2157	TRUE	reported	igd	1.939941079	0.294200003	0.000784059	0.007117117	1843.400235
rs41438744	ebi-a-GCST90017015	14	102553414	-0.124871	0.0270129	2.44E-06	14306	C	G	genus Holdemania id.2157	TRUE	reported	igd	3.230950625	0.072559997	0.000201037	0.007117117	1843.400235
rs4146507	ebi-a-GCST90017015	5	106209093	0.079488	0.0177002	7.23E-06	14306	C	T	genus Holdemania id.2157	TRUE	reported	igd	2.117080071	0.221699998	0.000486487	0.007117117	1843.400235
rs55888180	ebi-a-GCST90017015	17	76443497	0.128671	0.0282795	5.89E-06	14306	C	G	genus Holdemania id.2157	TRUE	reported	igd	3.382445728	0.087480001	0.000231037	0.007117117	1843.400235
rs6133067	ebi-a-GCST90017015	20	3839754	0.0910829	0.0178561	5.17E-07	14306	T	C	genus Holdemania id.2157	TRUE	reported	igd	2.13572691	0.311100006	0.000779594	0.007117117	1843.400235
rs73139538	ebi-a-GCST90017015	7	63323145	-0.148594	0.0327469	7.77E-06	14306	G	A	genus Holdemania id.2157	TRUE	reported	igd	3.916781131	0.052680001	0.000143654	0.007117117	1843.400235
[truncated: 561 more rows]
