# Supplementary material for: Causal Effects of Gut Microbiota on Sleep-Related Phenotypes: A Two-Sample Mendelian Randomization Study
Source: Clocks Sleep. 2023 Sep 12;5(3):566–80. doi: 10.3390/clockssleep5030037 (PMC10527580; doi:10.3390/clockssleep5030037)
Supplement: Supplementary file 1 [file clockssleep-05-00037-s001.zip › Table S10.csv]

Table S10 The heterogeneity and horizontal pleiotropy of the association between sleep-related phenotypes and gut microbiota
id.outcome	id.exposure	outcome	exposure	Q	Q df	Q Pval	I2	samplesize	Intercepts [95% CI]	Pval	Global_Test_RSSobs	Global_Test_Pvalue	Distortion_Test_Pvalue	Distortion_Coefficient
ebi-a-GCST90016918	ukb-b-4424	Gut microbiota abundance (class Lentisphaeria id.2250) || id:ebi-a-GCST90016918	Sleep duration || id:ukb-b-4424	57.626	54	0.342631968	0.062930033	460099	-0.002 (-0.027,0.023)	0.887	59.82280353	0.337874659	NA	NA
ebi-a-GCST90016922	ukb-b-3957	Gut microbiota abundance (class Negativicutes id.2164) || id:ebi-a-GCST90016922	Sleeplessness / insomnia || id:ukb-b-3957	16.803	31	0.982116143	-0.844857934	462341	0.003 (-0.01,0.016)	0.62	17.94002747	0.992199688	NA	NA
ebi-a-GCST90016936	ukb-b-4956	Gut microbiota abundance (family Enterobacteriaceae id.3469) || id:ebi-a-GCST90016936	Morning/evening person (chronotype) || id:ukb-b-4956	120.984	130	0.702297498	-0.074522156	413343	-0.004 (-0.013,0.006)	0.418	122.7609149	0.710415872	NA	NA
ebi-a-GCST90016958	ukb-b-4424	Gut microbiota abundance (family Victivallaceae id.2255) || id:ebi-a-GCST90016958	Sleep duration || id:ukb-b-4424	62.138	54	0.208883583	0.130964557	460099	0.002 (-0.026,0.03)	0.883	64.49228328	0.190735695	NA	NA
ebi-a-GCST90016965	ukb-b-2772	Gut microbiota abundance (genus Anaerofilum id.2053) || id:ebi-a-GCST90016965	Getting up in morning || id:ukb-b-2772	82.612	63	0.049363724	0.237398856	461658	-0.004 (-0.035,0.028)	0.82	85.56969325	0.043715847	NA	NA
ebi-a-GCST90016969	ukb-b-4424	Gut microbiota abundance (genus Barnesiella id.944) || id:ebi-a-GCST90016969	Sleep duration || id:ukb-b-4424	64.939	55	0.168867852	0.153054114	460099	0.003 (-0.012,0.018)	0.682	67.24984818	0.165923283	NA	NA
ebi-a-GCST90017000	ukb-b-4424	Gut microbiota abundance (genus Eubacterium hallii group id.11338) || id:ebi-a-GCST90017000	Sleep duration || id:ukb-b-4424	68.106	55	0.110350291	0.192436966	460099	0.006 (-0.008,0.02)	0.407	70.4553973	0.10793934	NA	NA
ebi-a-GCST90017026	ukb-b-4424	Gut microbiota abundance (genus Lachnospiraceae UCG004 id.11324) || id:ebi-a-GCST90017026	Sleep duration || id:ukb-b-4424	63.96	55	0.190873889	0.140088411	460099	0.001 (-0.014,0.015)	0.906	66.24946923	0.181088314	NA	NA
ebi-a-GCST90017034	ukb-b-4424	Gut microbiota abundance (genus Odoribacter id.952) || id:ebi-a-GCST90017034	Sleep duration || id:ukb-b-4424	57.64	55	0.377825407	0.04580725	460099	0 (-0.014,0.013)	0.955	59.69332062	0.363960749	NA	NA
ebi-a-GCST90017066	ukb-b-17400	Gut microbiota abundance (genus Ruminococcus torques group id.14377) || id:ebi-a-GCST90017066	Snoring || id:ukb-b-17400	23.281	33	0.895257519	-0.417494457	430438	0.002 (-0.021,0.025)	0.855	24.82469037	0.898678414	NA	NA
ebi-a-GCST90017068	ukb-b-17400	Gut microbiota abundance (genus Senegalimassilia id.11160) || id:ebi-a-GCST90017068	Snoring || id:ukb-b-17400	24.335	33	0.862899624	-0.356090916	430438	0.006 (-0.03,0.043)	0.727	25.79709087	0.875183554	NA	NA
ebi-a-GCST90017098	ukb-b-4956	Gut microbiota abundance (order Enterobacteriales id.3468) || id:ebi-a-GCST90017098	Morning/evening person (chronotype) || id:ukb-b-4956	120.984	130	0.702297498	-0.074522156	413343	-0.004 (-0.013,0.006)	0.418	122.7609149	0.710415872	NA	NA
ebi-a-GCST90017107	ukb-b-3957	Gut microbiota abundance (order Selenomonadales id.2165) || id:ebi-a-GCST90017107	Sleeplessness / insomnia || id:ukb-b-3957	16.803	31	0.982116143	-0.844857934	462341	0.003 (-0.01,0.016)	0.62	17.94002747	0.992199688	NA	NA
ebi-a-GCST90017109	ukb-b-4424	Gut microbiota abundance (order Victivallales id.2254) || id:ebi-a-GCST90017109	Sleep duration || id:ukb-b-4424	57.626	54	0.342631968	0.062930033	460099	-0.002 (-0.027,0.023)	0.887	59.82280353	0.337874659	NA	NA
ebi-a-GCST90017115	ukb-b-4424	Gut microbiota abundance (phylum Lentisphaerae id.2238) || id:ebi-a-GCST90017115	Sleep duration || id:ukb-b-4424	56.664	54	0.37592684	0.047014553	460099	-0.002 (-0.027,0.022)	0.86	58.78820825	0.375113533	NA	NA
Q, Cochran's Q; df, degree of freedom; RSSobs, observed residual sum of squares
