# Supplementary material for: Causal Effects of Gut Microbiota on Sleep-Related Phenotypes: A Two-Sample Mendelian Randomization Study
Source: Clocks Sleep. 2023 Sep 12;5(3):566–80. doi: 10.3390/clockssleep5030037 (PMC10527580; doi:10.3390/clockssleep5030037)
Supplement: Supplementary file 1 [file clockssleep-05-00037-s001.zip › Table S11.csv]

Table S11 Leave-one-out analysis of the causal association between sleep-related phenotypes and gut microbiota
id.exposure	id.outcome	exposure	outcome	beta_min	beta_max	emi_min	emi_max	p_min	p_max	Beta [Min, Max]	Estimate [Min, Max]	Pval [Min, Max]
ukb-b-17400	ebi-a-GCST90017066	Snoring || id:ukb-b-17400	Gut microbiota abundance (genus Ruminococcus torques group id.14377) || id:ebi-a-GCST90017066	0.06213407	0.235245633	1.064105	1.26521951	0.417109076	0.829802488	[0.062, 0.235]	[1.064, 1.265]	[0.417, 0.83]
ukb-b-17400	ebi-a-GCST90017068	Snoring || id:ukb-b-17400	Gut microbiota abundance (genus Senegalimassilia id.11160) || id:ebi-a-GCST90017068	0.098447905	0.344078472	1.103456919	1.410689331	0.458999396	0.829854544	[0.098, 0.344]	[1.103, 1.411]	[0.459, 0.83]
ukb-b-2772	ebi-a-GCST90016965	Getting up in morning || id:ukb-b-2772	Gut microbiota abundance (genus Anaerofilum id.2053) || id:ebi-a-GCST90016965	-0.161111222	0.034057568	0.851197394	1.034644168	0.558159724	0.988315297	[-0.161, 0.034]	[0.851, 1.035]	[0.558, 0.988]
ukb-b-3957	ebi-a-GCST90016922	Sleeplessness / insomnia || id:ukb-b-3957	Gut microbiota abundance (class Negativicutes id.2164) || id:ebi-a-GCST90016922	0.270710558	0.387549395	1.310895588	1.473365729	0.055070749	0.157065728	[0.271, 0.388]	[1.311, 1.473]	[0.055, 0.157]
ukb-b-3957	ebi-a-GCST90017107	Sleeplessness / insomnia || id:ukb-b-3957	Gut microbiota abundance (order Selenomonadales id.2165) || id:ebi-a-GCST90017107	0.270710558	0.387549395	1.310895588	1.473365729	0.055070749	0.157065728	[0.271, 0.388]	[1.311, 1.473]	[0.055, 0.157]
ukb-b-4424	ebi-a-GCST90016918	Sleep duration || id:ukb-b-4424	Gut microbiota abundance (class Lentisphaeria id.2250) || id:ebi-a-GCST90016918	-0.214053365	-0.03978631	0.807305302	0.960994772	0.42841911	0.891421995	[-0.214, -0.04]	[0.807, 0.961]	[0.428, 0.891]
ukb-b-4424	ebi-a-GCST90016958	Sleep duration || id:ukb-b-4424	Gut microbiota abundance (family Victivallaceae id.2255) || id:ebi-a-GCST90016958	-0.24473634	0.006486785	0.782910934	1.00650787	0.409194877	0.982513036	[-0.245, 0.006]	[0.783, 1.007]	[0.409, 0.983]
ukb-b-4424	ebi-a-GCST90016969	Sleep duration || id:ukb-b-4424	Gut microbiota abundance (genus Barnesiella id.944) || id:ebi-a-GCST90016969	0.213643335	0.307300041	1.23818096	1.359748887	0.061829478	0.188059509	[0.214, 0.307]	[1.238, 1.36]	[0.062, 0.188]
ukb-b-4424	ebi-a-GCST90017000	Sleep duration || id:ukb-b-4424	Gut microbiota abundance (genus Eubacterium hallii group id.11338) || id:ebi-a-GCST90017000	-0.121450941	-0.023031656	0.8856345	0.977231548	0.43293511	0.878013044	[-0.121, -0.023]	[0.886, 0.977]	[0.433, 0.878]
ukb-b-4424	ebi-a-GCST90017026	Sleep duration || id:ukb-b-4424	Gut microbiota abundance (genus Lachnospiraceae UCG004 id.11324) || id:ebi-a-GCST90017026	0.005157468	0.105237619	1.00517079	1.110974567	0.524046611	0.973879835	[0.005, 0.105]	[1.005, 1.111]	[0.524, 0.974]
ukb-b-4424	ebi-a-GCST90017034	Sleep duration || id:ukb-b-4424	Gut microbiota abundance (genus Odoribacter id.952) || id:ebi-a-GCST90017034	0.158023237	0.265953439	1.171193409	1.304674311	0.08044936	0.299621641	[0.158, 0.266]	[1.171, 1.305]	[0.08, 0.3]
ukb-b-4424	ebi-a-GCST90017109	Sleep duration || id:ukb-b-4424	Gut microbiota abundance (order Victivallales id.2254) || id:ebi-a-GCST90017109	-0.214053365	-0.03978631	0.807305302	0.960994772	0.42841911	0.891421995	[-0.214, -0.04]	[0.807, 0.961]	[0.428, 0.891]
ukb-b-4424	ebi-a-GCST90017115	Sleep duration || id:ukb-b-4424	Gut microbiota abundance (phylum Lentisphaerae id.2238) || id:ebi-a-GCST90017115	-0.216055097	-0.045201112	0.80569091	0.955805238	0.423867411	0.866704927	[-0.216, -0.045]	[0.806, 0.956]	[0.424, 0.867]
ukb-b-4956	ebi-a-GCST90016936	Morning/evening person (chronotype) || id:ukb-b-4956	Gut microbiota abundance (family Enterobacteriaceae id.3469) || id:ebi-a-GCST90016936	-0.055525825	-0.02200893	0.945987594	0.978231499	0.480698075	0.781100882	[-0.056, -0.022]	[0.946, 0.978]	[0.481, 0.781]
ukb-b-4956	ebi-a-GCST90017098	Morning/evening person (chronotype) || id:ukb-b-4956	Gut microbiota abundance (order Enterobacteriales id.3468) || id:ebi-a-GCST90017098	-0.055525825	-0.02200893	0.945987594	0.978231499	0.480698075	0.781100882	[-0.056, -0.022]	[0.946, 0.978]	[0.481, 0.781]
