# Supplementary material for: Causal Effects of Gut Microbiota on Sleep-Related Phenotypes: A Two-Sample Mendelian Randomization Study
Source: Clocks Sleep. 2023 Sep 12;5(3):566–80. doi: 10.3390/clockssleep5030037 (PMC10527580; doi:10.3390/clockssleep5030037)
Supplement: Supplementary file 1 [file clockssleep-05-00037-s001.zip › Table S12.xlsx]

## Sheet: Sheet1
Table S12 Detail information of sleep traits.
Phenotypes	Notes
Chronotype (morning/evening person)	Chronotype (morning/evening person) was assessed in the question “Do you consider yourself to be?” with one of six possible answers: “Definitely a ‘morning’ person,” “More a ‘morning’ than ‘evening’ person,” “More an ‘evening’ than a ‘morning’ person,” “Definitely an ‘evening’ person,” “Do not know,” or “Prefer not to answer.” We derived a five-level ordinal variable for chronotype where “Definit…
Getting up in the morning	Getting up in the morning was assessed in the question “On an average day, how easy do you find getting up in the morning?” with one of six possible answers: “Not at all easy,” “Not very easy,” “Fairly easy,” “Very easy,” “Do not Know,” and “Prefer not to answer.”
Sleep duration	Sleep duration was assessed by asking: “About how many hours sleep do you get in every 24 hours? (please include naps).” The answer could only contain integer values. Binary variables for short sleep duration (<7 hours v 7-8 hours) and long sleep duration (>8 hours v 7-8 hours) were also derived. Sleep duration was defined two further binary phenotypes: undersleepers (<7 vs. 7–8 hours) and oversl…
Nap during day	Nap during day was assessed in the question “Do you have a nap during day?” with one of the four possible answers: “Never/rarely,” “Sometimes,” “Usually,” and “Prefer not to answer.”
Snoring	Snoring was assessed in the question “Does your partner or a close relative or friend complain about your snoring?” with one of four possible answers “Yes,” “No,” “Do not know,” and “Prefer not to answer.”
Sleep disorders	Sleep disorders was assessed by the International Classification of Sleep Disorders (ICSD) , identifying seven major categories that include insomnia disorders, sleep-related breathing disorders(obstructive sleep apnoea), central disorders of hypersomnolence, circadian rhythm sleep-wake disorders(disorder of the sleep-wake schedule), sleep-related movement disorders, parasomnias, and other sleep …
Sleeplessness/insomnia	To assess sleeplessness/insomnia symptoms, participants were asked: “Do you have n falling asleep at night or do you wake up in the middle of the night?” with responses “Never/rarely,” “Sometimes,” “Usually,” or “Prefer not to answer.” Those who responded “Prefer not to answer” were set to missing. We derived a three-level ordinal variable for insomnia symptoms where “Never/rarely,” “Sometimes,” …
Daytime dozing/sleeping(narcolepsy)	Daytime dozing/sleeping(narcolepsy) was assessed in the question “How likely are you to doze off or fall asleep during the daytime when you don’t mean to? (e.g., when working, reading, or driving)” with one of five possible answers “Never/rarely,” “Sometimes,” “Often,” “Prefer not to answer,” and “Do not know.”
