# Supplementary material for: Causal Effects of Gut Microbiota on Sleep-Related Phenotypes: A Two-Sample Mendelian Randomization Study
Source: Clocks Sleep. 2023 Sep 12;5(3):566–80. doi: 10.3390/clockssleep5030037 (PMC10527580; doi:10.3390/clockssleep5030037)
Supplement: Supplementary file 1 [file clockssleep-05-00037-s001.zip › Table S2.xlsx]

## Sheet: Sheet1
Table S2 The harmonized dataset of each exposure and outcome
exposure	outcome	SNP	effect_allele.exposure	other_allele.exposure	effect_allele.outcome	other_allele.outcome	beta.exposure	beta.outcome	eaf.exposure	eaf.outcome	remove	palindromic	ambiguous	id.outcome	chr	pos	se.outcome	samplesize.outcome	pval.outcome	originalname.outcome	outcome.deprecated	mr_keep.outcome	data_source.outcome	id.exposure	chr.exposure	pos.exposure	se.exposure	pval.exposure	samplesize.exposure	mr_keep.exposure	pval_origin.exposure	data_source.exposure	action	mr_keep
class Lentisphaeria id.2250	Sleep duration || id:ukb-b-4424	rs77599476	A	G	A	G	0.230292	0.00475421	NA	0.054632	FALSE	FALSE	FALSE	ukb-b-4424	20	61394262	0.00352377	460099	0.18	Sleep duration	Sleep duration || ||	TRUE	igd	ebi-a-GCST90016918	20	61394262	0.0480168	1.86132e-06	14306	TRUE	reported	igd	2	TRUE
class Lentisphaeria id.2250	Sleep duration || id:ukb-b-4424	rs2031282	A	G	A	G	0.122368	0.00283049	NA	0.170536	FALSE	FALSE	FALSE	ukb-b-4424	13	20687179	0.00225913	460099	0.21	Sleep duration	Sleep duration || ||	TRUE	igd	ebi-a-GCST90016918	13	20687179	0.0270329	4.38258e-06	14306	TRUE	reported	igd	2	TRUE
class Lentisphaeria id.2250	Sleep duration || id:ukb-b-4424	rs2731834	G	C	G	C	-0.109438	0.00478704	NA	0.734361	FALSE	TRUE	TRUE	ukb-b-4424	5	94720245	0.00181985	460099	0.00850002	Sleep duration	Sleep duration || ||	TRUE	igd	ebi-a-GCST90016918	5	94720245	0.023693	4.24356e-06	14306	TRUE	reported	igd	2	FALSE
class Lentisphaeria id.2250	Sleep duration || id:ukb-b-4424	rs72640280	A	G	A	G	0.220207	0.00497701	NA	0.058082	FALSE	FALSE	FALSE	ukb-b-4424	1	11943792	0.00344224	460099	0.15	Sleep duration	Sleep duration || ||	TRUE	igd	ebi-a-GCST90016918	1	11943792	0.0486196	5.18036e-06	14306	TRUE	reported	igd	2	TRUE
class Lentisphaeria id.2250	Sleep duration || id:ukb-b-4424	rs73113483	T	A	T	A	-0.131217	0.00173903	NA	0.129136	FALSE	TRUE	TRUE	ukb-b-4424	3	6223568	0.00238988	460099	0.47	Sleep duration	Sleep duration || ||	TRUE	igd	ebi-a-GCST90016918	3	6223568	0.0288713	8.66343e-06	14306	TRUE	reported	igd	2	FALSE
class Lentisphaeria id.2250	Sleep duration || id:ukb-b-4424	rs1002941	A	G	A	G	-0.105025	-0.00213192	NA	0.726221	FALSE	FALSE	FALSE	ukb-b-4424	15	101242690	0.00179319	460099	0.23	Sleep duration	Sleep duration || ||	TRUE	igd	ebi-a-GCST90016918	15	101242690	0.0233484	8.14836e-06	14306	TRUE	reported	igd	2	TRUE
class Lentisphaeria id.2250	Sleep duration || id:ukb-b-4424	rs62570196	C	T	C	T	-0.21635	-0.00150408	NA	0.080194	FALSE	FALSE	FALSE	ukb-b-4424	9	111086170	0.00298216	460099	0.61	Sleep duration	Sleep duration || ||	TRUE	igd	ebi-a-GCST90016918	9	111086170	0.0439866	1.07924e-06	14306	TRUE	reported	igd	2	TRUE
class Lentisphaeria id.2250	Sleep duration || id:ukb-b-4424	rs17114848	G	A	G	A	0.152377	-0.00195728	NA	0.122667	FALSE	FALSE	FALSE	ukb-b-4424	15	25162535	0.00247224	460099	0.43	Sleep duration	Sleep duration || ||	TRUE	igd	ebi-a-GCST90016918	15	25162535	0.0324332	4.05864e-06	14306	TRUE	reported	igd	2	TRUE
class Lentisphaeria id.2250	Sleep duration || id:ukb-b-4424	rs11770843	C	T	C	T	0.109431	0.00418944	NA	0.291341	FALSE	FALSE	FALSE	ukb-b-4424	7	146795379	0.00178997	460099	0.0189998	Sleep duration	Sleep duration || ||	TRUE	igd	ebi-a-GCST90016918	7	146795379	0.0234879	1.9073e-06	14306	TRUE	reported	igd	2	TRUE
class Lentisphaeria id.2250	Sleep duration || id:ukb-b-4424	rs2825714	A	G	A	G	-0.13741	-0.00731737	NA	0.146675	FALSE	FALSE	FALSE	ukb-b-4424	21	21023966	0.00225916	460099	0.0012	Sleep duration	Sleep duration || ||	TRUE	igd	ebi-a-GCST90016918	21	21023966	0.0289246	1.72211e-06	14306	TRUE	reported	igd	2	TRUE
class Negativicutes id.2164	Sleeplessness / insomnia || id:ukb-b-3957	rs1649999	A	G	A	G	0.0748989	0.00393445	NA	0.117838	FALSE	FALSE	FALSE	ukb-b-3957	10	80086072	0.00233036	462341	0.0909997	Sleeplessness / insomnia	Sleeplessness / insomnia || ||	TRUE	igd	ebi-a-GCST90016922	10	80086072	0.0166458	7.58124e-06	14306	TRUE	reported	igd	2	TRUE
class Negativicutes id.2164	Sleeplessness / insomnia || id:ukb-b-3957	rs1135612	G	A	G	A	0.0529785	0.00192317	NA	0.25361	FALSE	FALSE	FALSE	ukb-b-3957	7	75609677	0.00170401	462341	0.26	Sleeplessness / insomnia	Sleeplessness / insomnia || ||	TRUE	igd	ebi-a-GCST90016922	7	75609677	0.0119177	9.26296e-06	14306	TRUE	reported	igd	2	TRUE
class Negativicutes id.2164	Sleeplessness / insomnia || id:ukb-b-3957	rs1447205	C	G	C	G	0.0502053	-0.000119069	NA	0.605028	FALSE	TRUE	TRUE	ukb-b-3957	8	41231597	0.0015249	462341	0.94	Sleeplessness / insomnia	Sleeplessness / insomnia || ||	TRUE	igd	ebi-a-GCST90016922	8	41231597	0.0108382	2.93326e-06	14306	TRUE	reported	igd	2	FALSE
class Negativicutes id.2164	Sleeplessness / insomnia || id:ukb-b-3957	rs4463806	C	T	C	T	0.0543966	0.000275702	NA	0.769728	FALSE	FALSE	FALSE	ukb-b-3957	10	115597993	0.00176494	462341	0.88	Sleeplessness / insomnia	Sleeplessness / insomnia || ||	TRUE	igd	ebi-a-GCST90016922	10	115597993	0.0129365	7.80657e-06	14306	TRUE	reported	igd	2	TRUE
class Negativicutes id.2164	Sleeplessness / insomnia || id:ukb-b-3957	rs13086907	G	A	G	A	0.0625312	0.00302431	NA	0.215959	FALSE	FALSE	FALSE	ukb-b-3957	3	142135117	0.00180534	462341	0.0940005	Sleeplessness / insomnia	Sleeplessness / insomnia || ||	TRUE	igd	ebi-a-GCST90016922	3	142135117	0.0131735	1.95488e-06	14306	TRUE	reported	igd	2	TRUE
class Negativicutes id.2164	Sleeplessness / insomnia || id:ukb-b-3957	rs73232831	G	A	G	A	-0.151829	-0.00697727	NA	0.0592	FALSE	FALSE	FALSE	ukb-b-3957	4	17413426	0.00320655	462341	0.0299999	Sleeplessness / insomnia	Sleeplessness / insomnia || ||	TRUE	igd	ebi-a-GCST90016922	4	17413426	0.0314932	1.87452e-06	14306	TRUE	reported	igd	2	TRUE
class Negativicutes id.2164	Sleeplessness / insomnia || id:ukb-b-3957	rs71405394	G	A	G	A	-0.114178	0.000925346	NA	0.067112	FALSE	FALSE	FALSE	ukb-b-3957	15	101245088	0.00296619	462341	0.760001	Sleeplessness / insomnia	Sleeplessness / insomnia || ||	TRUE	igd	ebi-a-GCST90016922	15	101245088	0.02405	2.16631e-06	14306	TRUE	reported	igd	2	TRUE
class Negativicutes id.2164	Sleeplessness / insomnia || id:ukb-b-3957	rs2834062	A	G	A	G	0.0489057	0.000780383	NA	0.373247	FALSE	FALSE	FALSE	ukb-b-3957	21	34377485	0.00160004	462341	0.630001	Sleeplessness / insomnia	Sleeplessness / insomnia || ||	TRUE	igd	ebi-a-GCST90016922	21	34377485	0.0108842	8.43918e-06	14306	TRUE	reported	igd	2	TRUE
class Negativicutes id.2164	Sleeplessness / insomnia || id:ukb-b-3957	rs4722181	T	G	T	G	0.0501306	0.0023334	NA	0.491162	FALSE	FALSE	FALSE	ukb-b-3957	7	22817571	0.00148791	462341	0.12	Sleeplessness / insomnia	Sleeplessness / insomnia || ||	TRUE	igd	ebi-a-GCST90016922	7	22817571	0.0105798	2.00111e-06	14306	TRUE	reported	igd	2	TRUE
class Negativicutes id.2164	Sleeplessness / insomnia || id:ukb-b-3957	rs61249479	A	C	A	C	0.0777075	0.00318477	NA	0.087957	FALSE	FALSE	FALSE	ukb-b-3957	9	124912908	0.00262775	462341	0.23	Sleeplessness / insomnia	Sleeplessness / insomnia || ||	TRUE	igd	ebi-a-GCST90016922	9	124912908	0.0168628	2.95474e-06	14306	TRUE	reported	igd	2	TRUE
class Negativicutes id.2164	Sleeplessness / insomnia || id:ukb-b-3957	rs60274479	T	C	T	C	-0.0659623	-0.00406244	NA	0.19311	FALSE	FALSE	FALSE	ukb-b-3957	16	21249925	0.00191593	462341	0.0340001	Sleeplessness / insomnia	Sleeplessness / insomnia || ||	TRUE	igd	ebi-a-GCST90016922	16	21249925	0.0134137	1.1623e-06	14306	TRUE	reported	igd	2	TRUE
class Negativicutes id.2164	Sleeplessness / insomnia || id:ukb-b-3957	rs9423647	G	A	G	A	0.047817	-0.000578346	NA	0.50615	FALSE	FALSE	FALSE	ukb-b-3957	10	5579818	0.0014885	462341	0.7	Sleeplessness / insomnia	Sleeplessness / insomnia || ||	TRUE	igd	ebi-a-GCST90016922	10	5579818	0.0105282	6.06108e-06	14306	TRUE	reported	igd	2	TRUE
class Negativicutes id.2164	Sleeplessness / insomnia || id:ukb-b-3957	rs1643968	T	C	T	C	-0.0565284	-0.00255595	NA	0.299929	FALSE	FALSE	FALSE	ukb-b-3957	5	165266628	0.0016252	462341	0.12	Sleeplessness / insomnia	Sleeplessness / insomnia || ||	TRUE	igd	ebi-a-GCST90016922	5	165266628	0.0112298	4.14601e-07	14306	TRUE	reported	igd	2	TRUE
family Enterobacteriaceae id.3469	Morning/evening person (chronotype) || id:ukb-b-4956	rs111229068	A	T	A	T	0.110561	-0.00343299	NA	0.072688	FALSE	TRUE	TRUE	ukb-b-4956	11	2563450	0.00396442	413343	0.39	Morning/evening person (chronotype)	Morning/evening person (chronotype) || ||	TRUE	igd	ebi-a-GCST90016936	11	2563450	0.0241719	3.65359e-06	14306	TRUE	reported	igd	2	FALSE
family Enterobacteriaceae id.3469	Morning/evening person (chronotype) || id:ukb-b-4956	rs80319214	C	G	C	G	0.0990404	0.00146655	NA	0.107274	FALSE	TRUE	TRUE	ukb-b-4956	2	4015933	0.00352965	413343	0.68	Morning/evening person (chronotype)	Morning/evening person (chronotype) || ||	TRUE	igd	ebi-a-GCST90016936	2	4015933	0.0215877	6.95312e-06	14306	TRUE	reported	igd	2	FALSE
family Enterobacteriaceae id.3469	Morning/evening person (chronotype) || id:ukb-b-4956	rs78143293	A	G	A	G	-0.0848521	0.000536996	NA	0.156154	FALSE	FALSE	FALSE	ukb-b-4956	18	57672335	0.0028225	413343	0.85	Morning/evening person (chronotype)	Morning/evening person (chronotype) || ||	TRUE	igd	ebi-a-GCST90016936	18	57672335	0.0170415	1.19564e-06	14306	TRUE	reported	igd	2	TRUE
family Enterobacteriaceae id.3469	Morning/evening person (chronotype) || id:ukb-b-4956	rs11026530	T	C	T	C	0.0822408	-0.00616703	NA	0.116466	FALSE	FALSE	FALSE	ukb-b-4956	11	22379097	0.00317475	413343	0.0519996	Morning/evening person (chronotype)	Morning/evening person (chronotype) || ||	TRUE	igd	ebi-a-GCST90016936	11	22379097	0.0186379	9.42692e-06	14306	TRUE	reported	igd	2	TRUE
family Enterobacteriaceae id.3469	Morning/evening person (chronotype) || id:ukb-b-4956	rs79757635	C	A	C	A	0.0758597	-0.00184096	NA	0.155859	FALSE	FALSE	FALSE	ukb-b-4956	13	110840418	0.00293862	413343	0.53	Morning/evening person (chronotype)	Morning/evening person (chronotype) || ||	TRUE	igd	ebi-a-GCST90016936	13	110840418	0.0171286	9.31859e-06	14306	TRUE	reported	igd	2	TRUE
family Enterobacteriaceae id.3469	Morning/evening person (chronotype) || id:ukb-b-4956	rs504442	T	G	T	G	0.084159	-0.00973505	NA	0.118827	FALSE	FALSE	FALSE	ukb-b-4956	18	55145547	0.00319305	413343	0.00230001	Morning/evening person (chronotype)	Morning/evening person (chronotype) || ||	TRUE	igd	ebi-a-GCST90016936	18	55145547	0.0189479	5.17095e-06	14306	TRUE	reported	igd	2	TRUE
family Enterobacteriaceae id.3469	Morning/evening person (chronotype) || id:ukb-b-4956	rs61973590	C	G	C	G	-0.0605392	0.00118397	NA	0.294072	FALSE	TRUE	TRUE	ukb-b-4956	14	27718039	0.00227636	413343	0.6	Morning/evening person (chronotype)	Morning/evening person (chronotype) || ||	TRUE	igd	ebi-a-GCST90016936	14	27718039	0.0133696	8.53532e-06	14306	TRUE	reported	igd	2	FALSE
family Enterobacteriaceae id.3469	Morning/evening person (chronotype) || id:ukb-b-4956	rs2374342	C	A	C	A	0.0582927	-0.00580337	NA	0.35829	FALSE	FALSE	FALSE	ukb-b-4956	2	42133542	0.00212306	413343	0.00629999	Morning/evening person (chronotype)	Morning/evening person (chronotype) || ||	TRUE	igd	ebi-a-GCST90016936	2	42133542	0.0126195	4.51617e-06	14306	TRUE	reported	igd	2	TRUE
family Enterobacteriaceae id.3469	Morning/evening person (chronotype) || id:ukb-b-4956	rs62210023	A	G	A	G	0.0606754	-0.00325954	NA	0.339993	FALSE	FALSE	FALSE	ukb-b-4956	20	55340092	0.00216111	413343	0.13	Morning/evening person (chronotype)	Morning/evening person (chronotype) || ||	TRUE	igd	ebi-a-GCST90016936	20	55340092	0.0130125	3.13163e-06	14306	TRUE	reported	igd	2	TRUE
family Enterobacteriaceae id.3469	Morning/evening person (chronotype) || id:ukb-b-4956	rs35673018	G	A	G	A	0.0899642	0.000640093	NA	0.104082	FALSE	FALSE	FALSE	ukb-b-4956	16	54327745	0.00332961	413343	0.85	Morning/evening person (chronotype)	Morning/evening person (chronotype) || ||	TRUE	igd	ebi-a-GCST90016936	16	54327745	0.0202934	7.63115e-06	14306	TRUE	reported	igd	2	TRUE
family Enterobacteriaceae id.3469	Morning/evening person (chronotype) || id:ukb-b-4956	rs4792380	A	T	A	T	0.115598	0.00570241	NA	0.052398	FALSE	TRUE	TRUE	ukb-b-4956	17	13521040	0.00460351	413343	0.22	Morning/evening person (chronotype)	Morning/evening person (chronotype) || ||	TRUE	igd	ebi-a-GCST90016936	17	13521040	0.0257683	9.48965e-06	14306	TRUE	reported	igd	2	FALSE
genus Anaerofilum id.2053	Getting up in morning || id:ukb-b-2772	rs9299345	T	C	T	C	-0.1364	0.00100071	NA	0.132101	FALSE	FALSE	FALSE	ukb-b-2772	9	104339812	0.00236901	461658	0.67	Getting up in morning	Getting up in morning || ||	TRUE	igd	ebi-a-GCST90016965	9	104339812	0.0302372	8.04304e-06	14306	TRUE	reported	igd	2	TRUE
genus Anaerofilum id.2053	Getting up in morning || id:ukb-b-2772	rs712981	A	C	A	C	0.10076	-0.00240704	NA	0.4053	FALSE	FALSE	FALSE	ukb-b-2772	3	129686434	0.00163307	461658	0.14	Getting up in morning	Getting up in morning || ||	TRUE	igd	ebi-a-GCST90016965	3	129686434	0.0202902	6.83109e-07	14306	TRUE	reported	igd	2	TRUE
genus Anaerofilum id.2053	Getting up in morning || id:ukb-b-2772	rs17012738	T	G	T	G	0.0903417	-0.000319331	NA	0.435369	FALSE	FALSE	FALSE	ukb-b-2772	2	76698142	0.00161016	461658	0.84	Getting up in morning	Getting up in morning || ||	TRUE	igd	ebi-a-GCST90016965	2	76698142	0.0200239	7.24169e-06	14306	TRUE	reported	igd	2	TRUE
genus Anaerofilum id.2053	Getting up in morning || id:ukb-b-2772	rs10794359	C	T	C	T	0.0953524	-0.00222502	NA	0.538976	FALSE	FALSE	FALSE	ukb-b-2772	11	1051715	0.00163428	461658	0.17	Getting up in morning	Getting up in morning || ||	TRUE	igd	ebi-a-GCST90016965	11	1051715	0.02006	2.23496e-06	14306	TRUE	reported	igd	2	TRUE
genus Anaerofilum id.2053	Getting up in morning || id:ukb-b-2772	rs4506496	A	G	A	G	-0.10309	0.00387811	NA	0.668678	FALSE	FALSE	FALSE	ukb-b-2772	1	247145690	0.00169889	461658	0.0219999	Getting up in morning	Getting up in morning || ||	TRUE	igd	ebi-a-GCST90016965	1	247145690	0.0212861	1.48659e-06	14306	TRUE	reported	igd	2	TRUE
genus Anaerofilum id.2053	Getting up in morning || id:ukb-b-2772	rs79598899	C	T	C	T	0.182586	0.000464399	NA	0.08666	FALSE	FALSE	FALSE	ukb-b-2772	2	191139151	0.00291766	461658	0.87	Getting up in morning	Getting up in morning || ||	TRUE	igd	ebi-a-GCST90016965	2	191139151	0.0357284	3.74731e-07	14306	TRUE	reported	igd	2	TRUE
genus Anaerofilum id.2053	Getting up in morning || id:ukb-b-2772	rs816292	T	C	T	C	-0.113003	-0.00116736	NA	0.264432	FALSE	FALSE	FALSE	ukb-b-2772	12	117811409	0.00182034	461658	0.52	Getting up in morning	Getting up in morning || ||	TRUE	igd	ebi-a-GCST90016965	12	117811409	0.02204	2.6404e-07	14306	TRUE	reported	igd	2	TRUE
genus Anaerofilum id.2053	Getting up in morning || id:ukb-b-2772	rs4244069	A	G	A	G	0.146775	-0.00442679	NA	0.894323	FALSE	FALSE	FALSE	ukb-b-2772	12	67167461	0.00260256	461658	0.089	Getting up in morning	Getting up in morning || ||	TRUE	igd	ebi-a-GCST90016965	12	67167461	0.0326594	9.81206e-06	14306	TRUE	reported	igd	2	TRUE
genus Anaerofilum id.2053	Getting up in morning || id:ukb-b-2772	rs17105491	G	C	G	C	-0.193107	0.00331056	NA	0.062865	FALSE	TRUE	TRUE	ukb-b-2772	10	125294406	0.00331614	461658	0.32	Getting up in morning	Getting up in morning || ||	TRUE	igd	ebi-a-GCST90016965	10	125294406	0.0411187	1.56819e-06	14306	TRUE	reported	igd	2	FALSE
genus Anaerofilum id.2053	Getting up in morning || id:ukb-b-2772	rs1563175	A	C	A	C	0.0923834	-0.00386067	NA	0.415547	FALSE	FALSE	FALSE	ukb-b-2772	2	3838940	0.00162328	461658	0.017	Getting up in morning	Getting up in morning || ||	TRUE	igd	ebi-a-GCST90016965	2	3838940	0.0202157	5.53847e-06	14306	TRUE	reported	igd	2	TRUE
genus Anaerofilum id.2053	Getting up in morning || id:ukb-b-2772	rs356049	G	A	G	A	0.132603	-0.0071978	NA	0.15451	FALSE	FALSE	FALSE	ukb-b-2772	17	6450532	0.00232134	461658	0.00189998	Getting up in morning	Getting up in morning || ||	TRUE	igd	ebi-a-GCST90016965	17	6450532	0.0289802	6.55843e-06	14306	TRUE	reported	igd	2	TRUE
genus Anaerofilum id.2053	Getting up in morning || id:ukb-b-2772	rs17096874	C	T	C	T	-0.126337	0.00238638	NA	0.165122	FALSE	FALSE	FALSE	ukb-b-2772	14	30991358	0.00215574	461658	0.27	Getting up in morning	Getting up in morning || ||	TRUE	igd	ebi-a-GCST90016965	14	30991358	0.0268919	2.86029e-06	14306	TRUE	reported	igd	2	TRUE
genus Ruminococcus torques group id.14377	Snoring || id:ukb-b-17400	rs8080469	G	A	G	A	0.0490727	0.00137362	NA	0.494145	FALSE	FALSE	FALSE	ukb-b-17400	17	14532347	0.00102153	430438	0.18	Snoring	Snoring || ||	TRUE	igd	ebi-a-GCST90017066	17	14532347	0.0107036	3.49526e-06	14306	TRUE	reported	igd	2	TRUE
genus Ruminococcus torques group id.14377	Snoring || id:ukb-b-17400	rs12434631	A	G	A	G	0.074697	0.000561638	NA	0.144412	FALSE	FALSE	FALSE	ukb-b-17400	14	26130404	0.00144885	430438	0.7	Snoring	Snoring || ||	TRUE	igd	ebi-a-GCST90017066	14	26130404	0.0153401	2.77249e-06	14306	TRUE	reported	igd	2	TRUE
genus Ruminococcus torques group id.14377	Snoring || id:ukb-b-17400	rs1972694	T	A	T	A	-0.0614094	-0.00174607	NA	0.184735	FALSE	TRUE	TRUE	ukb-b-17400	15	25326425	0.00131672	430438	0.18	Snoring	Snoring || ||	TRUE	igd	ebi-a-GCST90017066	15	25326425	0.0137321	8.92833e-06	14306	TRUE	reported	igd	2	FALSE
genus Ruminococcus torques group id.14377	Snoring || id:ukb-b-17400	rs10904297	A	G	A	G	-0.167804	-0.00231923	NA	0.034595	FALSE	FALSE	FALSE	ukb-b-17400	10	4639762	0.00279528	430438	0.41	Snoring	Snoring || ||	TRUE	igd	ebi-a-GCST90017066	10	4639762	0.0389812	2.68714e-06	14306	TRUE	reported	igd	2	TRUE
genus Ruminococcus torques group id.14377	Snoring || id:ukb-b-17400	rs10967781	C	A	C	A	0.0507994	0.000966936	NA	0.339738	FALSE	FALSE	FALSE	ukb-b-17400	9	27225258	0.00107375	430438	0.37	Snoring	Snoring || ||	TRUE	igd	ebi-a-GCST90017066	9	27225258	0.0113322	8.36874e-06	14306	TRUE	reported	igd	2	TRUE
genus Ruminococcus torques group id.14377	Snoring || id:ukb-b-17400	rs35866622	T	C	T	C	-0.0612024	-0.000130553	NA	0.497846	FALSE	FALSE	FALSE	ukb-b-17400	19	49218060	0.00102151	430438	0.9	Snoring	Snoring || ||	TRUE	igd	ebi-a-GCST90017066	19	49218060	0.0109421	2.21335e-08	14306	TRUE	reported	igd	2	TRUE
genus Ruminococcus torques group id.14377	Snoring || id:ukb-b-17400	rs4073731	T	C	T	C	0.0651948	0.00288993	NA	0.151991	FALSE	FALSE	FALSE	ukb-b-17400	11	132663147	0.00142783	430438	0.0430002	Snoring	Snoring || ||	TRUE	igd	ebi-a-GCST90017066	11	132663147	0.0142221	4.05247e-06	14306	TRUE	reported	igd	2	TRUE
genus Ruminococcus torques group id.14377	Snoring || id:ukb-b-17400	rs1475330	C	T	C	T	-0.0523492	-0.00111398	NA	0.712936	FALSE	FALSE	FALSE	ukb-b-17400	6	67262102	0.00113259	430438	0.33	Snoring	Snoring || ||	TRUE	igd	ebi-a-GCST90017066	6	67262102	0.01182	8.1343e-06	14306	TRUE	reported	igd	2	TRUE
genus Ruminococcus torques group id.14377	Snoring || id:ukb-b-17400	rs73130967	A	T	A	T	0.0770375	-0.000388433	NA	0.128424	FALSE	TRUE	TRUE	ukb-b-17400	7	54781314	0.0015276	430438	0.8	Snoring	Snoring || ||	TRUE	igd	ebi-a-GCST90017066	7	54781314	0.0168264	3.7074e-06	14306	TRUE	reported	igd	2	FALSE
genus Ruminococcus torques group id.14377	Snoring || id:ukb-b-17400	rs77034621	T	G	T	G	-0.151553	-0.00280758	NA	0.055403	FALSE	FALSE	FALSE	ukb-b-17400	8	76769843	0.002228	430438	0.21	Snoring	Snoring || ||	TRUE	igd	ebi-a-GCST90017066	8	76769843	0.0335878	6.06876e-06	14306	TRUE	reported	igd	2	TRUE
genus Ruminococcus torques group id.14377	Snoring || id:ukb-b-17400	rs773123	T	A	T	A	0.0824005	0.00119806	NA	0.118205	FALSE	TRUE	TRUE	ukb-b-17400	12	56494998	0.00157363	430438	0.450001	Snoring	Snoring || ||	TRUE	igd	ebi-a-GCST90017066	12	56494998	0.0173862	1.58957e-06	14306	TRUE	reported	igd	2	FALSE
genus Ruminococcus torques group id.14377	Snoring || id:ukb-b-17400	rs13154778	T	A	T	A	0.0563358	-0.000508208	NA	0.197046	FALSE	TRUE	TRUE	ukb-b-17400	5	56952803	0.00128957	430438	0.69	Snoring	Snoring || ||	TRUE	igd	ebi-a-GCST90017066	5	56952803	0.0129526	7.15748e-06	14306	TRUE	reported	igd	2	FALSE
genus Ruminococcus torques group id.14377	Snoring || id:ukb-b-17400	rs8141465	G	A	G	A	-0.0480778	-0.00413283	NA	0.497065	FALSE	FALSE	FALSE	ukb-b-17400	22	21358653	0.00102041	430438	5.1e-05	Snoring	Snoring || ||	TRUE	igd	ebi-a-GCST90017066	22	21358653	0.0107442	9.64828e-06	14306	TRUE	reported	igd	2	TRUE
genus Senegalimassilia id.11160	Snoring || id:ukb-b-17400	rs57512504	T	A	T	A	0.0819494	-0.000838409	NA	0.431634	FALSE	TRUE	TRUE	ukb-b-17400	13	19489214	0.00102836	430438	0.41	Snoring	Snoring || ||	TRUE	igd	ebi-a-GCST90017068	13	19489214	0.0172241	2.0332e-06	14306	TRUE	reported	igd	2	FALSE
genus Senegalimassilia id.11160	Snoring || id:ukb-b-17400	rs1990708	A	C	A	C	-0.109619	0.00110473	NA	0.13706	FALSE	FALSE	FALSE	ukb-b-17400	2	206654123	0.00148235	430438	0.46	Snoring	Snoring || ||	TRUE	igd	ebi-a-GCST90017068	2	206654123	0.0247785	8.90574e-06	14306	TRUE	reported	igd	2	TRUE
genus Senegalimassilia id.11160	Snoring || id:ukb-b-17400	rs13383270	C	G	C	G	-0.0774679	0.00238734	NA	0.567596	FALSE	TRUE	TRUE	ukb-b-17400	2	220831701	0.00103067	430438	0.021	Snoring	Snoring || ||	TRUE	igd	ebi-a-GCST90017068	2	220831701	0.017084	6.03949e-06	14306	TRUE	reported	igd	2	FALSE
genus Senegalimassilia id.11160	Snoring || id:ukb-b-17400	rs10036909	C	T	C	T	0.185519	-0.00534062	NA	0.071032	FALSE	FALSE	FALSE	ukb-b-17400	5	127861692	0.00201702	430438	0.00809991	Snoring	Snoring || ||	TRUE	igd	ebi-a-GCST90017068	5	127861692	0.0400881	8.05434e-06	14306	TRUE	reported	igd	2	TRUE
genus Senegalimassilia id.11160	Snoring || id:ukb-b-17400	rs11787826	C	A	C	A	0.081327	-0.00331814	NA	0.456312	FALSE	FALSE	FALSE	ukb-b-17400	9	34332382	0.00102093	430438	0.0012	Snoring	Snoring || ||	TRUE	igd	ebi-a-GCST90017068	9	34332382	0.0171154	2.63463e-06	14306	TRUE	reported	igd	2	TRUE
genus Senegalimassilia id.11160	Snoring || id:ukb-b-17400	rs72887800	T	A	T	A	-0.0822462	6.95168e-05	NA	0.379701	FALSE	TRUE	TRUE	ukb-b-17400	17	74949284	0.00105119	430438	0.95	Snoring	Snoring || ||	TRUE	igd	ebi-a-GCST90017068	17	74949284	0.0175721	2.41535e-06	14306	TRUE	reported	igd	2	FALSE
genus Senegalimassilia id.11160	Snoring || id:ukb-b-17400	rs7225245	A	G	A	G	-0.079173	0.00213658	NA	0.527817	FALSE	FALSE	FALSE	ukb-b-17400	17	48379615	0.00106655	430438	0.0449997	Snoring	Snoring || ||	TRUE	igd	ebi-a-GCST90017068	17	48379615	0.0170421	4.18013e-06	14306	TRUE	reported	igd	2	TRUE
genus Senegalimassilia id.11160	Snoring || id:ukb-b-17400	rs2017373	C	T	C	T	0.0782258	-0.000540465	NA	0.370433	FALSE	FALSE	FALSE	ukb-b-17400	14	34431996	0.00105539	430438	0.61	Snoring	Snoring || ||	TRUE	igd	ebi-a-GCST90017068	14	34431996	0.0176841	9.50298e-06	14306	TRUE	reported	igd	2	TRUE
order Clostridiales id.1863	Getting up in morning || id:ukb-b-2772	rs2273429	A	G	A	G	-0.0726191	0.00267828	NA	0.118858	FALSE	FALSE	FALSE	ukb-b-2772	14	52494072	0.00247084	461658	0.28	Getting up in morning	Getting up in morning || ||	TRUE	igd	ebi-a-GCST90017095	14	52494072	0.0153105	4.16869e-06	14306	TRUE	reported	igd	2	TRUE
order Clostridiales id.1863	Getting up in morning || id:ukb-b-2772	rs76767978	G	A	G	A	0.0699806	-0.00033914	NA	0.116412	FALSE	FALSE	FALSE	ukb-b-2772	3	131371980	0.00250225	461658	0.89	Getting up in morning	Getting up in morning || ||	TRUE	igd	ebi-a-GCST90017095	3	131371980	0.0156318	8.17561e-06	14306	TRUE	reported	igd	2	TRUE
order Clostridiales id.1863	Getting up in morning || id:ukb-b-2772	rs112334273	G	A	G	A	0.0639383	0.00250378	NA	0.218469	FALSE	FALSE	FALSE	ukb-b-2772	21	40703251	0.00195165	461658	0.2	Getting up in morning	Getting up in morning || ||	TRUE	igd	ebi-a-GCST90017095	21	40703251	0.0127404	4.07258e-07	14306	TRUE	reported	igd	2	TRUE
order Clostridiales id.1863	Getting up in morning || id:ukb-b-2772	rs1842454	G	A	G	A	-0.0543676	0.00424495	NA	0.22771	FALSE	FALSE	FALSE	ukb-b-2772	5	105060362	0.00190579	461658	0.0259998	Getting up in morning	Getting up in morning || ||	TRUE	igd	ebi-a-GCST90017095	5	105060362	0.012734	9.91745e-06	14306	TRUE	reported	igd	2	TRUE
order Clostridiales id.1863	Getting up in morning || id:ukb-b-2772	rs13179700	C	T	C	T	-0.0510953	0.00353234	NA	0.658128	FALSE	FALSE	FALSE	ukb-b-2772	5	149077788	0.00168523	461658	0.0359998	Getting up in morning	Getting up in morning || ||	TRUE	igd	ebi-a-GCST90017095	5	149077788	0.0109569	3.52111e-06	14306	TRUE	reported	igd	2	TRUE
order Clostridiales id.1863	Getting up in morning || id:ukb-b-2772	rs6442336	T	C	T	C	0.0547729	-0.000368079	NA	0.77599	FALSE	FALSE	FALSE	ukb-b-2772	3	12870886	0.00191557	461658	0.85	Getting up in morning	Getting up in morning || ||	TRUE	igd	ebi-a-GCST90017095	3	12870886	0.0124169	9.62565e-06	14306	TRUE	reported	igd	2	TRUE
order Clostridiales id.1863	Getting up in morning || id:ukb-b-2772	rs76860606	C	G	C	G	0.094122	0.00690031	NA	0.052611	FALSE	TRUE	TRUE	ukb-b-2772	6	12397187	0.00363054	461658	0.0569994	Getting up in morning	Getting up in morning || ||	TRUE	igd	ebi-a-GCST90017095	6	12397187	0.0225117	8.58163e-06	14306	TRUE	reported	igd	2	FALSE
order Clostridiales id.1863	Getting up in morning || id:ukb-b-2772	rs290772	G	A	G	A	0.084254	-0.00383183	NA	0.076947	FALSE	FALSE	FALSE	ukb-b-2772	2	102126220	0.00300534	461658	0.2	Getting up in morning	Getting up in morning || ||	TRUE	igd	ebi-a-GCST90017095	2	102126220	0.0196297	9.9977e-06	14306	TRUE	reported	igd	2	TRUE
order Clostridiales id.1863	Getting up in morning || id:ukb-b-2772	rs6814436	C	T	C	T	-0.0741858	0.00406563	NA	0.861054	FALSE	FALSE	FALSE	ukb-b-2772	4	161507301	0.00231149	461658	0.0790005	Getting up in morning	Getting up in morning || ||	TRUE	igd	ebi-a-GCST90017095	4	161507301	0.0150814	9.06296e-07	14306	TRUE	reported	igd	2	TRUE
order Clostridiales id.1863	Getting up in morning || id:ukb-b-2772	rs13105690	C	T	C	T	0.0527441	4.21868e-05	NA	0.731492	FALSE	FALSE	FALSE	ukb-b-2772	4	7420184	0.00180644	461658	0.98	Getting up in morning	Getting up in morning || ||	TRUE	igd	ebi-a-GCST90017095	4	7420184	0.011818	9.36807e-06	14306	TRUE	reported	igd	2	TRUE
order Clostridiales id.1863	Getting up in morning || id:ukb-b-2772	rs7269302	A	T	A	T	-0.0965346	-0.00189272	NA	0.061162	FALSE	TRUE	TRUE	ukb-b-2772	20	50803760	0.00334504	461658	0.57	Getting up in morning	Getting up in morning || ||	TRUE	igd	ebi-a-GCST90017095	20	50803760	0.0212006	8.84341e-06	14306	TRUE	reported	igd	2	FALSE
order Clostridiales id.1863	Getting up in morning || id:ukb-b-2772	rs992074	T	C	T	C	-0.255441	0.00263252	NA	0.949916	FALSE	FALSE	FALSE	ukb-b-2772	21	18567802	0.00366886	461658	0.47	Getting up in morning	Getting up in morning || ||	TRUE	igd	ebi-a-GCST90017095	21	18567802	0.0508788	8.95385e-07	14306	TRUE	reported	igd	2	TRUE
order Clostridiales id.1863	Getting up in morning || id:ukb-b-2772	rs10209007	G	C	G	C	0.0795424	0.000614373	NA	0.085372	FALSE	TRUE	TRUE	ukb-b-2772	2	231676041	0.00285591	461658	0.83	Getting up in morning	Getting up in morning || ||	TRUE	igd	ebi-a-GCST90017095	2	231676041	0.0182427	9.59555e-06	14306	TRUE	reported	igd	2	FALSE
order Clostridiales id.1863	Getting up in morning || id:ukb-b-2772	rs6815608	C	T	C	T	-0.104089	0.00659818	NA	0.943417	FALSE	FALSE	FALSE	ukb-b-2772	4	152131744	0.00351311	461658	0.0599998	Getting up in morning	Getting up in morning || ||	TRUE	igd	ebi-a-GCST90017095	4	152131744	0.0210883	3.71989e-07	14306	TRUE	reported	igd	2	TRUE
order Clostridiales id.1863	Getting up in morning || id:ukb-b-2772	rs10774377	G	A	G	A	-0.0523003	0.00213575	NA	0.698512	FALSE	FALSE	FALSE	ukb-b-2772	12	5942519	0.00174338	461658	0.22	Getting up in morning	Getting up in morning || ||	TRUE	igd	ebi-a-GCST90017095	12	5942519	0.0113859	3.80899e-06	14306	TRUE	reported	igd	2	TRUE
order Clostridiales id.1863	Getting up in morning || id:ukb-b-2772	rs72738886	T	C	T	C	0.0865333	-3.38779e-05	NA	0.101312	FALSE	FALSE	FALSE	ukb-b-2772	5	35770550	0.00271928	461658	0.99	Getting up in morning	Getting up in morning || ||	TRUE	igd	ebi-a-GCST90017095	5	35770550	0.0190392	8.4157e-06	14306	TRUE	reported	igd	2	TRUE
order Clostridiales id.1863	Getting up in morning || id:ukb-b-2772	rs6934062	G	C	G	C	0.0522397	0.000227303	NA	0.295041	FALSE	TRUE	TRUE	ukb-b-2772	6	163743050	0.00175777	461658	0.9	Getting up in morning	Getting up in morning || ||	TRUE	igd	ebi-a-GCST90017095	6	163743050	0.0116116	7.0948e-06	14306	TRUE	reported	igd	2	FALSE
order Clostridiales id.1863	Getting up in morning || id:ukb-b-2772	rs72915163	T	C	T	C	-0.0580246	0.00405109	NA	0.258565	FALSE	FALSE	FALSE	ukb-b-2772	18	48792829	0.00184502	461658	0.0280001	Getting up in morning	Getting up in morning || ||	TRUE	igd	ebi-a-GCST90017095	18	48792829	0.0120558	1.39104e-06	14306	TRUE	reported	igd	2	TRUE
order Enterobacteriales id.3468	Morning/evening person (chronotype) || id:ukb-b-4956	rs35673018	G	A	G	A	0.0899642	0.000640093	NA	0.104082	FALSE	FALSE	FALSE	ukb-b-4956	16	54327745	0.00332961	413343	0.85	Morning/evening person (chronotype)	Morning/evening person (chronotype) || ||	TRUE	igd	ebi-a-GCST90017098	16	54327745	0.0202934	7.63115e-06	14306	TRUE	reported	igd	2	TRUE
order Enterobacteriales id.3468	Morning/evening person (chronotype) || id:ukb-b-4956	rs504442	T	G	T	G	0.084159	-0.00973505	NA	0.118827	FALSE	FALSE	FALSE	ukb-b-4956	18	55145547	0.00319305	413343	0.00230001	Morning/evening person (chronotype)	Morning/evening person (chronotype) || ||	TRUE	igd	ebi-a-GCST90017098	18	55145547	0.0189479	5.17095e-06	14306	TRUE	reported	igd	2	TRUE
order Enterobacteriales id.3468	Morning/evening person (chronotype) || id:ukb-b-4956	rs11026530	T	C	T	C	0.0822408	-0.00616703	NA	0.116466	FALSE	FALSE	FALSE	ukb-b-4956	11	22379097	0.00317475	413343	0.0519996	Morning/evening person (chronotype)	Morning/evening person (chronotype) || ||	TRUE	igd	ebi-a-GCST90017098	11	22379097	0.0186379	9.42692e-06	14306	TRUE	reported	igd	2	TRUE
order Enterobacteriales id.3468	Morning/evening person (chronotype) || id:ukb-b-4956	rs2374342	C	A	C	A	0.0582927	-0.00580337	NA	0.35829	FALSE	FALSE	FALSE	ukb-b-4956	2	42133542	0.00212306	413343	0.00629999	Morning/evening person (chronotype)	Morning/evening person (chronotype) || ||	TRUE	igd	ebi-a-GCST90017098	2	42133542	0.0126195	4.51617e-06	14306	TRUE	reported	igd	2	TRUE
order Enterobacteriales id.3468	Morning/evening person (chronotype) || id:ukb-b-4956	rs78143293	A	G	A	G	-0.0848521	0.000536996	NA	0.156154	FALSE	FALSE	FALSE	ukb-b-4956	18	57672335	0.0028225	413343	0.85	Morning/evening person (chronotype)	Morning/evening person (chronotype) || ||	TRUE	igd	ebi-a-GCST90017098	18	57672335	0.0170415	1.19564e-06	14306	TRUE	reported	igd	2	TRUE
order Enterobacteriales id.3468	Morning/evening person (chronotype) || id:ukb-b-4956	rs4792380	A	T	A	T	0.115598	0.00570241	NA	0.052398	FALSE	TRUE	TRUE	ukb-b-4956	17	13521040	0.00460351	413343	0.22	Morning/evening person (chronotype)	Morning/evening person (chronotype) || ||	TRUE	igd	ebi-a-GCST90017098	17	13521040	0.0257683	9.48965e-06	14306	TRUE	reported	igd	2	FALSE
order Enterobacteriales id.3468	Morning/evening person (chronotype) || id:ukb-b-4956	rs111229068	A	T	A	T	0.110561	-0.00343299	NA	0.072688	FALSE	TRUE	TRUE	ukb-b-4956	11	2563450	0.00396442	413343	0.39	Morning/evening person (chronotype)	Morning/evening person (chronotype) || ||	TRUE	igd	ebi-a-GCST90017098	11	2563450	0.0241719	3.65359e-06	14306	TRUE	reported	igd	2	FALSE
order Enterobacteriales id.3468	Morning/evening person (chronotype) || id:ukb-b-4956	rs61973590	C	G	C	G	-0.0605392	0.00118397	NA	0.294072	FALSE	TRUE	TRUE	ukb-b-4956	14	27718039	0.00227636	413343	0.6	Morning/evening person (chronotype)	Morning/evening person (chronotype) || ||	TRUE	igd	ebi-a-GCST90017098	14	27718039	0.0133696	8.53532e-06	14306	TRUE	reported	igd	2	FALSE
order Enterobacteriales id.3468	Morning/evening person (chronotype) || id:ukb-b-4956	rs79757635	C	A	C	A	0.0758597	-0.00184096	NA	0.155859	FALSE	FALSE	FALSE	ukb-b-4956	13	110840418	0.00293862	413343	0.53	Morning/evening person (chronotype)	Morning/evening person (chronotype) || ||	TRUE	igd	ebi-a-GCST90017098	13	110840418	0.0171286	9.31859e-06	14306	TRUE	reported	igd	2	TRUE
order Enterobacteriales id.3468	Morning/evening person (chronotype) || id:ukb-b-4956	rs62210023	A	G	A	G	0.0606754	-0.00325954	NA	0.339993	FALSE	FALSE	FALSE	ukb-b-4956	20	55340092	0.00216111	413343	0.13	Morning/evening person (chronotype)	Morning/evening person (chronotype) || ||	TRUE	igd	ebi-a-GCST90017098	20	55340092	0.0130125	3.13163e-06	14306	TRUE	reported	igd	2	TRUE
order Enterobacteriales id.3468	Morning/evening person (chronotype) || id:ukb-b-4956	rs80319214	C	G	C	G	0.0990404	0.00146655	NA	0.107274	FALSE	TRUE	TRUE	ukb-b-4956	2	4015933	0.00352965	413343	0.68	Morning/evening person (chronotype)	Morning/evening person (chronotype) || ||	TRUE	igd	ebi-a-GCST90017098	2	4015933	0.0215877	6.95312e-06	14306	TRUE	reported	igd	2	FALSE
order Selenomonadales id.2165	Sleeplessness / insomnia || id:ukb-b-3957	rs4463806	C	T	C	T	0.0543966	0.000275702	NA	0.769728	FALSE	FALSE	FALSE	ukb-b-3957	10	115597993	0.00176494	462341	0.88	Sleeplessness / insomnia	Sleeplessness / insomnia || ||	TRUE	igd	ebi-a-GCST90017107	10	115597993	0.0129365	7.80657e-06	14306	TRUE	reported	igd	2	TRUE
order Selenomonadales id.2165	Sleeplessness / insomnia || id:ukb-b-3957	rs13086907	G	A	G	A	0.0625312	0.00302431	NA	0.215959	FALSE	FALSE	FALSE	ukb-b-3957	3	142135117	0.00180534	462341	0.0940005	Sleeplessness / insomnia	Sleeplessness / insomnia || ||	TRUE	igd	ebi-a-GCST90017107	3	142135117	0.0131735	1.95488e-06	14306	TRUE	reported	igd	2	TRUE
order Selenomonadales id.2165	Sleeplessness / insomnia || id:ukb-b-3957	rs1649999	A	G	A	G	0.0748989	0.00393445	NA	0.117838	FALSE	FALSE	FALSE	ukb-b-3957	10	80086072	0.00233036	462341	0.0909997	Sleeplessness / insomnia	Sleeplessness / insomnia || ||	TRUE	igd	ebi-a-GCST90017107	10	80086072	0.0166458	7.58124e-06	14306	TRUE	reported	igd	2	TRUE
order Selenomonadales id.2165	Sleeplessness / insomnia || id:ukb-b-3957	rs2834062	A	G	A	G	0.0489057	0.000780383	NA	0.373247	FALSE	FALSE	FALSE	ukb-b-3957	21	34377485	0.00160004	462341	0.630001	Sleeplessness / insomnia	Sleeplessness / insomnia || ||	TRUE	igd	ebi-a-GCST90017107	21	34377485	0.0108842	8.43918e-06	14306	TRUE	reported	igd	2	TRUE
order Selenomonadales id.2165	Sleeplessness / insomnia || id:ukb-b-3957	rs1135612	G	A	G	A	0.0529785	0.00192317	NA	0.25361	FALSE	FALSE	FALSE	ukb-b-3957	7	75609677	0.00170401	462341	0.26	Sleeplessness / insomnia	Sleeplessness / insomnia || ||	TRUE	igd	ebi-a-GCST90017107	7	75609677	0.0119177	9.26296e-06	14306	TRUE	reported	igd	2	TRUE
order Selenomonadales id.2165	Sleeplessness / insomnia || id:ukb-b-3957	rs1447205	C	G	C	G	0.0502053	-0.000119069	NA	0.605028	FALSE	TRUE	TRUE	ukb-b-3957	8	41231597	0.0015249	462341	0.94	Sleeplessness / insomnia	Sleeplessness / insomnia || ||	TRUE	igd	ebi-a-GCST90017107	8	41231597	0.0108382	2.93326e-06	14306	TRUE	reported	igd	2	FALSE
order Selenomonadales id.2165	Sleeplessness / insomnia || id:ukb-b-3957	rs1643968	T	C	T	C	-0.0565284	-0.00255595	NA	0.299929	FALSE	FALSE	FALSE	ukb-b-3957	5	165266628	0.0016252	462341	0.12	Sleeplessness / insomnia	Sleeplessness / insomnia || ||	TRUE	igd	ebi-a-GCST90017107	5	165266628	0.0112298	4.14601e-07	14306	TRUE	reported	igd	2	TRUE
order Selenomonadales id.2165	Sleeplessness / insomnia || id:ukb-b-3957	rs9423647	G	A	G	A	0.047817	-0.000578346	NA	0.50615	FALSE	FALSE	FALSE	ukb-b-3957	10	5579818	0.0014885	462341	0.7	Sleeplessness / insomnia	Sleeplessness / insomnia || ||	TRUE	igd	ebi-a-GCST90017107	10	5579818	0.0105282	6.06108e-06	14306	TRUE	reported	igd	2	TRUE
order Selenomonadales id.2165	Sleeplessness / insomnia || id:ukb-b-3957	rs61249479	A	C	A	C	0.0777075	0.00318477	NA	0.087957	FALSE	FALSE	FALSE	ukb-b-3957	9	124912908	0.00262775	462341	0.23	Sleeplessness / insomnia	Sleeplessness / insomnia || ||	TRUE	igd	ebi-a-GCST90017107	9	124912908	0.0168628	2.95474e-06	14306	TRUE	reported	igd	2	TRUE
order Selenomonadales id.2165	Sleeplessness / insomnia || id:ukb-b-3957	rs4722181	T	G	T	G	0.0501306	0.0023334	NA	0.491162	FALSE	FALSE	FALSE	ukb-b-3957	7	22817571	0.00148791	462341	0.12	Sleeplessness / insomnia	Sleeplessness / insomnia || ||	TRUE	igd	ebi-a-GCST90017107	7	22817571	0.0105798	2.00111e-06	14306	TRUE	reported	igd	2	TRUE
order Selenomonadales id.2165	Sleeplessness / insomnia || id:ukb-b-3957	rs60274479	T	C	T	C	-0.0659623	-0.00406244	NA	0.19311	FALSE	FALSE	FALSE	ukb-b-3957	16	21249925	0.00191593	462341	0.0340001	Sleeplessness / insomnia	Sleeplessness / insomnia || ||	TRUE	igd	ebi-a-GCST90017107	16	21249925	0.0134137	1.1623e-06	14306	TRUE	reported	igd	2	TRUE
order Selenomonadales id.2165	Sleeplessness / insomnia || id:ukb-b-3957	rs73232831	G	A	G	A	-0.151829	-0.00697727	NA	0.0592	FALSE	FALSE	FALSE	ukb-b-3957	4	17413426	0.00320655	462341	0.0299999	Sleeplessness / insomnia	Sleeplessness / insomnia || ||	TRUE	igd	ebi-a-GCST90017107	4	17413426	0.0314932	1.87452e-06	14306	TRUE	reported	igd	2	TRUE
order Selenomonadales id.2165	Sleeplessness / insomnia || id:ukb-b-3957	rs71405394	G	A	G	A	-0.114178	0.000925346	NA	0.067112	FALSE	FALSE	FALSE	ukb-b-3957	15	101245088	0.00296619	462341	0.760001	Sleeplessness / insomnia	Sleeplessness / insomnia || ||	TRUE	igd	ebi-a-GCST90017107	15	101245088	0.02405	2.16631e-06	14306	TRUE	reported	igd	2	TRUE
order Victivallales id.2254	Sleep duration || id:ukb-b-4424	rs17114848	G	A	G	A	0.152377	-0.00195728	NA	0.122667	FALSE	FALSE	FALSE	ukb-b-4424	15	25162535	0.00247224	460099	0.43	Sleep duration	Sleep duration || ||	TRUE	igd	ebi-a-GCST90017109	15	25162535	0.0324332	4.05864e-06	14306	TRUE	reported	igd	2	TRUE
order Victivallales id.2254	Sleep duration || id:ukb-b-4424	rs11770843	C	T	C	T	0.109431	0.00418944	NA	0.291341	FALSE	FALSE	FALSE	ukb-b-4424	7	146795379	0.00178997	460099	0.0189998	Sleep duration	Sleep duration || ||	TRUE	igd	ebi-a-GCST90017109	7	146795379	0.0234879	1.9073e-06	14306	TRUE	reported	igd	2	TRUE
order Victivallales id.2254	Sleep duration || id:ukb-b-4424	rs72640280	A	G	A	G	0.220207	0.00497701	NA	0.058082	FALSE	FALSE	FALSE	ukb-b-4424	1	11943792	0.00344224	460099	0.15	Sleep duration	Sleep duration || ||	TRUE	igd	ebi-a-GCST90017109	1	11943792	0.0486196	5.18036e-06	14306	TRUE	reported	igd	2	TRUE
order Victivallales id.2254	Sleep duration || id:ukb-b-4424	rs73113483	T	A	T	A	-0.131217	0.00173903	NA	0.129136	FALSE	TRUE	TRUE	ukb-b-4424	3	6223568	0.00238988	460099	0.47	Sleep duration	Sleep duration || ||	TRUE	igd	ebi-a-GCST90017109	3	6223568	0.0288713	8.66343e-06	14306	TRUE	reported	igd	2	FALSE
order Victivallales id.2254	Sleep duration || id:ukb-b-4424	rs2825714	A	G	A	G	-0.13741	-0.00731737	NA	0.146675	FALSE	FALSE	FALSE	ukb-b-4424	21	21023966	0.00225916	460099	0.0012	Sleep duration	Sleep duration || ||	TRUE	igd	ebi-a-GCST90017109	21	21023966	0.0289246	1.72211e-06	14306	TRUE	reported	igd	2	TRUE
order Victivallales id.2254	Sleep duration || id:ukb-b-4424	rs62570196	C	T	C	T	-0.21635	-0.00150408	NA	0.080194	FALSE	FALSE	FALSE	ukb-b-4424	9	111086170	0.00298216	460099	0.61	Sleep duration	Sleep duration || ||	TRUE	igd	ebi-a-GCST90017109	9	111086170	0.0439866	1.07924e-06	14306	TRUE	reported	igd	2	TRUE
order Victivallales id.2254	Sleep duration || id:ukb-b-4424	rs2031282	A	G	A	G	0.122368	0.00283049	NA	0.170536	FALSE	FALSE	FALSE	ukb-b-4424	13	20687179	0.00225913	460099	0.21	Sleep duration	Sleep duration || ||	TRUE	igd	ebi-a-GCST90017109	13	20687179	0.0270329	4.38258e-06	14306	TRUE	reported	igd	2	TRUE
order Victivallales id.2254	Sleep duration || id:ukb-b-4424	rs2731834	G	C	G	C	-0.109438	0.00478704	NA	0.734361	FALSE	TRUE	TRUE	ukb-b-4424	5	94720245	0.00181985	460099	0.00850002	Sleep duration	Sleep duration || ||	TRUE	igd	ebi-a-GCST90017109	5	94720245	0.023693	4.24356e-06	14306	TRUE	reported	igd	2	FALSE
order Victivallales id.2254	Sleep duration || id:ukb-b-4424	rs1002941	A	G	A	G	-0.105025	-0.00213192	NA	0.726221	FALSE	FALSE	FALSE	ukb-b-4424	15	101242690	0.00179319	460099	0.23	Sleep duration	Sleep duration || ||	TRUE	igd	ebi-a-GCST90017109	15	101242690	0.0233484	8.14836e-06	14306	TRUE	reported	igd	2	TRUE
order Victivallales id.2254	Sleep duration || id:ukb-b-4424	rs77599476	A	G	A	G	0.230292	0.00475421	NA	0.054632	FALSE	FALSE	FALSE	ukb-b-4424	20	61394262	0.00352377	460099	0.18	Sleep duration	Sleep duration || ||	TRUE	igd	ebi-a-GCST90017109	20	61394262	0.0480168	1.86132e-06	14306	TRUE	reported	igd	2	TRUE
phylum Lentisphaerae id.2238	Sleep duration || id:ukb-b-4424	rs17114848	G	A	G	A	0.148972	-0.00195728	NA	0.122667	FALSE	FALSE	FALSE	ukb-b-4424	15	25162535	0.00247224	460099	0.43	Sleep duration	Sleep duration || ||	TRUE	igd	ebi-a-GCST90017115	15	25162535	0.0324162	6.76986e-06	14306	TRUE	reported	igd	2	TRUE
phylum Lentisphaerae id.2238	Sleep duration || id:ukb-b-4424	rs2031282	A	G	A	G	0.120412	0.00283049	NA	0.170536	FALSE	FALSE	FALSE	ukb-b-4424	13	20687179	0.00225913	460099	0.21	Sleep duration	Sleep duration || ||	TRUE	igd	ebi-a-GCST90017115	13	20687179	0.0270263	5.86462e-06	14306	TRUE	reported	igd	2	TRUE
phylum Lentisphaerae id.2238	Sleep duration || id:ukb-b-4424	rs11770843	C	T	C	T	0.111896	0.00418944	NA	0.291341	FALSE	FALSE	FALSE	ukb-b-4424	7	146795379	0.00178997	460099	0.0189998	Sleep duration	Sleep duration || ||	TRUE	igd	ebi-a-GCST90017115	7	146795379	0.0234776	1.13813e-06	14306	TRUE	reported	igd	2	TRUE
phylum Lentisphaerae id.2238	Sleep duration || id:ukb-b-4424	rs2825714	A	G	A	G	-0.138226	-0.00731737	NA	0.146675	FALSE	FALSE	FALSE	ukb-b-4424	21	21023966	0.00225916	460099	0.0012	Sleep duration	Sleep duration || ||	TRUE	igd	ebi-a-GCST90017115	21	21023966	0.0289096	1.49772e-06	14306	TRUE	reported	igd	2	TRUE
phylum Lentisphaerae id.2238	Sleep duration || id:ukb-b-4424	rs60995569	T	G	T	G	-0.16062	-0.00734621	NA	0.083195	FALSE	FALSE	FALSE	ukb-b-4424	10	53930085	0.00290104	460099	0.0109999	Sleep duration	Sleep duration || ||	TRUE	igd	ebi-a-GCST90017115	10	53930085	0.0336806	9.1939e-06	14306	TRUE	reported	igd	2	TRUE
phylum Lentisphaerae id.2238	Sleep duration || id:ukb-b-4424	rs72640280	A	G	A	G	0.220185	0.00497701	NA	0.058082	FALSE	FALSE	FALSE	ukb-b-4424	1	11943792	0.00344224	460099	0.15	Sleep duration	Sleep duration || ||	TRUE	igd	ebi-a-GCST90017115	1	11943792	0.0485947	5.19194e-06	14306	TRUE	reported	igd	2	TRUE
phylum Lentisphaerae id.2238	Sleep duration || id:ukb-b-4424	rs73113483	T	A	T	A	-0.131681	0.00173903	NA	0.129136	FALSE	TRUE	TRUE	ukb-b-4424	3	6223568	0.00238988	460099	0.47	Sleep duration	Sleep duration || ||	TRUE	igd	ebi-a-GCST90017115	3	6223568	0.0288503	8.79387e-06	14306	TRUE	reported	igd	2	FALSE
phylum Lentisphaerae id.2238	Sleep duration || id:ukb-b-4424	rs77599476	A	G	A	G	0.229981	0.00475421	NA	0.054632	FALSE	FALSE	FALSE	ukb-b-4424	20	61394262	0.00352377	460099	0.18	Sleep duration	Sleep duration || ||	TRUE	igd	ebi-a-GCST90017115	20	61394262	0.0479918	1.90265e-06	14306	TRUE	reported	igd	2	TRUE
phylum Lentisphaerae id.2238	Sleep duration || id:ukb-b-4424	rs62570196	C	T	C	T	-0.217203	-0.00150408	NA	0.080194	FALSE	FALSE	FALSE	ukb-b-4424	9	111086170	0.00298216	460099	0.61	Sleep duration	Sleep duration || ||	TRUE	igd	ebi-a-GCST90017115	9	111086170	0.0439621	9.64473e-07	14306	TRUE	reported	igd	2	TRUE
phylum Lentisphaerae id.2238	Sleep duration || id:ukb-b-4424	rs1002941	A	G	A	G	-0.107661	-0.00213192	NA	0.726221	FALSE	FALSE	FALSE	ukb-b-4424	15	101242690	0.00179319	460099	0.23	Sleep duration	Sleep duration || ||	TRUE	igd	ebi-a-GCST90017115	15	101242690	0.0233382	4.30884e-06	14306	TRUE	reported	igd	2	TRUE
phylum Lentisphaerae id.2238	Sleep duration || id:ukb-b-4424	rs2731834	G	C	G	C	-0.109935	0.00478704	NA	0.734361	FALSE	TRUE	TRUE	ukb-b-4424	5	94720245	0.00181985	460099	0.00850002	Sleep duration	Sleep duration || ||	TRUE	igd	ebi-a-GCST90017115	5	94720245	0.0236848	3.79603e-06	14306	TRUE	reported	igd	2	FALSE
