# Supplementary material for: Causal Effects of Gut Microbiota on Sleep-Related Phenotypes: A Two-Sample Mendelian Randomization Study
Source: Clocks Sleep. 2023 Sep 12;5(3):566–80. doi: 10.3390/clockssleep5030037 (PMC10527580; doi:10.3390/clockssleep5030037)
Supplement: Supplementary file 1 [file clockssleep-05-00037-s001.zip › Table S3.csv]

Table S3 The potential relationships between gut microbiota and sleep-related phenotypes.
id.exposure	id.outcome	outcome	exposure	method	nsnp	b	se	pval	emi	l	u	95%CI	fdr	bonferroni
ebi-a-GCST90017066	ukb-b-17400	Snoring || id:ukb-b-17400	genus Ruminococcus torques group id.14377	Inverse variance weighted (fixed effects)	9	0.023524867	0.006266484	0.000173981	1.02380376	1.011305994	1.036455973	1.024 (1.011, 1.036)	0.016963137	0.033926274
ebi-a-GCST90017068	ukb-b-17400	Snoring || id:ukb-b-17400	genus Senegalimassilia id.11160	Inverse variance weighted (fixed effects)	5	-0.02379332	0.005654299	2.58E-05	0.976487509	0.965725404	0.987369549	0.976 (0.966, 0.987)	0.005023883	0.005023883
ebi-a-GCST90017066	ukb-b-2772	Getting up in morning || id:ukb-b-2772	genus Ruminococcus torques group id.14377	Inverse variance weighted (fixed effects)	9	0.03820486	0.009828119	0.000101365	1.038944049	1.019122279	1.059151349	1.039 (1.019, 1.059)	0.00988308	0.01976616
ebi-a-GCST90016965	ukb-b-2772	Getting up in morning || id:ukb-b-2772	genus Anaerofilum id.2053	Inverse variance weighted (fixed effects)	11	-0.020078072	0.005113549	8.62E-05	0.98012215	0.970347884	0.989994871	0.98 (0.97, 0.99)	0.00988308	0.016811019
ebi-a-GCST90017020	ukb-b-3957	Sleeplessness / insomnia || id:ukb-b-3957	genus Lachnoclostridium id.11308	Inverse variance weighted (fixed effects)	13	0.028549606	0.008541634	0.000830556	1.028961052	1.011877993	1.046332516	1.029 (1.012, 1.046)	0.040489584	0.161958334
ebi-a-GCST90016979	ukb-b-3957	Sleeplessness / insomnia || id:ukb-b-3957	genus Clostridium innocuum group id.14397	Inverse variance weighted (fixed effects)	9	0.018746613	0.004888781	0.000125759	1.018923434	1.009206726	1.028733696	1.019 (1.009, 1.029)	0.008174342	0.024523026
ebi-a-GCST90016922	ukb-b-3957	Sleeplessness / insomnia || id:ukb-b-3957	class Negativicutes id.2164	Inverse variance weighted (fixed effects)	12	0.032436171	0.00837886	0.000108305	1.032967958	1.016142511	1.050072004	1.033 (1.016, 1.05)	0.008174342	0.021119408
ebi-a-GCST90017107	ukb-b-3957	Sleeplessness / insomnia || id:ukb-b-3957	order Selenomonadales id.2165	Inverse variance weighted (fixed effects)	12	0.032436171	0.00837886	0.000108305	1.032967958	1.016142511	1.050072004	1.033 (1.016, 1.05)	0.008174342	0.021119408
ebi-a-GCST90017000	ukb-b-4424	Sleep duration || id:ukb-b-4424	genus Eubacterium hallii group id.11338	Inverse variance weighted (fixed effects)	16	-0.02095065	0.006868415	0.002286214	0.97926729	0.96617264	0.992539413	0.979 (0.966, 0.993)	0.044581164	0.445811637
ebi-a-GCST90016958	ukb-b-4424	Sleep duration || id:ukb-b-4424	family Victivallaceae id.2255	Inverse variance weighted (fixed effects)	12	0.012595299	0.004126513	0.002271057	1.012674954	1.004517506	1.020898646	1.013 (1.005, 1.021)	0.044581164	0.442856179
ebi-a-GCST90017034	ukb-b-4424	Sleep duration || id:ukb-b-4424	genus Odoribacter id.952	Inverse variance weighted (fixed effects)	7	0.033563927	0.010982853	0.002242889	1.034133551	1.012110278	1.056636045	1.034 (1.012, 1.057)	0.044581164	0.437363379
ebi-a-GCST90016969	ukb-b-4424	Sleep duration || id:ukb-b-4424	genus Barnesiella id.944	Inverse variance weighted (fixed effects)	14	-0.022927031	0.007405183	0.001960981	0.977333796	0.963251066	0.991622416	0.977 (0.963, 0.992)	0.044581164	0.382391243
ebi-a-GCST90016983	ukb-b-4424	Sleep duration || id:ukb-b-4424	genus Coprococcus1 id.11301	Inverse variance weighted (fixed effects)	11	0.026658173	0.008181077	0.001119963	1.027016681	1.01067989	1.043617542	1.027 (1.011, 1.044)	0.036398812	0.21839287
ebi-a-GCST90017026	ukb-b-4424	Sleep duration || id:ukb-b-4424	genus Lachnospiraceae UCG004 id.11324	Inverse variance weighted (fixed effects)	12	0.02834585	0.008272102	0.000611007	1.028751417	1.012206429	1.04556684	1.029 (1.012, 1.046)	0.023829287	0.119146437
ebi-a-GCST90016918	ukb-b-4424	Sleep duration || id:ukb-b-4424	class Lentisphaeria id.2250	Inverse variance weighted (fixed effects)	8	0.020688981	0.005658938	0.000256198	1.020904481	1.009643666	1.032290891	1.021 (1.01, 1.032)	0.012489662	0.049958648
ebi-a-GCST90017109	ukb-b-4424	Sleep duration || id:ukb-b-4424	order Victivallales id.2254	Inverse variance weighted (fixed effects)	8	0.020688981	0.005658938	0.000256198	1.020904481	1.009643666	1.032290891	1.021 (1.01, 1.032)	0.012489662	0.049958648
ebi-a-GCST90017036	ukb-b-4424	Sleep duration || id:ukb-b-4424	genus Oscillibacter id.2063	Inverse variance weighted (fixed effects)	14	0.021684961	0.005857148	0.000213648	1.021921789	1.010257199	1.033721059	1.022 (1.01, 1.034)	0.012489662	0.041661294
ebi-a-GCST90017115	ukb-b-4424	Sleep duration || id:ukb-b-4424	phylum Lentisphaerae id.2238	Inverse variance weighted (fixed effects)	9	0.023002391	0.005387769	1.96E-05	1.023268986	1.012520092	1.034131989	1.023 (1.013, 1.034)	0.003822463	0.003822463
ebi-a-GCST90017067	ukb-b-4616	Nap during day || id:ukb-b-4616	genus Sellimonas id.14369	Inverse variance weighted (fixed effects)	9	-0.014375243	0.003464671	3.34E-05	0.985727587	0.979056429	0.992444202	0.986 (0.979, 0.992)	0.006509001	0.006509001
ebi-a-GCST90016936	ukb-b-4956	Morning/evening person (chronotype) || id:ukb-b-4956	family Enterobacteriaceae id.3469	Inverse variance weighted (fixed effects)	7	-0.050839065	0.01385671	0.000243584	0.950431616	0.924966076	0.976598257	0.95 (0.925, 0.977)	0.007916478	0.04749887
ebi-a-GCST90017098	ukb-b-4956	Morning/evening person (chronotype) || id:ukb-b-4956	order Enterobacteriales id.3468	Inverse variance weighted (fixed effects)	7	-0.050839065	0.01385671	0.000243584	0.950431616	0.924966076	0.976598257	0.95 (0.925, 0.977)	0.007916478	0.04749887
ebi-a-GCST90017075	ukb-b-4956	Morning/evening person (chronotype) || id:ukb-b-4956	genus Tyzzerella3 id.11335	Inverse variance weighted (fixed effects)	13	-0.021957637	0.005953284	0.000225736	0.978281677	0.966933	0.989763552	0.978 (0.967, 0.99)	0.007916478	0.044018585
ebi-a-GCST90016927	ukb-b-4956	Morning/evening person (chronotype) || id:ukb-b-4956	family Bacteroidaceae id.917	Inverse variance weighted (fixed effects)	9	0.052227371	0.013543707	0.000115159	1.053615277	1.026014323	1.081958728	1.054 (1.026, 1.082)	0.007485319	0.022455958
ebi-a-GCST90016968	ukb-b-4956	Morning/evening person (chronotype) || id:ukb-b-4956	genus Bacteroides id.918	Inverse variance weighted (fixed effects)	9	0.052227371	0.013543707	0.000115159	1.053615277	1.026014323	1.081958728	1.054 (1.026, 1.082)	0.007485319	0.022455958
ebi-a-GCST90017066	ukb-b-4956	Morning/evening person (chronotype) || id:ukb-b-4956	genus Ruminococcus torques group id.14377	Inverse variance weighted (fixed effects)	9	-0.053694654	0.012524722	1.81E-05	0.947721445	0.924739586	0.971274456	0.948 (0.925, 0.971)	0.003530012	0.003530012
ebi-a-GCST90017067	ukb-b-5776	Daytime dozing / sleeping (narcolepsy) || id:ukb-b-5776	genus Sellimonas id.14369	Inverse variance weighted (fixed effects)	9	-0.011365762	0.002916752	9.75E-05	0.988698584	0.983062483	0.994366997	0.989 (0.983, 0.994)	0.019013453	0.019013453
nsnp, number of single nucleotide polymorphism; b, the ratio estimates; se, standard error; emi, estimate
