# Supplementary material for: Causal Effects of Gut Microbiota on Sleep-Related Phenotypes: A Two-Sample Mendelian Randomization Study
Source: Clocks Sleep. 2023 Sep 12;5(3):566–80. doi: 10.3390/clockssleep5030037 (PMC10527580; doi:10.3390/clockssleep5030037)
Supplement: Supplementary file 1 [file clockssleep-05-00037-s001.zip › Table S4.csv]

Table S4 The heterogeneity, horizontal pleiotropy and MR steiger results of the potential causal association
exposure	outcome	id.exposure	id.outcome	Q	Q df	Q Pval	I2	samplesize	sample	Intercepts [95% CI]	Pval	Global_Test_RSSobs	Global_Test_Pvalue	Distortion_Test_Pvalue	Distortion_Coefficient	correct_causal_direction	steiger_test
class Lentisphaeria id.2250	Sleep duration || id:ukb-b-4424	ebi-a-GCST90016918	ukb-b-4424	10.378	7	0.168145138	0.325496317	14306	ebi-a-GCST90016918_ukb-b-4424_snp.csv	0.003 (-0.004,0.01)	0.368	13.5568783	0.273291925	NA	NA	TRUE	4.47E-42
class Negativicutes id.2164	Sleeplessness / insomnia || id:ukb-b-3957	ebi-a-GCST90016922	ukb-b-3957	8.087	11	0.705465249	-0.360161626	14306	ebi-a-GCST90016922_ukb-b-3957_snp.csv	-0.001 (-0.004,0.003)	0.717	9.73482921	0.767634855	NA	NA	TRUE	3.77E-56
family Bacteroidaceae id.917	Morning/evening person (chronotype) || id:ukb-b-4956	ebi-a-GCST90016927	ukb-b-4956	36.966	8	1.17E-05	0.78358229	14306	ebi-a-GCST90016927_ukb-b-4956_snp.csv	0.019 (0.005,0.034)	0.009	46.13191149	<0.00552486187845304	0.005524862	90.22146737	TRUE	6.02E-50
family Enterobacteriaceae id.3469	Morning/evening person (chronotype) || id:ukb-b-4956	ebi-a-GCST90016936	ukb-b-4956	9.82	6	0.132426463	0.38902064	14306	ebi-a-GCST90016936_ukb-b-4956_snp.csv	-0.008 (-0.023,0.007)	0.285	13.41587879	0.163120567	NA	NA	TRUE	1.33E-44
family Victivallaceae id.2255	Sleep duration || id:ukb-b-4424	ebi-a-GCST90016958	ukb-b-4424	15.799	11	0.14875415	0.303758341	14306	ebi-a-GCST90016958_ukb-b-4424_snp.csv	0.002 (-0.004,0.009)	0.524	18.89250111	0.211618257	NA	NA	TRUE	4.91E-62
genus Anaerofilum id.2053	Getting up in morning || id:ukb-b-2772	ebi-a-GCST90016965	ukb-b-2772	13.864	10	0.179299649	0.27869217	14306	ebi-a-GCST90016965_ukb-b-2772_snp.csv	-0.002 (-0.009,0.005)	0.52	16.83682025	0.21719457	NA	NA	TRUE	5.87E-53
genus Bacteroides id.918	Morning/evening person (chronotype) || id:ukb-b-4956	ebi-a-GCST90016968	ukb-b-4956	36.966	8	1.17E-05	0.78358229	14306	ebi-a-GCST90016968_ukb-b-4956_snp.csv	0.019 (0.005,0.034)	0.009	46.13191149	<0.00552486187845304	0.005524862	90.22146737	TRUE	6.02E-50
genus Barnesiella id.944	Sleep duration || id:ukb-b-4424	ebi-a-GCST90016969	ukb-b-4424	11.122	13	0.600574515	-0.168825114	14306	ebi-a-GCST90016969_ukb-b-4424_snp.csv	-0.003 (-0.007,0.001)	0.155	12.91274731	0.604982206	NA	NA	TRUE	2.55E-73
genus Clostridium innocuum group id.14397	Sleeplessness / insomnia || id:ukb-b-3957	ebi-a-GCST90016979	ukb-b-3957	18.515	8	0.017681124	0.567913947	14306	ebi-a-GCST90016979_ukb-b-3957_snp.csv	0.003 (-0.007,0.013)	0.6	23.37709037	0.038674033	0.237569061	34.72758483	TRUE	1.65E-44
genus Coprococcus1 id.11301	Sleep duration || id:ukb-b-4424	ebi-a-GCST90016983	ukb-b-4424	26.34	10	0.003308745	0.620350377	14306	ebi-a-GCST90016983_ukb-b-4424_snp.csv	0.003 (-0.002,0.007)	0.208	30.38490869	0.009049774	0.692307692	8.809851483	TRUE	1.11E-52
genus Eubacterium hallii group id.11338	Sleep duration || id:ukb-b-4424	ebi-a-GCST90017000	ukb-b-4424	11.79	15	0.694854991	-0.272271991	14306	ebi-a-GCST90017000_ukb-b-4424_snp.csv	0.001 (-0.001,0.003)	0.344	13.15833128	0.738317757	NA	NA	TRUE	1.30E-67
genus Lachnoclostridium id.11308	Sleeplessness / insomnia || id:ukb-b-3957	ebi-a-GCST90017020	ukb-b-3957	22.501	12	0.032275357	0.466686311	14306	ebi-a-GCST90017020_ukb-b-3957_snp.csv	0.001 (-0.004,0.007)	0.634	26.36571264	0.034482759	0.363984674	28.0492405	TRUE	5.75E-57
genus Lachnospiraceae UCG004 id.11324	Sleep duration || id:ukb-b-4424	ebi-a-GCST90017026	ukb-b-4424	15.371	11	0.166135104	0.284365979	14306	ebi-a-GCST90017026_ukb-b-4424_snp.csv	0.004 (0,0.008)	0.077	18.27722691	0.228215768	NA	NA	TRUE	1.27E-54
genus Odoribacter id.952	Sleep duration || id:ukb-b-4424	ebi-a-GCST90017034	ukb-b-4424	4.565	6	0.600746971	-0.314483085	14306	ebi-a-GCST90017034_ukb-b-4424_snp.csv	0.002 (-0.004,0.007)	0.552	6.360981451	0.609929078	NA	NA	TRUE	1.53E-39
genus Oscillibacter id.2063	Sleep duration || id:ukb-b-4424	ebi-a-GCST90017036	ukb-b-4424	29.65	13	0.005287243	0.561557701	14306	ebi-a-GCST90017036_ukb-b-4424_snp.csv	0.002 (-0.004,0.008)	0.44	34.48153099	0.003558719	0.206405694	37.1894587	TRUE	4.37E-71
genus Ruminococcus torques group id.14377	Getting up in morning || id:ukb-b-2772	ebi-a-GCST90017066	ukb-b-2772	20.453	8	0.008751004	0.608862573	14306	ebi-a-GCST90017066_ukb-b-2772_snp.csv	-0.003 (-0.008,0.002)	0.273	27.33393107	0.022099448	0.121546961	51.02126348	TRUE	5.22E-54
genus Ruminococcus torques group id.14377	Morning/evening person (chronotype) || id:ukb-b-4956	ebi-a-GCST90017066	ukb-b-4956	28.855	8	0.000336192	0.722753792	14306	ebi-a-GCST90017066_ukb-b-4956_snp.csv	0.003 (-0.006,0.011)	0.558	38.10546695	<0.00552486187845304	0.17679558	-47.85239652	TRUE	5.29E-52
genus Ruminococcus torques group id.14377	Snoring || id:ukb-b-17400	ebi-a-GCST90017066	ukb-b-17400	12.437	8	0.132755161	0.356744944	14306	ebi-a-GCST90017066_ukb-b-17400_snp.csv	0.002 (-0.001,0.004)	0.251	15.28690229	0.209944751	NA	NA	TRUE	2.18E-54
genus Sellimonas id.14369	Daytime dozing / sleeping (narcolepsy) || id:ukb-b-5776	ebi-a-GCST90017067	ukb-b-5776	23.49	8	0.002788635	0.65943367	14306	ebi-a-GCST90017067_ukb-b-5776_snp.csv	-0.002 (-0.01,0.007)	0.699	30.33330354	<0.00552486187845304	0.044198895	-66.05994364	TRUE	1.14E-45
genus Sellimonas id.14369	Nap during day || id:ukb-b-4616	ebi-a-GCST90017067	ukb-b-4616	21.625	8	0.005660461	0.630054362	14306	ebi-a-GCST90017067_ukb-b-4616_snp.csv	-0.001 (-0.01,0.009)	0.914	27.34602141	0.016574586	0.856353591	4.173597704	TRUE	4.00E-46
genus Senegalimassilia id.11160	Snoring || id:ukb-b-17400	ebi-a-GCST90017068	ukb-b-17400	4.697	4	0.319780312	0.148461621	14306	ebi-a-GCST90017068_ukb-b-17400_snp.csv	0 (-0.004,0.005)	0.891	7.1831496	0.465346535	NA	NA	TRUE	1.11E-32
genus Tyzzerella3 id.11335	Morning/evening person (chronotype) || id:ukb-b-4956	ebi-a-GCST90017075	ukb-b-4956	25.567	12	0.012351827	0.530650984	14306	ebi-a-GCST90017075_ukb-b-4956_snp.csv	0 (-0.014,0.015)	0.965	29.55907853	0.011494253	0.570881226	-13.29294877	TRUE	1.02E-61
order Enterobacteriales id.3468	Morning/evening person (chronotype) || id:ukb-b-4956	ebi-a-GCST90017098	ukb-b-4956	9.82	6	0.132426463	0.38902064	14306	ebi-a-GCST90017098_ukb-b-4956_snp.csv	-0.008 (-0.023,0.007)	0.285	13.41587879	0.163120567	NA	NA	TRUE	1.33E-44
order Selenomonadales id.2165	Sleeplessness / insomnia || id:ukb-b-3957	ebi-a-GCST90017107	ukb-b-3957	8.087	11	0.705465249	-0.360161626	14306	ebi-a-GCST90017107_ukb-b-3957_snp.csv	-0.001 (-0.004,0.003)	0.717	9.73482921	0.767634855	NA	NA	TRUE	3.77E-56
order Victivallales id.2254	Sleep duration || id:ukb-b-4424	ebi-a-GCST90017109	ukb-b-4424	10.378	7	0.168145138	0.325496317	14306	ebi-a-GCST90017109_ukb-b-4424_snp.csv	0.003 (-0.004,0.01)	0.368	13.5568783	0.273291925	NA	NA	TRUE	4.47E-42
phylum Lentisphaerae id.2238	Sleep duration || id:ukb-b-4424	ebi-a-GCST90017115	ukb-b-4424	11.929	8	0.154397538	0.329368402	14306	ebi-a-GCST90017115_ukb-b-4424_snp.csv	0.003 (-0.004,0.01)	0.443	15.08778226	0.29281768	NA	NA	TRUE	2.42E-46
Q, Cochran's Q; df, degree of freedom; RSSobs, observed residual sum of squares
