# Supplementary material for: Causal Effects of Gut Microbiota on Sleep-Related Phenotypes: A Two-Sample Mendelian Randomization Study
Source: Clocks Sleep. 2023 Sep 12;5(3):566–80. doi: 10.3390/clockssleep5030037 (PMC10527580; doi:10.3390/clockssleep5030037)
Supplement: Supplementary file 1 [file clockssleep-05-00037-s001.zip › Table S5.csv]

Table S5 Leave-one-out analysis of the potential causal association between gut microbiota and sleep-related phenotypes.
exposure	outcome	id.exposure	id.outcome	beta_min	beta_max	emi_min	emi_max	p_min	p_max	Beta [Min, Max]	Estimate [Min, Max]	Pval [Min, Max]
class Lentisphaeria id.2250	Sleep duration || id:ukb-b-4424	ebi-a-GCST90016918	ukb-b-4424	0.016312733	0.025333565	1.016446512	1.025657187	2.72E-05	0.013579295	[0.016, 0.025]	[1.016, 1.026]	[0, 0.014]
class Negativicutes id.2164	Sleeplessness / insomnia || id:ukb-b-3957	ebi-a-GCST90016922	ukb-b-3957	0.02979017	0.037143026	1.030238336	1.037841449	2.72E-05	0.001049767	[0.03, 0.037]	[1.03, 1.038]	[0, 0.001]
family Bacteroidaceae id.917	Morning/evening person (chronotype) || id:ukb-b-4956	ebi-a-GCST90016927	ukb-b-4956	0.027456087	0.061079441	1.027836478	1.062983356	0.055358511	0.157756378	[0.027, 0.061]	[1.028, 1.063]	[0.055, 0.158]
family Enterobacteriaceae id.3469	Morning/evening person (chronotype) || id:ukb-b-4956	ebi-a-GCST90016936	ukb-b-4956	-0.06028722	-0.040859844	0.941494079	0.959963665	0.000632447	0.022223832	[-0.06, -0.041]	[0.941, 0.96]	[0.001, 0.022]
family Victivallaceae id.2255	Sleep duration || id:ukb-b-4424	ebi-a-GCST90016958	ukb-b-4424	0.009491078	0.014931914	1.009536261	1.015043952	0.001867112	0.033686832	[0.009, 0.015]	[1.01, 1.015]	[0.002, 0.034]
genus Anaerofilum id.2053	Getting up in morning || id:ukb-b-2772	ebi-a-GCST90016965	ukb-b-2772	-0.023485616	-0.016887504	0.976788024	0.983254291	3.29E-05	0.00423793	[-0.023, -0.017]	[0.977, 0.983]	[0, 0.004]
genus Bacteroides id.918	Morning/evening person (chronotype) || id:ukb-b-4956	ebi-a-GCST90016968	ukb-b-4956	0.027456087	0.061079441	1.027836478	1.062983356	0.055358511	0.157756378	[0.027, 0.061]	[1.028, 1.063]	[0.055, 0.158]
genus Barnesiella id.944	Sleep duration || id:ukb-b-4424	ebi-a-GCST90016969	ukb-b-4424	-0.025227672	-0.018673375	0.975087886	0.981499893	0.001093356	0.015046045	[-0.025, -0.019]	[0.975, 0.981]	[0.001, 0.015]
genus Clostridium innocuum group id.14397	Sleeplessness / insomnia || id:ukb-b-3957	ebi-a-GCST90016979	ukb-b-3957	0.013914458	0.021832138	1.014011715	1.022072203	0.004944403	0.035266173	[0.014, 0.022]	[1.014, 1.022]	[0.005, 0.035]
genus Coprococcus1 id.11301	Sleep duration || id:ukb-b-4424	ebi-a-GCST90016983	ukb-b-4424	0.018723817	0.032579506	1.018900207	1.033116029	0.007307096	0.10668461	[0.019, 0.033]	[1.019, 1.033]	[0.007, 0.107]
genus Eubacterium hallii group id.11338	Sleep duration || id:ukb-b-4424	ebi-a-GCST90017000	ukb-b-4424	-0.023573808	-0.01817228	0.976701884	0.98199184	0.000821362	0.009660736	[-0.024, -0.018]	[0.977, 0.982]	[0.001, 0.01]
genus Lachnoclostridium id.11308	Sleeplessness / insomnia || id:ukb-b-3957	ebi-a-GCST90017020	ukb-b-3957	0.022295803	0.035145835	1.022546212	1.03577075	0.000805177	0.044661255	[0.022, 0.035]	[1.023, 1.036]	[0.001, 0.045]
genus Lachnospiraceae UCG004 id.11324	Sleep duration || id:ukb-b-4424	ebi-a-GCST90017026	ukb-b-4424	0.022499103	0.03249814	1.022754116	1.033031972	0.001194338	0.012519822	[0.022, 0.032]	[1.023, 1.033]	[0.001, 0.013]
genus Odoribacter id.952	Sleep duration || id:ukb-b-4424	ebi-a-GCST90017034	ukb-b-4424	0.028477237	0.041791342	1.02888659	1.042676893	0.000493809	0.015680419	[0.028, 0.042]	[1.029, 1.043]	[0, 0.016]
genus Oscillibacter id.2063	Sleep duration || id:ukb-b-4424	ebi-a-GCST90017036	ukb-b-4424	0.01580658	0.024408051	1.015932165	1.024708366	0.007402136	0.047531204	[0.016, 0.024]	[1.016, 1.025]	[0.007, 0.048]
genus Ruminococcus torques group id.14377	Getting up in morning || id:ukb-b-2772	ebi-a-GCST90017066	ukb-b-2772	0.025297669	0.044928117	1.025620371	1.045952671	0.003419618	0.08356894	[0.025, 0.045]	[1.026, 1.046]	[0.003, 0.084]
genus Ruminococcus torques group id.14377	Morning/evening person (chronotype) || id:ukb-b-4956	ebi-a-GCST90017066	ukb-b-4956	-0.064483944	-0.036316391	0.937551167	0.964335139	0.004579432	0.118166173	[-0.064, -0.036]	[0.938, 0.964]	[0.005, 0.118]
genus Ruminococcus torques group id.14377	Snoring || id:ukb-b-17400	ebi-a-GCST90017066	ukb-b-17400	0.017562239	0.027035074	1.017717362	1.027403837	0.001110014	0.009588535	[0.018, 0.027]	[1.018, 1.027]	[0.001, 0.01]
genus Sellimonas id.14369	Daytime dozing / sleeping (narcolepsy) || id:ukb-b-5776	ebi-a-GCST90017067	ukb-b-5776	-0.013903884	-0.006844373	0.986192328	0.993178996	0.003844776	0.062124735	[-0.014, -0.007]	[0.986, 0.993]	[0.004, 0.062]
genus Sellimonas id.14369	Nap during day || id:ukb-b-4616	ebi-a-GCST90017067	ukb-b-4616	-0.018035478	-0.011203443	0.982126187	0.988859082	0.000182402	0.04233681	[-0.018, -0.011]	[0.982, 0.989]	[0, 0.042]
genus Senegalimassilia id.11160	Snoring || id:ukb-b-17400	ebi-a-GCST90017068	ukb-b-17400	-0.027390806	-0.0194649	0.97298092	0.980723318	1.09E-05	0.00625109	[-0.027, -0.019]	[0.973, 0.981]	[0, 0.006]
genus Tyzzerella3 id.11335	Morning/evening person (chronotype) || id:ukb-b-4956	ebi-a-GCST90017075	ukb-b-4956	-0.02527818	-0.016238687	0.975038638	0.983892449	0.003168627	0.029729459	[-0.025, -0.016]	[0.975, 0.984]	[0.003, 0.03]
order Enterobacteriales id.3468	Morning/evening person (chronotype) || id:ukb-b-4956	ebi-a-GCST90017098	ukb-b-4956	-0.06028722	-0.040859844	0.941494079	0.959963665	0.000632447	0.022223832	[-0.06, -0.041]	[0.941, 0.96]	[0.001, 0.022]
order Selenomonadales id.2165	Sleeplessness / insomnia || id:ukb-b-3957	ebi-a-GCST90017107	ukb-b-3957	0.02979017	0.037143026	1.030238336	1.037841449	2.72E-05	0.001049767	[0.03, 0.037]	[1.03, 1.038]	[0, 0.001]
order Victivallales id.2254	Sleep duration || id:ukb-b-4424	ebi-a-GCST90017109	ukb-b-4424	0.016312733	0.025333565	1.016446512	1.025657187	2.72E-05	0.013579295	[0.016, 0.025]	[1.016, 1.026]	[0, 0.014]
phylum Lentisphaerae id.2238	Sleep duration || id:ukb-b-4424	ebi-a-GCST90017115	ukb-b-4424	0.019352766	0.027260506	1.019541245	1.027635473	1.70E-06	0.003199557	[0.019, 0.027]	[1.02, 1.028]	[0, 0.003]
