# Supplementary material for: Causal Effects of Gut Microbiota on Sleep-Related Phenotypes: A Two-Sample Mendelian Randomization Study
Source: Clocks Sleep. 2023 Sep 12;5(3):566–80. doi: 10.3390/clockssleep5030037 (PMC10527580; doi:10.3390/clockssleep5030037)
Supplement: Supplementary file 1 [file clockssleep-05-00037-s001.zip › Table S7.xlsx]

## Sheet: Sheet1
Table S7 Full result of MR estimates for the association between gut microbiota and sleep-related phenotypes.
Exposure	Outcome	id.exposure	id.outcome	Method	nSNP	b	se	Pval	emi	l	u	OR [95% CI]	Beta [95% CI]	lb	ub
class Lentisphaeria id.2250	Sleep duration || id:ukb-b-4424	ebi-a-GCST90016918	ukb-b-4424	MR Egger	8	0	0.024	0.996	1	0.954	1.048	1 (0.954, 1.048)	0 (-0.047, 0.047)	-0.047	0.047
class Lentisphaeria id.2250	Sleep duration || id:ukb-b-4424	ebi-a-GCST90016918	ukb-b-4424	Inverse variance weighted	8	0.021	0.007	0.003	1.021	1.007	1.035	1.021 (1.007, 1.035)	0.021 (0.007, 0.034)	0.007	0.034
class Lentisphaeria id.2250	Sleep duration || id:ukb-b-4424	ebi-a-GCST90016918	ukb-b-4424	Weighted median	8	0.021	0.008	0.013	1.021	1.004	1.038	1.021 (1.004, 1.038)	0.021 (0.004, 0.037)	0.004	0.037
class Lentisphaeria id.2250	Sleep duration || id:ukb-b-4424	ebi-a-GCST90016918	ukb-b-4424	Maximum likelihood	8	0.022	0.006	0	1.022	1.01	1.034	1.022 (1.01, 1.034)	0.022 (0.01, 0.034)	0.01	0.034
class Lentisphaeria id.2250	Sleep duration || id:ukb-b-4424	ebi-a-GCST90016918	ukb-b-4424	Simple median	8	0.022	0.008	0.008	1.022	1.006	1.038	1.022 (1.006, 1.038)	0.022 (0.006, 0.038)	0.006	0.038
class Lentisphaeria id.2250	Sleep duration || id:ukb-b-4424	ebi-a-GCST90016918	ukb-b-4424	Inverse variance weighted (multiplicative random effects)	8	0.021	0.007	0.003	1.021	1.007	1.035	1.021 (1.007, 1.035)	0.021 (0.007, 0.034)	0.007	0.034
class Lentisphaeria id.2250	Sleep duration || id:ukb-b-4424	ebi-a-GCST90016918	ukb-b-4424	Inverse variance weighted (fixed effects)	8	0.021	0.006	0	1.021	1.01	1.032	1.021 (1.01, 1.032)	0.021 (0.01, 0.032)	0.01	0.032
class Lentisphaeria id.2250	Sleep duration || id:ukb-b-4424	ebi-a-GCST90016918	ukb-b-4424	Simple mode	8	0.021	0.013	0.142	1.022	0.996	1.048	1.022 (0.996, 1.048)	0.021 (-0.004, 0.047)	-0.004	0.047
class Lentisphaeria id.2250	Sleep duration || id:ukb-b-4424	ebi-a-GCST90016918	ukb-b-4424	Weighted mode	8	0.021	0.013	0.139	1.021	0.996	1.047	1.021 (0.996, 1.047)	0.021 (-0.004, 0.046)	-0.004	0.046
class Negativicutes id.2164	Sleeplessness / insomnia || id:ukb-b-3957	ebi-a-GCST90016922	ukb-b-3957	MR Egger	12	0.041	0.026	0.147	1.042	0.99	1.098	1.042 (0.99, 1.098)	0.041 (-0.01, 0.093)	-0.01	0.093
class Negativicutes id.2164	Sleeplessness / insomnia || id:ukb-b-3957	ebi-a-GCST90016922	ukb-b-3957	Inverse variance weighted	12	0.032	0.008	0	1.033	1.016	1.05	1.033 (1.016, 1.05)	0.032 (0.016, 0.049)	0.016	0.049
class Negativicutes id.2164	Sleeplessness / insomnia || id:ukb-b-3957	ebi-a-GCST90016922	ukb-b-3957	Weighted median	12	0.045	0.011	0	1.046	1.023	1.069	1.046 (1.023, 1.069)	0.045 (0.023, 0.067)	0.023	0.067
class Negativicutes id.2164	Sleeplessness / insomnia || id:ukb-b-3957	ebi-a-GCST90016922	ukb-b-3957	Maximum likelihood	12	0.033	0.009	0	1.034	1.016	1.052	1.034 (1.016, 1.052)	0.033 (0.016, 0.05)	0.016	0.05
class Negativicutes id.2164	Sleeplessness / insomnia || id:ukb-b-3957	ebi-a-GCST90016922	ukb-b-3957	Simple median	12	0.043	0.012	0	1.044	1.02	1.068	1.044 (1.02, 1.068)	0.043 (0.02, 0.066)	0.02	0.066
class Negativicutes id.2164	Sleeplessness / insomnia || id:ukb-b-3957	ebi-a-GCST90016922	ukb-b-3957	Inverse variance weighted (multiplicative random effects)	12	0.032	0.007	0	1.033	1.019	1.048	1.033 (1.019, 1.048)	0.032 (0.018, 0.047)	0.018	0.047
class Negativicutes id.2164	Sleeplessness / insomnia || id:ukb-b-3957	ebi-a-GCST90016922	ukb-b-3957	Inverse variance weighted (fixed effects)	12	0.032	0.008	0	1.033	1.016	1.05	1.033 (1.016, 1.05)	0.032 (0.016, 0.049)	0.016	0.049
class Negativicutes id.2164	Sleeplessness / insomnia || id:ukb-b-3957	ebi-a-GCST90016922	ukb-b-3957	Simple mode	12	0.046	0.019	0.033	1.047	1.009	1.086	1.047 (1.009, 1.086)	0.046 (0.009, 0.083)	0.009	0.083
class Negativicutes id.2164	Sleeplessness / insomnia || id:ukb-b-3957	ebi-a-GCST90016922	ukb-b-3957	Weighted mode	12	0.046	0.02	0.045	1.047	1.006	1.09	1.047 (1.006, 1.09)	0.046 (0.006, 0.086)	0.006	0.086
family Enterobacteriaceae id.3469	Morning/evening person (chronotype) || id:ukb-b-4956	ebi-a-GCST90016936	ukb-b-4956	MR Egger	7	0.06	0.105	0.594	1.062	0.864	1.304	1.062 (0.864, 1.304)	0.06 (-0.146, 0.265)	-0.146	0.265
family Enterobacteriaceae id.3469	Morning/evening person (chronotype) || id:ukb-b-4956	ebi-a-GCST90016936	ukb-b-4956	Inverse variance weighted	7	-0.051	0.018	0.004	0.95	0.918	0.984	0.95 (0.918, 0.984)	-0.051 (-0.086, -0.016)	-0.086	-0.016
family Enterobacteriaceae id.3469	Morning/evening person (chronotype) || id:ukb-b-4956	ebi-a-GCST90016936	ukb-b-4956	Weighted median	7	-0.039	0.02	0.052	0.962	0.925	1	0.962 (0.925, 1)	-0.039 (-0.078, 0)	-0.078	0
family Enterobacteriaceae id.3469	Morning/evening person (chronotype) || id:ukb-b-4956	ebi-a-GCST90016936	ukb-b-4956	Maximum likelihood	7	-0.054	0.015	0	0.947	0.92	0.976	0.947 (0.92, 0.976)	-0.054 (-0.084, -0.025)	-0.084	-0.025
family Enterobacteriaceae id.3469	Morning/evening person (chronotype) || id:ukb-b-4956	ebi-a-GCST90016936	ukb-b-4956	Simple median	7	-0.054	0.022	0.014	0.948	0.908	0.989	0.948 (0.908, 0.989)	-0.054 (-0.097, -0.011)	-0.097	-0.011
family Enterobacteriaceae id.3469	Morning/evening person (chronotype) || id:ukb-b-4956	ebi-a-GCST90016936	ukb-b-4956	Inverse variance weighted (multiplicative random effects)	7	-0.051	0.018	0.004	0.95	0.918	0.984	0.95 (0.918, 0.984)	-0.051 (-0.086, -0.016)	-0.086	-0.016
family Enterobacteriaceae id.3469	Morning/evening person (chronotype) || id:ukb-b-4956	ebi-a-GCST90016936	ukb-b-4956	Inverse variance weighted (fixed effects)	7	-0.051	0.014	0	0.95	0.925	0.977	0.95 (0.925, 0.977)	-0.051 (-0.078, -0.024)	-0.078	-0.024
family Enterobacteriaceae id.3469	Morning/evening person (chronotype) || id:ukb-b-4956	ebi-a-GCST90016936	ukb-b-4956	Simple mode	7	-0.023	0.035	0.541	0.977	0.912	1.047	0.977 (0.912, 1.047)	-0.023 (-0.092, 0.046)	-0.092	0.046
family Enterobacteriaceae id.3469	Morning/evening person (chronotype) || id:ukb-b-4956	ebi-a-GCST90016936	ukb-b-4956	Weighted mode	7	-0.017	0.032	0.613	0.983	0.923	1.047	0.983 (0.923, 1.047)	-0.017 (-0.08, 0.046)	-0.08	0.046
family Victivallaceae id.2255	Sleep duration || id:ukb-b-4424	ebi-a-GCST90016958	ukb-b-4424	MR Egger	12	-0.002	0.023	0.941	0.998	0.954	1.044	0.998 (0.954, 1.044)	-0.002 (-0.047, 0.043)	-0.047	0.043
family Victivallaceae id.2255	Sleep duration || id:ukb-b-4424	ebi-a-GCST90016958	ukb-b-4424	Inverse variance weighted	12	0.013	0.005	0.011	1.013	1.003	1.023	1.013 (1.003, 1.023)	0.013 (0.003, 0.022)	0.003	0.022
family Victivallaceae id.2255	Sleep duration || id:ukb-b-4424	ebi-a-GCST90016958	ukb-b-4424	Weighted median	12	0.007	0.006	0.265	1.007	0.995	1.019	1.007 (0.995, 1.019)	0.007 (-0.005, 0.019)	-0.005	0.019
family Victivallaceae id.2255	Sleep duration || id:ukb-b-4424	ebi-a-GCST90016958	ukb-b-4424	Maximum likelihood	12	0.013	0.004	0.002	1.013	1.005	1.022	1.013 (1.005, 1.022)	0.013 (0.005, 0.022)	0.005	0.022
family Victivallaceae id.2255	Sleep duration || id:ukb-b-4424	ebi-a-GCST90016958	ukb-b-4424	Simple median	12	0.007	0.006	0.224	1.007	0.996	1.019	1.007 (0.996, 1.019)	0.007 (-0.004, 0.019)	-0.004	0.019
family Victivallaceae id.2255	Sleep duration || id:ukb-b-4424	ebi-a-GCST90016958	ukb-b-4424	Inverse variance weighted (multiplicative random effects)	12	0.013	0.005	0.011	1.013	1.003	1.023	1.013 (1.003, 1.023)	0.013 (0.003, 0.022)	0.003	0.022
family Victivallaceae id.2255	Sleep duration || id:ukb-b-4424	ebi-a-GCST90016958	ukb-b-4424	Inverse variance weighted (fixed effects)	12	0.013	0.004	0.002	1.013	1.005	1.021	1.013 (1.005, 1.021)	0.013 (0.005, 0.021)	0.005	0.021
family Victivallaceae id.2255	Sleep duration || id:ukb-b-4424	ebi-a-GCST90016958	ukb-b-4424	Simple mode	12	0.004	0.011	0.719	1.004	0.983	1.025	1.004 (0.983, 1.025)	0.004 (-0.017, 0.025)	-0.017	0.025
family Victivallaceae id.2255	Sleep duration || id:ukb-b-4424	ebi-a-GCST90016958	ukb-b-4424	Weighted mode	12	0.004	0.01	0.704	1.004	0.984	1.024	1.004 (0.984, 1.024)	0.004 (-0.016, 0.024)	-0.016	0.024
genus Anaerofilum id.2053	Getting up in morning || id:ukb-b-2772	ebi-a-GCST90016965	ukb-b-2772	MR Egger	11	0	0.031	0.993	1	0.94	1.063	1 (0.94, 1.063)	0 (-0.062, 0.061)	-0.062	0.061
genus Anaerofilum id.2053	Getting up in morning || id:ukb-b-2772	ebi-a-GCST90016965	ukb-b-2772	Inverse variance weighted	11	-0.02	0.006	0.001	0.98	0.969	0.992	0.98 (0.969, 0.992)	-0.02 (-0.032, -0.008)	-0.032	-0.008
genus Anaerofilum id.2053	Getting up in morning || id:ukb-b-2772	ebi-a-GCST90016965	ukb-b-2772	Weighted median	11	-0.021	0.008	0.005	0.979	0.965	0.994	0.979 (0.965, 0.994)	-0.021 (-0.036, -0.006)	-0.036	-0.006
genus Anaerofilum id.2053	Getting up in morning || id:ukb-b-2772	ebi-a-GCST90016965	ukb-b-2772	Maximum likelihood	11	-0.021	0.005	0	0.98	0.969	0.99	0.98 (0.969, 0.99)	-0.021 (-0.031, -0.01)	-0.031	-0.01
genus Anaerofilum id.2053	Getting up in morning || id:ukb-b-2772	ebi-a-GCST90016965	ukb-b-2772	Simple median	11	-0.023	0.008	0.003	0.977	0.962	0.992	0.977 (0.962, 0.992)	-0.023 (-0.039, -0.008)	-0.039	-0.008
genus Anaerofilum id.2053	Getting up in morning || id:ukb-b-2772	ebi-a-GCST90016965	ukb-b-2772	Inverse variance weighted (multiplicative random effects)	11	-0.02	0.006	0.001	0.98	0.969	0.992	0.98 (0.969, 0.992)	-0.02 (-0.032, -0.008)	-0.032	-0.008
genus Anaerofilum id.2053	Getting up in morning || id:ukb-b-2772	ebi-a-GCST90016965	ukb-b-2772	Inverse variance weighted (fixed effects)	11	-0.02	0.005	0	0.98	0.97	0.99	0.98 (0.97, 0.99)	-0.02 (-0.03, -0.01)	-0.03	-0.01
genus Anaerofilum id.2053	Getting up in morning || id:ukb-b-2772	ebi-a-GCST90016965	ukb-b-2772	Simple mode	11	-0.025	0.015	0.121	0.976	0.948	1.004	0.976 (0.948, 1.004)	-0.025 (-0.053, 0.004)	-0.053	0.004
genus Anaerofilum id.2053	Getting up in morning || id:ukb-b-2772	ebi-a-GCST90016965	ukb-b-2772	Weighted mode	11	-0.023	0.014	0.135	0.978	0.951	1.005	0.978 (0.951, 1.005)	-0.023 (-0.05, 0.005)	-0.05	0.005
genus Barnesiella id.944	Sleep duration || id:ukb-b-4424	ebi-a-GCST90016969	ukb-b-4424	MR Egger	14	0.011	0.025	0.669	1.011	0.963	1.062	1.011 (0.963, 1.062)	0.011 (-0.038, 0.06)	-0.038	0.06
genus Barnesiella id.944	Sleep duration || id:ukb-b-4424	ebi-a-GCST90016969	ukb-b-4424	Inverse variance weighted	14	-0.023	0.007	0.002	0.977	0.963	0.992	0.977 (0.963, 0.992)	-0.023 (-0.037, -0.008)	-0.037	-0.008
genus Barnesiella id.944	Sleep duration || id:ukb-b-4424	ebi-a-GCST90016969	ukb-b-4424	Weighted median	14	-0.017	0.01	0.101	0.983	0.964	1.003	0.983 (0.964, 1.003)	-0.017 (-0.037, 0.003)	-0.037	0.003
genus Barnesiella id.944	Sleep duration || id:ukb-b-4424	ebi-a-GCST90016969	ukb-b-4424	Maximum likelihood	14	-0.023	0.008	0.002	0.977	0.962	0.992	0.977 (0.962, 0.992)	-0.023 (-0.039, -0.008)	-0.039	-0.008
genus Barnesiella id.944	Sleep duration || id:ukb-b-4424	ebi-a-GCST90016969	ukb-b-4424	Simple median	14	-0.023	0.01	0.025	0.977	0.957	0.997	0.977 (0.957, 0.997)	-0.023 (-0.044, -0.003)	-0.044	-0.003
genus Barnesiella id.944	Sleep duration || id:ukb-b-4424	ebi-a-GCST90016969	ukb-b-4424	Inverse variance weighted (multiplicative random effects)	14	-0.023	0.007	0.001	0.977	0.964	0.991	0.977 (0.964, 0.991)	-0.023 (-0.036, -0.01)	-0.036	-0.01
genus Barnesiella id.944	Sleep duration || id:ukb-b-4424	ebi-a-GCST90016969	ukb-b-4424	Inverse variance weighted (fixed effects)	14	-0.023	0.007	0.002	0.977	0.963	0.992	0.977 (0.963, 0.992)	-0.023 (-0.037, -0.008)	-0.037	-0.008
genus Barnesiella id.944	Sleep duration || id:ukb-b-4424	ebi-a-GCST90016969	ukb-b-4424	Simple mode	14	-0.004	0.018	0.849	0.996	0.961	1.033	0.996 (0.961, 1.033)	-0.004 (-0.039, 0.032)	-0.039	0.032
genus Barnesiella id.944	Sleep duration || id:ukb-b-4424	ebi-a-GCST90016969	ukb-b-4424	Weighted mode	14	-0.005	0.017	0.794	0.995	0.963	1.029	0.995 (0.963, 1.029)	-0.005 (-0.038, 0.029)	-0.038	0.029
genus Eubacterium hallii group id.11338	Sleep duration || id:ukb-b-4424	ebi-a-GCST90017000	ukb-b-4424	MR Egger	16	-0.033	0.014	0.038	0.968	0.941	0.995	0.968 (0.941, 0.995)	-0.033 (-0.061, -0.005)	-0.061	-0.005
genus Eubacterium hallii group id.11338	Sleep duration || id:ukb-b-4424	ebi-a-GCST90017000	ukb-b-4424	Inverse variance weighted	16	-0.021	0.007	0.002	0.979	0.966	0.993	0.979 (0.966, 0.993)	-0.021 (-0.034, -0.007)	-0.034	-0.007
genus Eubacterium hallii group id.11338	Sleep duration || id:ukb-b-4424	ebi-a-GCST90017000	ukb-b-4424	Weighted median	16	-0.027	0.009	0.005	0.974	0.956	0.992	0.974 (0.956, 0.992)	-0.027 (-0.045, -0.008)	-0.045	-0.008
genus Eubacterium hallii group id.11338	Sleep duration || id:ukb-b-4424	ebi-a-GCST90017000	ukb-b-4424	Maximum likelihood	16	-0.021	0.007	0.003	0.979	0.966	0.993	0.979 (0.966, 0.993)	-0.021 (-0.035, -0.007)	-0.035	-0.007
genus Eubacterium hallii group id.11338	Sleep duration || id:ukb-b-4424	ebi-a-GCST90017000	ukb-b-4424	Simple median	16	-0.018	0.009	0.054	0.982	0.964	1	0.982 (0.964, 1)	-0.018 (-0.036, 0)	-0.036	0
genus Eubacterium hallii group id.11338	Sleep duration || id:ukb-b-4424	ebi-a-GCST90017000	ukb-b-4424	Inverse variance weighted (multiplicative random effects)	16	-0.021	0.006	0.001	0.979	0.968	0.991	0.979 (0.968, 0.991)	-0.021 (-0.033, -0.009)	-0.033	-0.009
genus Eubacterium hallii group id.11338	Sleep duration || id:ukb-b-4424	ebi-a-GCST90017000	ukb-b-4424	Inverse variance weighted (fixed effects)	16	-0.021	0.007	0.002	0.979	0.966	0.993	0.979 (0.966, 0.993)	-0.021 (-0.034, -0.007)	-0.034	-0.007
genus Eubacterium hallii group id.11338	Sleep duration || id:ukb-b-4424	ebi-a-GCST90017000	ukb-b-4424	Simple mode	16	-0.011	0.016	0.49	0.989	0.959	1.02	0.989 (0.959, 1.02)	-0.011 (-0.041, 0.019)	-0.041	0.019
genus Eubacterium hallii group id.11338	Sleep duration || id:ukb-b-4424	ebi-a-GCST90017000	ukb-b-4424	Weighted mode	16	-0.028	0.014	0.068	0.972	0.945	1	0.972 (0.945, 1)	-0.028 (-0.056, 0)	-0.056	0
genus Lachnospiraceae UCG004 id.11324	Sleep duration || id:ukb-b-4424	ebi-a-GCST90017026	ukb-b-4424	MR Egger	12	-0.029	0.034	0.409	0.971	0.909	1.038	0.971 (0.909, 1.038)	-0.029 (-0.095, 0.037)	-0.095	0.037
genus Lachnospiraceae UCG004 id.11324	Sleep duration || id:ukb-b-4424	ebi-a-GCST90017026	ukb-b-4424	Inverse variance weighted	12	0.028	0.01	0.004	1.029	1.009	1.049	1.029 (1.009, 1.049)	0.028 (0.009, 0.048)	0.009	0.048
genus Lachnospiraceae UCG004 id.11324	Sleep duration || id:ukb-b-4424	ebi-a-GCST90017026	ukb-b-4424	Weighted median	12	0.02	0.012	0.11	1.02	0.995	1.045	1.02 (0.995, 1.045)	0.02 (-0.005, 0.044)	-0.005	0.044
genus Lachnospiraceae UCG004 id.11324	Sleep duration || id:ukb-b-4424	ebi-a-GCST90017026	ukb-b-4424	Maximum likelihood	12	0.03	0.009	0.001	1.03	1.013	1.048	1.03 (1.013, 1.048)	0.03 (0.013, 0.047)	0.013	0.047
genus Lachnospiraceae UCG004 id.11324	Sleep duration || id:ukb-b-4424	ebi-a-GCST90017026	ukb-b-4424	Simple median	12	0.023	0.011	0.044	1.023	1.001	1.047	1.023 (1.001, 1.047)	0.023 (0.001, 0.046)	0.001	0.046
genus Lachnospiraceae UCG004 id.11324	Sleep duration || id:ukb-b-4424	ebi-a-GCST90017026	ukb-b-4424	Inverse variance weighted (multiplicative random effects)	12	0.028	0.01	0.004	1.029	1.009	1.049	1.029 (1.009, 1.049)	0.028 (0.009, 0.048)	0.009	0.048
genus Lachnospiraceae UCG004 id.11324	Sleep duration || id:ukb-b-4424	ebi-a-GCST90017026	ukb-b-4424	Inverse variance weighted (fixed effects)	12	0.028	0.008	0.001	1.029	1.012	1.046	1.029 (1.012, 1.046)	0.028 (0.012, 0.045)	0.012	0.045
genus Lachnospiraceae UCG004 id.11324	Sleep duration || id:ukb-b-4424	ebi-a-GCST90017026	ukb-b-4424	Simple mode	12	0.005	0.021	0.797	1.005	0.965	1.047	1.005 (0.965, 1.047)	0.005 (-0.035, 0.046)	-0.035	0.046
genus Lachnospiraceae UCG004 id.11324	Sleep duration || id:ukb-b-4424	ebi-a-GCST90017026	ukb-b-4424	Weighted mode	12	0.004	0.019	0.833	1.004	0.967	1.043	1.004 (0.967, 1.043)	0.004 (-0.034, 0.042)	-0.034	0.042
genus Odoribacter id.952	Sleep duration || id:ukb-b-4424	ebi-a-GCST90017034	ukb-b-4424	MR Egger	7	0.013	0.035	0.72	1.014	0.945	1.087	1.014 (0.945, 1.087)	0.013 (-0.056, 0.083)	-0.056	0.083
genus Odoribacter id.952	Sleep duration || id:ukb-b-4424	ebi-a-GCST90017034	ukb-b-4424	Inverse variance weighted	7	0.034	0.011	0.002	1.034	1.012	1.057	1.034 (1.012, 1.057)	0.034 (0.012, 0.055)	0.012	0.055
genus Odoribacter id.952	Sleep duration || id:ukb-b-4424	ebi-a-GCST90017034	ukb-b-4424	Weighted median	7	0.034	0.015	0.027	1.034	1.004	1.066	1.034 (1.004, 1.066)	0.034 (0.004, 0.064)	0.004	0.064
genus Odoribacter id.952	Sleep duration || id:ukb-b-4424	ebi-a-GCST90017034	ukb-b-4424	Maximum likelihood	7	0.035	0.012	0.003	1.035	1.012	1.059	1.035 (1.012, 1.059)	0.035 (0.012, 0.057)	0.012	0.057
genus Odoribacter id.952	Sleep duration || id:ukb-b-4424	ebi-a-GCST90017034	ukb-b-4424	Simple median	7	0.035	0.015	0.023	1.036	1.005	1.067	1.036 (1.005, 1.067)	0.035 (0.005, 0.065)	0.005	0.065
genus Odoribacter id.952	Sleep duration || id:ukb-b-4424	ebi-a-GCST90017034	ukb-b-4424	Inverse variance weighted (multiplicative random effects)	7	0.034	0.01	0	1.034	1.015	1.054	1.034 (1.015, 1.054)	0.034 (0.015, 0.052)	0.015	0.052
genus Odoribacter id.952	Sleep duration || id:ukb-b-4424	ebi-a-GCST90017034	ukb-b-4424	Inverse variance weighted (fixed effects)	7	0.034	0.011	0.002	1.034	1.012	1.057	1.034 (1.012, 1.057)	0.034 (0.012, 0.055)	0.012	0.055
genus Odoribacter id.952	Sleep duration || id:ukb-b-4424	ebi-a-GCST90017034	ukb-b-4424	Simple mode	7	0.033	0.021	0.172	1.033	0.991	1.077	1.033 (0.991, 1.077)	0.033 (-0.009, 0.074)	-0.009	0.074
genus Odoribacter id.952	Sleep duration || id:ukb-b-4424	ebi-a-GCST90017034	ukb-b-4424	Weighted mode	7	0.033	0.024	0.23	1.033	0.985	1.084	1.033 (0.985, 1.084)	0.033 (-0.015, 0.08)	-0.015	0.08
genus Ruminococcus torques group id.14377	Snoring || id:ukb-b-17400	ebi-a-GCST90017066	ukb-b-17400	MR Egger	9	0.002	0.02	0.923	1.002	0.963	1.043	1.002 (0.963, 1.043)	0.002 (-0.038, 0.042)	-0.038	0.042
genus Ruminococcus torques group id.14377	Snoring || id:ukb-b-17400	ebi-a-GCST90017066	ukb-b-17400	Inverse variance weighted	9	0.024	0.008	0.003	1.024	1.008	1.04	1.024 (1.008, 1.04)	0.024 (0.008, 0.039)	0.008	0.039
genus Ruminococcus torques group id.14377	Snoring || id:ukb-b-17400	ebi-a-GCST90017066	ukb-b-17400	Weighted median	9	0.018	0.009	0.033	1.018	1.001	1.036	1.018 (1.001, 1.036)	0.018 (0.001, 0.035)	0.001	0.035
genus Ruminococcus torques group id.14377	Snoring || id:ukb-b-17400	ebi-a-GCST90017066	ukb-b-17400	Maximum likelihood	9	0.024	0.007	0	1.025	1.011	1.038	1.025 (1.011, 1.038)	0.024 (0.011, 0.038)	0.011	0.038
genus Ruminococcus torques group id.14377	Snoring || id:ukb-b-17400	ebi-a-GCST90017066	ukb-b-17400	Simple median	9	0.019	0.009	0.031	1.019	1.002	1.037	1.019 (1.002, 1.037)	0.019 (0.002, 0.036)	0.002	0.036
genus Ruminococcus torques group id.14377	Snoring || id:ukb-b-17400	ebi-a-GCST90017066	ukb-b-17400	Inverse variance weighted (multiplicative random effects)	9	0.024	0.008	0.003	1.024	1.008	1.04	1.024 (1.008, 1.04)	0.024 (0.008, 0.039)	0.008	0.039
genus Ruminococcus torques group id.14377	Snoring || id:ukb-b-17400	ebi-a-GCST90017066	ukb-b-17400	Inverse variance weighted (fixed effects)	9	0.024	0.006	0	1.024	1.011	1.036	1.024 (1.011, 1.036)	0.024 (0.011, 0.036)	0.011	0.036
genus Ruminococcus torques group id.14377	Snoring || id:ukb-b-17400	ebi-a-GCST90017066	ukb-b-17400	Simple mode	9	0.018	0.01	0.119	1.018	0.998	1.038	1.018 (0.998, 1.038)	0.018 (-0.002, 0.038)	-0.002	0.038
genus Ruminococcus torques group id.14377	Snoring || id:ukb-b-17400	ebi-a-GCST90017066	ukb-b-17400	Weighted mode	9	0.016	0.01	0.136	1.017	0.997	1.037	1.017 (0.997, 1.037)	0.016 (-0.003, 0.036)	-0.003	0.036
genus Senegalimassilia id.11160	Snoring || id:ukb-b-17400	ebi-a-GCST90017068	ukb-b-17400	MR Egger	5	-0.027	0.024	0.343	0.973	0.929	1.02	0.973 (0.929, 1.02)	-0.027 (-0.074, 0.02)	-0.074	0.02
genus Senegalimassilia id.11160	Snoring || id:ukb-b-17400	ebi-a-GCST90017068	ukb-b-17400	Inverse variance weighted	5	-0.024	0.006	0	0.976	0.965	0.988	0.976 (0.965, 0.988)	-0.024 (-0.036, -0.012)	-0.036	-0.012
genus Senegalimassilia id.11160	Snoring || id:ukb-b-17400	ebi-a-GCST90017068	ukb-b-17400	Weighted median	5	-0.027	0.008	0.001	0.973	0.958	0.989	0.973 (0.958, 0.989)	-0.027 (-0.043, -0.011)	-0.043	-0.011
genus Senegalimassilia id.11160	Snoring || id:ukb-b-17400	ebi-a-GCST90017068	ukb-b-17400	Maximum likelihood	5	-0.025	0.006	0	0.976	0.964	0.988	0.976 (0.964, 0.988)	-0.025 (-0.037, -0.012)	-0.037	-0.012
genus Senegalimassilia id.11160	Snoring || id:ukb-b-17400	ebi-a-GCST90017068	ukb-b-17400	Simple median	5	-0.027	0.008	0.001	0.973	0.958	0.989	0.973 (0.958, 0.989)	-0.027 (-0.043, -0.011)	-0.043	-0.011
genus Senegalimassilia id.11160	Snoring || id:ukb-b-17400	ebi-a-GCST90017068	ukb-b-17400	Inverse variance weighted (multiplicative random effects)	5	-0.024	0.006	0	0.976	0.965	0.988	0.976 (0.965, 0.988)	-0.024 (-0.036, -0.012)	-0.036	-0.012
genus Senegalimassilia id.11160	Snoring || id:ukb-b-17400	ebi-a-GCST90017068	ukb-b-17400	Inverse variance weighted (fixed effects)	5	-0.024	0.006	0	0.976	0.966	0.987	0.976 (0.966, 0.987)	-0.024 (-0.035, -0.013)	-0.035	-0.013
genus Senegalimassilia id.11160	Snoring || id:ukb-b-17400	ebi-a-GCST90017068	ukb-b-17400	Simple mode	5	-0.028	0.012	0.076	0.972	0.949	0.995	0.972 (0.949, 0.995)	-0.028 (-0.052, -0.005)	-0.052	-0.005
genus Senegalimassilia id.11160	Snoring || id:ukb-b-17400	ebi-a-GCST90017068	ukb-b-17400	Weighted mode	5	-0.028	0.012	0.083	0.973	0.95	0.996	0.973 (0.95, 0.996)	-0.028 (-0.051, -0.004)	-0.051	-0.004
order Enterobacteriales id.3468	Morning/evening person (chronotype) || id:ukb-b-4956	ebi-a-GCST90017098	ukb-b-4956	MR Egger	7	0.06	0.105	0.594	1.062	0.864	1.304	1.062 (0.864, 1.304)	0.06 (-0.146, 0.265)	-0.146	0.265
order Enterobacteriales id.3468	Morning/evening person (chronotype) || id:ukb-b-4956	ebi-a-GCST90017098	ukb-b-4956	Inverse variance weighted	7	-0.051	0.018	0.004	0.95	0.918	0.984	0.95 (0.918, 0.984)	-0.051 (-0.086, -0.016)	-0.086	-0.016
order Enterobacteriales id.3468	Morning/evening person (chronotype) || id:ukb-b-4956	ebi-a-GCST90017098	ukb-b-4956	Weighted median	7	-0.039	0.02	0.055	0.962	0.925	1.001	0.962 (0.925, 1.001)	-0.039 (-0.078, 0.001)	-0.078	0.001
order Enterobacteriales id.3468	Morning/evening person (chronotype) || id:ukb-b-4956	ebi-a-GCST90017098	ukb-b-4956	Maximum likelihood	7	-0.054	0.015	0	0.947	0.92	0.976	0.947 (0.92, 0.976)	-0.054 (-0.084, -0.025)	-0.084	-0.025
order Enterobacteriales id.3468	Morning/evening person (chronotype) || id:ukb-b-4956	ebi-a-GCST90017098	ukb-b-4956	Simple median	7	-0.054	0.022	0.014	0.948	0.908	0.989	0.948 (0.908, 0.989)	-0.054 (-0.097, -0.011)	-0.097	-0.011
order Enterobacteriales id.3468	Morning/evening person (chronotype) || id:ukb-b-4956	ebi-a-GCST90017098	ukb-b-4956	Inverse variance weighted (multiplicative random effects)	7	-0.051	0.018	0.004	0.95	0.918	0.984	0.95 (0.918, 0.984)	-0.051 (-0.086, -0.016)	-0.086	-0.016
order Enterobacteriales id.3468	Morning/evening person (chronotype) || id:ukb-b-4956	ebi-a-GCST90017098	ukb-b-4956	Inverse variance weighted (fixed effects)	7	-0.051	0.014	0	0.95	0.925	0.977	0.95 (0.925, 0.977)	-0.051 (-0.078, -0.024)	-0.078	-0.024
order Enterobacteriales id.3468	Morning/evening person (chronotype) || id:ukb-b-4956	ebi-a-GCST90017098	ukb-b-4956	Simple mode	7	-0.023	0.036	0.545	0.977	0.911	1.048	0.977 (0.911, 1.048)	-0.023 (-0.093, 0.047)	-0.093	0.047
order Enterobacteriales id.3468	Morning/evening person (chronotype) || id:ukb-b-4956	ebi-a-GCST90017098	ukb-b-4956	Weighted mode	7	-0.017	0.031	0.603	0.983	0.925	1.045	0.983 (0.925, 1.045)	-0.017 (-0.078, 0.044)	-0.078	0.044
order Selenomonadales id.2165	Sleeplessness / insomnia || id:ukb-b-3957	ebi-a-GCST90017107	ukb-b-3957	MR Egger	12	0.041	0.026	0.147	1.042	0.99	1.098	1.042 (0.99, 1.098)	0.041 (-0.01, 0.093)	-0.01	0.093
order Selenomonadales id.2165	Sleeplessness / insomnia || id:ukb-b-3957	ebi-a-GCST90017107	ukb-b-3957	Inverse variance weighted	12	0.032	0.008	0	1.033	1.016	1.05	1.033 (1.016, 1.05)	0.032 (0.016, 0.049)	0.016	0.049
order Selenomonadales id.2165	Sleeplessness / insomnia || id:ukb-b-3957	ebi-a-GCST90017107	ukb-b-3957	Weighted median	12	0.045	0.012	0	1.046	1.022	1.07	1.046 (1.022, 1.07)	0.045 (0.022, 0.067)	0.022	0.067
order Selenomonadales id.2165	Sleeplessness / insomnia || id:ukb-b-3957	ebi-a-GCST90017107	ukb-b-3957	Maximum likelihood	12	0.033	0.009	0	1.034	1.016	1.052	1.034 (1.016, 1.052)	0.033 (0.016, 0.05)	0.016	0.05
order Selenomonadales id.2165	Sleeplessness / insomnia || id:ukb-b-3957	ebi-a-GCST90017107	ukb-b-3957	Simple median	12	0.043	0.012	0	1.044	1.02	1.068	1.044 (1.02, 1.068)	0.043 (0.02, 0.066)	0.02	0.066
order Selenomonadales id.2165	Sleeplessness / insomnia || id:ukb-b-3957	ebi-a-GCST90017107	ukb-b-3957	Inverse variance weighted (multiplicative random effects)	12	0.032	0.007	0	1.033	1.019	1.048	1.033 (1.019, 1.048)	0.032 (0.018, 0.047)	0.018	0.047
order Selenomonadales id.2165	Sleeplessness / insomnia || id:ukb-b-3957	ebi-a-GCST90017107	ukb-b-3957	Inverse variance weighted (fixed effects)	12	0.032	0.008	0	1.033	1.016	1.05	1.033 (1.016, 1.05)	0.032 (0.016, 0.049)	0.016	0.049
order Selenomonadales id.2165	Sleeplessness / insomnia || id:ukb-b-3957	ebi-a-GCST90017107	ukb-b-3957	Simple mode	12	0.046	0.02	0.042	1.047	1.007	1.089	1.047 (1.007, 1.089)	0.046 (0.007, 0.085)	0.007	0.085
order Selenomonadales id.2165	Sleeplessness / insomnia || id:ukb-b-3957	ebi-a-GCST90017107	ukb-b-3957	Weighted mode	12	0.046	0.019	0.035	1.047	1.009	1.087	1.047 (1.009, 1.087)	0.046 (0.009, 0.084)	0.009	0.084
order Victivallales id.2254	Sleep duration || id:ukb-b-4424	ebi-a-GCST90017109	ukb-b-4424	MR Egger	8	0	0.024	0.996	1	0.954	1.048	1 (0.954, 1.048)	0 (-0.047, 0.047)	-0.047	0.047
order Victivallales id.2254	Sleep duration || id:ukb-b-4424	ebi-a-GCST90017109	ukb-b-4424	Inverse variance weighted	8	0.021	0.007	0.003	1.021	1.007	1.035	1.021 (1.007, 1.035)	0.021 (0.007, 0.034)	0.007	0.034
order Victivallales id.2254	Sleep duration || id:ukb-b-4424	ebi-a-GCST90017109	ukb-b-4424	Weighted median	8	0.021	0.008	0.012	1.021	1.005	1.037	1.021 (1.005, 1.037)	0.021 (0.005, 0.037)	0.005	0.037
order Victivallales id.2254	Sleep duration || id:ukb-b-4424	ebi-a-GCST90017109	ukb-b-4424	Maximum likelihood	8	0.022	0.006	0	1.022	1.01	1.034	1.022 (1.01, 1.034)	0.022 (0.01, 0.034)	0.01	0.034
order Victivallales id.2254	Sleep duration || id:ukb-b-4424	ebi-a-GCST90017109	ukb-b-4424	Simple median	8	0.022	0.008	0.005	1.022	1.006	1.038	1.022 (1.006, 1.038)	0.022 (0.006, 0.037)	0.006	0.037
order Victivallales id.2254	Sleep duration || id:ukb-b-4424	ebi-a-GCST90017109	ukb-b-4424	Inverse variance weighted (multiplicative random effects)	8	0.021	0.007	0.003	1.021	1.007	1.035	1.021 (1.007, 1.035)	0.021 (0.007, 0.034)	0.007	0.034
order Victivallales id.2254	Sleep duration || id:ukb-b-4424	ebi-a-GCST90017109	ukb-b-4424	Inverse variance weighted (fixed effects)	8	0.021	0.006	0	1.021	1.01	1.032	1.021 (1.01, 1.032)	0.021 (0.01, 0.032)	0.01	0.032
order Victivallales id.2254	Sleep duration || id:ukb-b-4424	ebi-a-GCST90017109	ukb-b-4424	Simple mode	8	0.021	0.012	0.117	1.022	0.998	1.046	1.022 (0.998, 1.046)	0.021 (-0.002, 0.045)	-0.002	0.045
order Victivallales id.2254	Sleep duration || id:ukb-b-4424	ebi-a-GCST90017109	ukb-b-4424	Weighted mode	8	0.021	0.012	0.132	1.021	0.997	1.046	1.021 (0.997, 1.046)	0.021 (-0.003, 0.045)	-0.003	0.045
phylum Lentisphaerae id.2238	Sleep duration || id:ukb-b-4424	ebi-a-GCST90017115	ukb-b-4424	MR Egger	9	0.005	0.025	0.853	1.005	0.957	1.055	1.005 (0.957, 1.055)	0.005 (-0.044, 0.053)	-0.044	0.053
phylum Lentisphaerae id.2238	Sleep duration || id:ukb-b-4424	ebi-a-GCST90017115	ukb-b-4424	Inverse variance weighted	9	0.023	0.007	0	1.023	1.01	1.037	1.023 (1.01, 1.037)	0.023 (0.01, 0.036)	0.01	0.036
phylum Lentisphaerae id.2238	Sleep duration || id:ukb-b-4424	ebi-a-GCST90017115	ukb-b-4424	Weighted median	9	0.021	0.008	0.009	1.021	1.005	1.038	1.021 (1.005, 1.038)	0.021 (0.005, 0.037)	0.005	0.037
phylum Lentisphaerae id.2238	Sleep duration || id:ukb-b-4424	ebi-a-GCST90017115	ukb-b-4424	Maximum likelihood	9	0.024	0.006	0	1.025	1.013	1.037	1.025 (1.013, 1.037)	0.024 (0.013, 0.036)	0.013	0.036
phylum Lentisphaerae id.2238	Sleep duration || id:ukb-b-4424	ebi-a-GCST90017115	ukb-b-4424	Simple median	9	0.023	0.008	0.005	1.023	1.007	1.039	1.023 (1.007, 1.039)	0.023 (0.007, 0.038)	0.007	0.038
phylum Lentisphaerae id.2238	Sleep duration || id:ukb-b-4424	ebi-a-GCST90017115	ukb-b-4424	Inverse variance weighted (multiplicative random effects)	9	0.023	0.007	0	1.023	1.01	1.037	1.023 (1.01, 1.037)	0.023 (0.01, 0.036)	0.01	0.036
phylum Lentisphaerae id.2238	Sleep duration || id:ukb-b-4424	ebi-a-GCST90017115	ukb-b-4424	Inverse variance weighted (fixed effects)	9	0.023	0.005	0	1.023	1.013	1.034	1.023 (1.013, 1.034)	0.023 (0.012, 0.034)	0.012	0.034
phylum Lentisphaerae id.2238	Sleep duration || id:ukb-b-4424	ebi-a-GCST90017115	ukb-b-4424	Simple mode	9	0.023	0.013	0.127	1.023	0.997	1.05	1.023 (0.997, 1.05)	0.023 (-0.003, 0.049)	-0.003	0.049
phylum Lentisphaerae id.2238	Sleep duration || id:ukb-b-4424	ebi-a-GCST90017115	ukb-b-4424	Weighted mode	9	0.021	0.012	0.116	1.021	0.998	1.044	1.021 (0.998, 1.044)	0.021 (-0.002, 0.043)	-0.002	0.043
