# Supplementary material for: Causal Effects of Gut Microbiota on Sleep-Related Phenotypes: A Two-Sample Mendelian Randomization Study
Source: Clocks Sleep. 2023 Sep 12;5(3):566–80. doi: 10.3390/clockssleep5030037 (PMC10527580; doi:10.3390/clockssleep5030037)
Supplement: Supplementary file 1 [file clockssleep-05-00037-s001.zip › Table S8.xlsx]

## Sheet: Sheet1
Table S8 IVs used in the MR analysis of the association between sleep-related phenotypes and gut microbiota
pval.exposure	pos.exposure	chr.exposure	samplesize.exposure	se.exposure	beta.exposure	id.exposure	SNP	effect_allele.exposure	other_allele.exposure	eaf.exposure	exposure	mr_keep.exposure	pval_origin.exposure	data_source.exposure	units.exposure	rsq.exposure	effective_n.exposure	f.exposure
4.60002e-08	31935181	19	461658	0.00194612	0.0106355	ukb-b-2772	rs11669535	C	T	0.21707	Getting up in morning || id:ukb-b-2772	TRUE	reported	igd	NA	6.46889e-05	461658	29.866
4.39997e-08	80209300	11	461658	0.00163468	0.0089503	ukb-b-2772	rs7105482	G	A	0.394887	Getting up in morning || id:ukb-b-2772	TRUE	reported	igd	NA	6.49326e-05	461658	29.9785
4.20001e-08	5196554	18	461658	0.00217634	0.0119267	ukb-b-2772	rs12326675	G	C	0.193346	Getting up in morning || id:ukb-b-2772	TRUE	reported	igd	NA	6.5049e-05	461658	30.0322
4.09996e-08	116659731	8	461658	0.00199543	0.0109469	ukb-b-2772	rs17716502	T	C	0.204344	Getting up in morning || id:ukb-b-2772	TRUE	reported	igd	NA	6.51872e-05	461658	30.096
3.2e-08	133643778	7	461658	0.00193586	-0.0107092	ukb-b-2772	rs2971970	G	T	0.782088	Getting up in morning || id:ukb-b-2772	TRUE	reported	igd	NA	6.62856e-05	461658	30.6032
2.69998e-08	49960360	2	461658	0.00345721	0.01923	ukb-b-2772	rs114443104	A	G	0.058491	Getting up in morning || id:ukb-b-2772	TRUE	reported	igd	NA	6.70131e-05	461658	30.9391
2.59998e-08	72482458	6	461658	0.00178212	-0.0099208	ukb-b-2772	rs10455248	T	C	0.282109	Getting up in morning || id:ukb-b-2772	TRUE	reported	igd	NA	6.71231e-05	461658	30.9899
2.30001e-08	42654905	19	461658	0.002488	-0.0139036	ukb-b-2772	rs113232113	T	A	0.116606	Getting up in morning || id:ukb-b-2772	TRUE	reported	igd	NA	6.76404e-05	461658	31.2287
2.30001e-08	59234297	13	461658	0.00164775	-0.00921206	ukb-b-2772	rs1333536	T	C	0.384778	Getting up in morning || id:ukb-b-2772	TRUE	reported	igd	NA	6.76991e-05	461658	31.2558
2.19999e-08	110084408	1	461658	0.00208425	-0.011657	ukb-b-2772	rs12044778	A	G	0.180076	Getting up in morning || id:ukb-b-2772	TRUE	reported	igd	NA	6.77526e-05	461658	31.2805
1.79999e-08	78784195	14	461658	0.00192296	0.0108337	ukb-b-2772	rs34757401	G	A	0.226798	Getting up in morning || id:ukb-b-2772	TRUE	reported	igd	NA	6.87487e-05	461658	31.7405
1.5e-08	41074168	22	461658	0.00197572	0.0111745	ukb-b-2772	rs133067	T	C	0.790791	Getting up in morning || id:ukb-b-2772	TRUE	reported	igd	NA	6.92878e-05	461658	31.9893
1.5e-08	89349339	14	461658	0.00159722	-0.00903684	ukb-b-2772	rs7144028	C	A	0.499138	Getting up in morning || id:ukb-b-2772	TRUE	reported	igd	NA	6.93354e-05	461658	32.0113
1.5e-08	126684263	10	461658	0.00240256	0.0136082	ukb-b-2772	rs7899208	C	T	0.873766	Getting up in morning || id:ukb-b-2772	TRUE	reported	igd	NA	6.94871e-05	461658	32.0814
1.29999e-08	122843785	11	461658	0.00236786	-0.0134609	ukb-b-2772	rs73608603	G	A	0.131243	Getting up in morning || id:ukb-b-2772	TRUE	reported	igd	NA	6.99983e-05	461658	32.3174
1.29999e-08	64715773	14	461658	0.00166437	-0.00946774	ukb-b-2772	rs17766755	A	G	0.360087	Getting up in morning || id:ukb-b-2772	TRUE	reported	igd	NA	7.0088e-05	461658	32.3588
1.29999e-08	76595289	8	461658	0.00236126	-0.0134326	ukb-b-2772	rs2044742	A	G	0.131812	Getting up in morning || id:ukb-b-2772	TRUE	reported	igd	NA	7.00944e-05	461658	32.3618
1.2e-08	77591227	13	461658	0.00362074	-0.0206352	ukb-b-2772	rs9573982	C	T	0.05141	Getting up in morning || id:ukb-b-2772	TRUE	reported	igd	NA	7.03515e-05	461658	32.4805
1.09999e-08	180776143	2	461658	0.00201572	0.0115293	ukb-b-2772	rs17777135	A	G	0.199867	Getting up in morning || id:ukb-b-2772	TRUE	reported	igd	NA	7.08592e-05	461658	32.7149
1.09999e-08	50628746	22	461658	0.00179241	-0.0102526	ukb-b-2772	rs735119	G	T	0.727553	Getting up in morning || id:ukb-b-2772	TRUE	reported	igd	NA	7.0867e-05	461658	32.7185
9.90011e-09	8693537	1	461658	0.00166155	0.0095243	ukb-b-2772	rs10779704	C	A	0.624521	Getting up in morning || id:ukb-b-2772	TRUE	reported	igd	NA	7.11688e-05	461658	32.8579
8.9e-09	90043098	12	461658	0.00338623	-0.0194724	ukb-b-2772	rs61926781	T	C	0.059112	Getting up in morning || id:ukb-b-2772	TRUE	reported	igd	NA	7.16237e-05	461658	33.0679
8.40001e-09	57094282	6	461658	0.00250964	0.0144542	ukb-b-2772	rs12523700	A	T	0.117842	Getting up in morning || id:ukb-b-2772	TRUE	reported	igd	NA	7.18481e-05	461658	33.1715
7.90005e-09	73771616	9	461658	0.00181939	-0.0104995	ukb-b-2772	rs1854558	A	G	0.262243	Getting up in morning || id:ukb-b-2772	TRUE	reported	igd	NA	7.21333e-05	461658	33.3032
7.39997e-09	153120813	6	461658	0.00191416	0.0110675	ukb-b-2772	rs620598	G	A	0.225728	Getting up in morning || id:ukb-b-2772	TRUE	reported	igd	NA	7.2409e-05	461658	33.4305
6.69993e-09	9942810	19	461658	0.0016161	-0.00937007	ukb-b-2772	rs11672103	T	C	0.553457	Getting up in morning || id:ukb-b-2772	TRUE	reported	igd	NA	7.28114e-05	461658	33.6162
6.69993e-09	15986547	1	461658	0.00179234	0.0103943	ukb-b-2772	rs3766163	C	T	0.272949	Getting up in morning || id:ukb-b-2772	TRUE	reported	igd	NA	7.2845e-05	461658	33.6318
5.80003e-09	80049690	6	461658	0.00189208	0.0110153	ukb-b-2772	rs72895663	G	A	0.23113	Getting up in morning || id:ukb-b-2772	TRUE	reported	igd	NA	7.34114e-05	461658	33.8933
5.69994e-09	123186393	4	461658	0.0035079	0.0204309	ukb-b-2772	rs45510091	G	A	0.054615	Getting up in morning || id:ukb-b-2772	TRUE	reported	igd	NA	7.34734e-05	461658	33.9219
5.30005e-09	42174515	14	461658	0.00174461	0.0101831	ukb-b-2772	rs17112198	G	A	0.298533	Getting up in morning || id:ukb-b-2772	TRUE	reported	igd	NA	7.37926e-05	461658	34.0693
4e-09	10727697	4	461658	0.00162761	-0.00957982	ukb-b-2772	rs13116306	T	C	0.421435	Getting up in morning || id:ukb-b-2772	TRUE	reported	igd	NA	7.50348e-05	461658	34.6429
3.89996e-09	38289817	12	461658	0.00162234	-0.00955431	ukb-b-2772	rs11181153	T	C	0.586836	Getting up in morning || id:ukb-b-2772	TRUE	reported	igd	NA	7.51214e-05	461658	34.6829
3.69999e-09	59429807	2	461658	0.00208479	0.0122931	ukb-b-2772	rs10175975	T	C	0.18154	Getting up in morning || id:ukb-b-2772	TRUE	reported	igd	NA	7.5309e-05	461658	34.7695
3.29997e-09	32016694	8	461658	0.00191103	0.0113061	ukb-b-2772	rs7833021	T	C	0.772533	Getting up in morning || id:ukb-b-2772	TRUE	reported	igd	NA	7.58122e-05	461658	35.0018
2.99999e-09	135611476	8	461658	0.00195424	0.0115942	ukb-b-2772	rs9644465	A	G	0.212173	Getting up in morning || id:ukb-b-2772	TRUE	reported	igd	NA	7.62385e-05	461658	35.1986
2.90001e-09	38152835	18	461658	0.00160486	0.00952836	ukb-b-2772	rs12969848	T	C	0.529476	Getting up in morning || id:ukb-b-2772	TRUE	reported	igd	NA	7.63502e-05	461658	35.2502
2.80001e-09	60603261	16	461658	0.00163897	-0.00974046	ukb-b-2772	rs7206027	T	A	0.385657	Getting up in morning || id:ukb-b-2772	TRUE	reported	igd	NA	7.65007e-05	461658	35.3197
2.80001e-09	53186092	18	461658	0.00174935	0.0104007	ukb-b-2772	rs627685	C	T	0.303582	Getting up in morning || id:ukb-b-2772	TRUE	reported	igd	NA	7.65632e-05	461658	35.3486
2.30001e-09	31037635	20	461658	0.00166947	-0.00997727	ukb-b-2772	rs6141724	G	T	0.370474	Getting up in morning || id:ukb-b-2772	TRUE	reported	igd	NA	7.73596e-05	461658	35.7163
2e-09	51332268	20	461658	0.00285841	-0.0171376	ukb-b-2772	rs74555583	A	G	0.085288	Getting up in morning || id:ukb-b-2772	TRUE	reported	igd	NA	7.78572e-05	461658	35.946
1.89998e-09	55722912	13	461658	0.00199962	-0.0120184	ukb-b-2772	rs3125735	T	C	0.199178	Getting up in morning || id:ukb-b-2772	TRUE	reported	igd	NA	7.82431e-05	461658	36.1242
1.40001e-09	98587635	14	461658	0.00194498	-0.0117773	ukb-b-2772	rs77556698	T	G	0.21591	Getting up in morning || id:ukb-b-2772	TRUE	reported	igd	NA	7.9416e-05	461658	36.6658
1.09999e-09	4837733	8	461658	0.00165786	0.0100968	ukb-b-2772	rs73179222	A	G	0.37177	Getting up in morning || id:ukb-b-2772	TRUE	reported	igd	NA	8.03375e-05	461658	37.0913
8.79995e-10	2578550	17	461658	0.00291327	0.0178551	ukb-b-2772	rs4790352	A	G	0.917939	Getting up in morning || id:ukb-b-2772	TRUE	reported	igd	NA	8.13597e-05	461658	37.5632
7.49998e-10	102433678	7	461658	0.00202865	0.0124877	ukb-b-2772	rs112613078	G	A	0.191237	Getting up in morning || id:ukb-b-2772	TRUE	reported	igd	NA	8.20723e-05	461658	37.8923
5.19996e-10	147986024	6	461658	0.0017711	-0.0110033	ukb-b-2772	rs9399613	T	C	0.289087	Getting up in morning || id:ukb-b-2772	TRUE	reported	igd	NA	8.35997e-05	461658	38.5976
5e-10	72214613	16	461658	0.00159828	-0.00994218	ukb-b-2772	rs11075924	A	C	0.495783	Getting up in morning || id:ukb-b-2772	TRUE	reported	igd	NA	8.38113e-05	461658	38.6952
3.59998e-10	107435405	12	461658	0.00167444	0.0104984	ukb-b-2772	rs1017168	C	A	0.64442	Getting up in morning || id:ukb-b-2772	TRUE	reported	igd	NA	8.51435e-05	461658	39.3104
1.5e-10	57679030	12	461658	0.00185018	0.0118489	ukb-b-2772	rs12227309	T	C	0.246638	Getting up in morning || id:ukb-b-2772	TRUE	reported	igd	NA	8.88323e-05	461658	41.0136
1.29999e-10	88167641	5	461658	0.00188507	-0.0121208	ukb-b-2772	rs13155750	G	A	0.233844	Getting up in morning || id:ukb-b-2772	TRUE	reported	igd	NA	8.95468e-05	461658	41.3435
1.09999e-10	71838994	7	461658	0.0016104	0.0103906	ukb-b-2772	rs1914397	A	T	0.448253	Getting up in morning || id:ukb-b-2772	TRUE	reported	igd	NA	9.01688e-05	461658	41.6307
1.09999e-10	17401736	17	461658	0.00187134	-0.012079	ukb-b-2772	rs3760185	T	C	0.247523	Getting up in morning || id:ukb-b-2772	TRUE	reported	igd	NA	9.024e-05	461658	41.6636
9.49948e-11	88933316	2	461658	0.00176337	0.0114168	ukb-b-2772	rs1606803	T	C	0.287134	Getting up in morning || id:ukb-b-2772	TRUE	reported	igd	NA	9.07912e-05	461658	41.9181
8.9002e-11	50296459	17	461658	0.00170497	-0.0110555	ukb-b-2772	rs12601968	T	G	0.32673	Getting up in morning || id:ukb-b-2772	TRUE	reported	igd	NA	9.10679e-05	461658	42.0459
2.99985e-11	44018519	17	461658	0.0019463	0.0129321	ukb-b-2772	rs7210219	C	T	0.224138	Getting up in morning || id:ukb-b-2772	TRUE	reported	igd	NA	9.56222e-05	461658	44.1488
2.09991e-11	53132694	8	461658	0.00191626	0.012836	ukb-b-2772	rs2360802	T	A	0.225184	Getting up in morning || id:ukb-b-2772	TRUE	reported	igd	NA	9.71829e-05	461658	44.8694
1.80011e-11	4650085	2	461658	0.00159864	-0.0107449	ukb-b-2772	rs147325583	T	C	0.516407	Getting up in morning || id:ukb-b-2772	TRUE	reported	igd	NA	9.78459e-05	461658	45.1755
1.59993e-11	53800954	16	461658	0.0016269	0.0109591	ukb-b-2772	rs1421085	C	T	0.40345	Getting up in morning || id:ukb-b-2772	TRUE	reported	igd	NA	9.82804e-05	461658	45.3762
1.59993e-11	50260468	3	461658	0.00252122	-0.0169965	ukb-b-2772	rs145831787	T	C	0.11301	Getting up in morning || id:ukb-b-2772	TRUE	reported	igd	NA	9.8432e-05	461658	45.4462
1.50003e-11	76307345	2	461658	0.00164876	0.0111325	ukb-b-2772	rs406952	C	T	0.376409	Getting up in morning || id:ukb-b-2772	TRUE	reported	igd	NA	9.87436e-05	461658	45.5901
1.39991e-11	57880725	11	461658	0.00174884	-0.0118163	ukb-b-2772	rs17152364	G	A	0.300997	Getting up in morning || id:ukb-b-2772	TRUE	reported	igd	NA	9.88784e-05	461658	45.6523
1.29987e-11	49149191	16	461658	0.0017983	0.0121786	ukb-b-2772	rs1420607	A	G	0.272429	Getting up in morning || id:ukb-b-2772	TRUE	reported	igd	NA	9.93365e-05	461658	45.8638
1.29987e-12	44715599	2	461658	0.0020143	0.0142946	ukb-b-2772	rs1223149	C	T	0.803843	Getting up in morning || id:ukb-b-2772	TRUE	reported	igd	NA	0.000109076	461658	50.3612
6.09958e-13	58896536	2	461658	0.00178363	-0.012839	ukb-b-2772	rs6745423	A	T	0.721988	Getting up in morning || id:ukb-b-2772	TRUE	reported	igd	NA	0.000112224	461658	51.8147
5.70033e-13	21535330	1	461658	0.00161486	0.0116401	ukb-b-2772	rs12752290	C	T	0.442454	Getting up in morning || id:ukb-b-2772	TRUE	reported	igd	NA	0.000112532	461658	51.957
2.09991e-13	78080737	15	461658	0.00162498	-0.011935	ukb-b-2772	rs11629621	G	C	0.577452	Getting up in morning || id:ukb-b-2772	TRUE	reported	igd	NA	0.000116837	461658	53.9447
6.89922e-14	39247777	12	461658	0.00167464	0.0125433	ukb-b-2772	rs17464772	A	G	0.352041	Getting up in morning || id:ukb-b-2772	TRUE	reported	igd	NA	0.000121509	461658	56.1023
2.70023e-14	140265782	9	461658	0.00243328	-0.0185204	ukb-b-2772	rs77641763	T	C	0.122477	Getting up in morning || id:ukb-b-2772	TRUE	reported	igd	NA	0.000125471	461658	57.9317
1.59993e-14	174531909	1	461658	0.00452675	0.0347714	ukb-b-2772	rs141391319	A	G	0.031987	Getting up in morning || id:ukb-b-2772	TRUE	reported	igd	NA	0.00012779	461658	59.0026
1.50003e-14	46463909	17	461658	0.00211178	0.0162404	ukb-b-2772	rs77556405	A	G	0.172495	Getting up in morning || id:ukb-b-2772	TRUE	reported	igd	NA	0.000128092	461658	59.142
1.9002e-15	77196834	2	461658	0.0016125	-0.0128159	ukb-b-2772	rs1470503	T	C	0.4276	Getting up in morning || id:ukb-b-2772	TRUE	reported	igd	NA	0.000136811	461658	63.1682
1.9002e-16	7880683	1	461658	0.00200975	0.0165379	ukb-b-2772	rs10462020	G	T	0.195744	Getting up in morning || id:ukb-b-2772	TRUE	reported	igd	NA	0.000146654	461658	67.7137
1.20005e-16	151942880	5	461658	0.00176188	0.0145939	ukb-b-2772	rs4958317	A	G	0.289184	Getting up in morning || id:ukb-b-2772	TRUE	reported	igd	NA	0.000148596	461658	68.6104
7.10068e-17	239423098	2	461658	0.0022034	-0.0183869	ukb-b-2772	rs4483990	C	A	0.157001	Getting up in morning || id:ukb-b-2772	TRUE	reported	igd	NA	0.000150816	461658	69.6354
9.79941e-20	77740836	1	461658	0.00216558	0.0196877	ukb-b-2772	rs10518446	C	G	0.162759	Getting up in morning || id:ukb-b-2772	TRUE	reported	igd	NA	0.000178997	461658	82.6497
3.69999e-29	182549729	1	461658	0.00469226	0.0525952	ukb-b-2772	rs12736689	C	T	0.030093	Getting up in morning || id:ukb-b-2772	TRUE	reported	igd	NA	0.000272077	461658	125.64
1.59993e-29	55154146	6	461658	0.00209564	-0.0236437	ukb-b-2772	rs2653355	A	C	0.823231	Getting up in morning || id:ukb-b-2772	TRUE	reported	igd	NA	0.000275651	461658	127.291
4.79999e-08	196324527	1	413343	0.00403864	0.0220452	ukb-b-4956	rs111761918	A	G	0.068055	Morning/evening person (chronotype) || id:ukb-b-4956	TRUE	reported	igd	NA	7.20805e-05	413343	29.796
4.60002e-08	239353793	2	413343	0.00902627	-0.0493504	ukb-b-4956	rs114870822	A	G	0.012965	Morning/evening person (chronotype) || id:ukb-b-4956	TRUE	reported	igd	NA	7.23144e-05	413343	29.8927
4.49997e-08	126523296	9	413343	0.0025533	0.0139673	ukb-b-4956	rs10118767	T	C	0.197744	Morning/evening person (chronotype) || id:ukb-b-4956	TRUE	reported	igd	NA	7.23905e-05	413343	29.9241
4.30002e-08	71652312	7	413343	0.00222228	-0.0121719	ukb-b-4956	rs1996399	A	G	0.300648	Morning/evening person (chronotype) || id:ukb-b-4956	TRUE	reported	igd	NA	7.25737e-05	413343	29.9999
3.69999e-08	31856070	6	413343	0.00210256	0.0115784	ukb-b-4956	rs486416	A	G	0.636771	Morning/evening person (chronotype) || id:ukb-b-4956	TRUE	reported	igd	NA	7.33601e-05	413343	30.325
3.50002e-08	78166330	15	413343	0.00216342	0.0119315	ukb-b-4956	rs4886947	A	G	0.660074	Morning/evening person (chronotype) || id:ukb-b-4956	TRUE	reported	igd	NA	7.35814e-05	413343	30.4164
3.2e-08	37383688	15	413343	0.0020789	0.0114927	ukb-b-4956	rs2701524	C	T	0.413565	Morning/evening person (chronotype) || id:ukb-b-4956	TRUE	reported	igd	NA	7.39327e-05	413343	30.5617
2.99999e-08	84253271	14	413343	0.00208314	0.0115459	ukb-b-4956	rs10149448	G	A	0.396431	Morning/evening person (chronotype) || id:ukb-b-4956	TRUE	reported	igd	NA	7.43152e-05	413343	30.7198
2.90001e-08	172339648	3	413343	0.00224924	0.0124769	ukb-b-4956	rs34244172	T	C	0.292264	Morning/evening person (chronotype) || id:ukb-b-4956	TRUE	reported	igd	NA	7.44391e-05	413343	30.771
2.59998e-08	27650524	11	413343	0.00231806	0.0129008	ukb-b-4956	rs10742179	G	A	0.739373	Morning/evening person (chronotype) || id:ukb-b-4956	TRUE	reported	igd	NA	7.49278e-05	413343	30.973
2.5e-08	19071940	5	413343	0.00220996	0.0123205	ukb-b-4956	rs10461917	C	T	0.689585	Morning/evening person (chronotype) || id:ukb-b-4956	TRUE	reported	igd	NA	7.51877e-05	413343	31.0805
2.39999e-08	16239683	20	413343	0.00205775	-0.0114876	ukb-b-4956	rs78095690	C	T	0.437331	Morning/evening person (chronotype) || id:ukb-b-4956	TRUE	reported	igd	NA	7.53932e-05	413343	31.1654
2.30001e-08	96621739	1	413343	0.00410535	-0.0229312	ukb-b-4956	rs4949980	G	A	0.066883	Morning/evening person (chronotype) || id:ukb-b-4956	TRUE	reported	igd	NA	7.54765e-05	413343	31.1999
2.30001e-08	157805411	3	413343	0.00289542	-0.016178	ukb-b-4956	rs6441169	A	G	0.856023	Morning/evening person (chronotype) || id:ukb-b-4956	TRUE	reported	igd	NA	7.5524e-05	413343	31.2195
2.19999e-08	33923946	17	413343	0.00271222	0.0151765	ukb-b-4956	rs225298	G	T	0.830934	Morning/evening person (chronotype) || id:ukb-b-4956	TRUE	reported	igd	NA	7.57447e-05	413343	31.3107
2e-08	113891549	3	413343	0.00233756	0.0131149	ukb-b-4956	rs1800828	G	C	0.253098	Morning/evening person (chronotype) || id:ukb-b-4956	TRUE	reported	igd	NA	7.61488e-05	413343	31.4778
1.89998e-08	138130484	3	413343	0.00223179	-0.0125384	ukb-b-4956	rs7626349	C	T	0.705763	Morning/evening person (chronotype) || id:ukb-b-4956	TRUE	reported	igd	NA	7.63547e-05	413343	31.5629
1.89998e-08	63842133	5	413343	0.00238253	-0.0133858	ukb-b-4956	rs9291813	C	T	0.760663	Morning/evening person (chronotype) || id:ukb-b-4956	TRUE	reported	igd	NA	7.63608e-05	413343	31.5654
1.79999e-08	31699729	19	413343	0.00218337	0.0123004	ukb-b-4956	rs1874493	G	A	0.680061	Morning/evening person (chronotype) || id:ukb-b-4956	TRUE	reported	igd	NA	7.67789e-05	413343	31.7383
1.79999e-08	54173733	17	413343	0.00524217	0.0295339	ukb-b-4956	rs72829706	G	A	0.039463	Morning/evening person (chronotype) || id:ukb-b-4956	TRUE	reported	igd	NA	7.67852e-05	413343	31.7409
1.7e-08	47371598	11	413343	0.00334958	-0.018897	ukb-b-4956	rs3729986	T	C	0.10224	Morning/evening person (chronotype) || id:ukb-b-4956	TRUE	reported	igd	NA	7.69951e-05	413343	31.8277
1.40001e-08	127031790	9	413343	0.00319962	0.0181433	ukb-b-4956	rs113171806	C	T	0.11444	Morning/evening person (chronotype) || id:ukb-b-4956	TRUE	reported	igd	NA	7.77846e-05	413343	32.1541
1.40001e-08	48008970	15	413343	0.00214366	0.0121652	ukb-b-4956	rs1439319	C	G	0.645445	Morning/evening person (chronotype) || id:ukb-b-4956	TRUE	reported	igd	NA	7.79084e-05	413343	32.2053
1.40001e-08	43538733	20	413343	0.00205334	0.0116552	ukb-b-4956	rs2072727	C	T	0.564423	Morning/evening person (chronotype) || id:ukb-b-4956	TRUE	reported	igd	NA	7.79427e-05	413343	32.2194
1.29999e-08	109790422	13	413343	0.00204935	0.0116417	ukb-b-4956	rs17517	A	G	0.511747	Morning/evening person (chronotype) || id:ukb-b-4956	TRUE	reported	igd	NA	7.80653e-05	413343	32.2701
1.29999e-08	123158946	3	413343	0.00207554	0.0117967	ukb-b-4956	rs11714441	T	C	0.400637	Morning/evening person (chronotype) || id:ukb-b-4956	TRUE	reported	igd	NA	7.81477e-05	413343	32.3042
1.29999e-08	4823608	8	413343	0.00212995	-0.012109	ukb-b-4956	rs35524253	A	G	0.356248	Morning/evening person (chronotype) || id:ukb-b-4956	TRUE	reported	igd	NA	7.81871e-05	413343	32.3205
1.29999e-08	186189829	2	413343	0.00207674	0.0118177	ukb-b-4956	rs62198772	A	T	0.410702	Morning/evening person (chronotype) || id:ukb-b-4956	TRUE	reported	igd	NA	7.83356e-05	413343	32.3819
1.2e-08	30449319	11	413343	0.00204526	0.0116524	ukb-b-4956	rs4141920	A	G	0.455163	Morning/evening person (chronotype) || id:ukb-b-4956	TRUE	reported	igd	NA	7.8522e-05	413343	32.4589
1.09999e-08	76341929	2	413343	0.00209794	-0.0119862	ukb-b-4956	rs6718119	G	A	0.376746	Morning/evening person (chronotype) || id:ukb-b-4956	TRUE	reported	igd	NA	7.89649e-05	413343	32.642
1e-08	64301941	10	413343	0.00331917	0.018994	ukb-b-4956	rs12249410	T	G	0.109634	Morning/evening person (chronotype) || id:ukb-b-4956	TRUE	reported	igd	NA	7.92193e-05	413343	32.7472
1e-08	125426627	10	413343	0.00211446	-0.0121189	ukb-b-4956	rs3808964	T	G	0.633453	Morning/evening person (chronotype) || id:ukb-b-4956	TRUE	reported	igd	NA	7.94666e-05	413343	32.8494
9.69996e-09	101021218	14	413343	0.00210587	-0.0120801	ukb-b-4956	rs12432176	A	C	0.379609	Morning/evening person (chronotype) || id:ukb-b-4956	TRUE	reported	igd	NA	7.9604e-05	413343	32.9062
9.40005e-09	107459376	5	413343	0.00204007	0.0117126	ukb-b-4956	rs286808	C	T	0.524555	Morning/evening person (chronotype) || id:ukb-b-4956	TRUE	reported	igd	NA	7.97395e-05	413343	32.9622
9.40005e-09	92725803	11	413343	0.00203815	-0.0117019	ukb-b-4956	rs4237555	T	C	0.527732	Morning/evening person (chronotype) || id:ukb-b-4956	TRUE	reported	igd	NA	7.97439e-05	413343	32.964
8.9e-09	60238668	18	413343	0.00203837	-0.0117206	ukb-b-4956	rs56076457	T	C	0.529246	Morning/evening person (chronotype) || id:ukb-b-4956	TRUE	reported	igd	NA	7.99817e-05	413343	33.0623
8.50002e-09	41536427	6	413343	0.00224143	0.0129088	ukb-b-4956	rs1983891	T	C	0.276348	Morning/evening person (chronotype) || id:ukb-b-4956	TRUE	reported	igd	NA	8.02376e-05	413343	33.1682
8.10009e-09	50571585	3	413343	0.00277482	0.016002	ukb-b-4956	rs7652260	G	C	0.161797	Morning/evening person (chronotype) || id:ukb-b-4956	TRUE	reported	igd	NA	8.04517e-05	413343	33.2567
7.90005e-09	1483543	11	413343	0.0025608	0.0147756	ukb-b-4956	rs9795439	G	A	0.803776	Morning/evening person (chronotype) || id:ukb-b-4956	TRUE	reported	igd	NA	8.0537e-05	413343	33.2919
7.79992e-09	139356987	9	413343	0.00221782	-0.0128023	ukb-b-4956	rs57994353	C	T	0.299321	Morning/evening person (chronotype) || id:ukb-b-4956	TRUE	reported	igd	NA	8.06083e-05	413343	33.3214
7.49998e-09	79387676	1	413343	0.00207692	-0.0120027	ukb-b-4956	rs6658041	A	G	0.599474	Morning/evening person (chronotype) || id:ukb-b-4956	TRUE	reported	igd	NA	8.07932e-05	413343	33.3978
7.39997e-09	74255556	14	413343	0.00210712	0.0121827	ukb-b-4956	rs7148842	T	C	0.386473	Morning/evening person (chronotype) || id:ukb-b-4956	TRUE	reported	igd	NA	8.08658e-05	413343	33.4279
7.19996e-09	14394752	3	413343	0.00225053	0.0130204	ukb-b-4956	rs6442446	G	A	0.708837	Morning/evening person (chronotype) || id:ukb-b-4956	TRUE	reported	igd	NA	8.09721e-05	413343	33.4718
6.80002e-09	63564385	3	413343	0.00233302	-0.0135195	ukb-b-4956	rs13316611	T	G	0.255868	Morning/evening person (chronotype) || id:ukb-b-4956	TRUE	reported	igd	NA	8.12345e-05	413343	33.5803
6.69993e-09	85822395	13	413343	0.002412	-0.0139841	ukb-b-4956	rs1927719	A	T	0.765682	Morning/evening person (chronotype) || id:ukb-b-4956	TRUE	reported	igd	NA	8.1315e-05	413343	33.6136
6.59994e-09	45736434	22	413343	0.00217877	0.0126409	ukb-b-4956	rs1056322	G	C	0.321001	Morning/evening person (chronotype) || id:ukb-b-4956	TRUE	reported	igd	NA	8.14309e-05	413343	33.6615
6.29999e-09	79867495	1	413343	0.0020884	0.0121296	ukb-b-4956	rs56372114	T	C	0.384232	Morning/evening person (chronotype) || id:ukb-b-4956	TRUE	reported	igd	NA	8.16059e-05	413343	33.7338
5.69994e-09	66621383	11	413343	0.00229973	-0.013398	ukb-b-4956	rs2077432	T	C	0.269742	Morning/evening person (chronotype) || id:ukb-b-4956	TRUE	reported	igd	NA	8.21074e-05	413343	33.9411
5.19996e-09	101967139	8	413343	0.00208964	0.0122033	ukb-b-4956	rs3100052	G	A	0.613151	Morning/evening person (chronotype) || id:ukb-b-4956	TRUE	reported	igd	NA	8.25025e-05	413343	34.1045
5.19996e-09	114116881	7	413343	0.00207487	-0.0121216	ukb-b-4956	rs7783012	A	G	0.590654	Morning/evening person (chronotype) || id:ukb-b-4956	TRUE	reported	igd	NA	8.25646e-05	413343	34.1301
5e-09	89399461	8	413343	0.00271665	-0.0158848	ukb-b-4956	rs13258797	A	G	0.168546	Morning/evening person (chronotype) || id:ukb-b-4956	TRUE	reported	igd	NA	8.27088e-05	413343	34.1898
4.60002e-09	153107770	6	413343	0.00249762	-0.0146358	ukb-b-4956	rs610590	G	C	0.211955	Morning/evening person (chronotype) || id:ukb-b-4956	TRUE	reported	igd	NA	8.30684e-05	413343	34.3384
4e-09	175339984	5	413343	0.0025788	-0.0151744	ukb-b-4956	rs7735794	A	G	0.223944	Morning/evening person (chronotype) || id:ukb-b-4956	TRUE	reported	igd	NA	8.37612e-05	413343	34.6248
3.69999e-09	35220404	5	413343	0.00222077	0.013099	ukb-b-4956	rs10058356	T	C	0.697815	Morning/evening person (chronotype) || id:ukb-b-4956	TRUE	reported	igd	NA	8.41636e-05	413343	34.7912
3.09999e-09	161894663	2	413343	0.00204052	0.0120956	ukb-b-4956	rs197273	G	A	0.529834	Morning/evening person (chronotype) || id:ukb-b-4956	TRUE	reported	igd	NA	8.50017e-05	413343	35.1377
3.09999e-09	206908054	2	413343	0.0043341	-0.0256922	ukb-b-4956	rs138964083	T	C	0.058599	Morning/evening person (chronotype) || id:ukb-b-4956	TRUE	reported	igd	NA	8.50079e-05	413343	35.1402
2.90001e-09	2550093	3	413343	0.00274705	0.0163112	ukb-b-4956	rs17786957	C	G	0.16512	Morning/evening person (chronotype) || id:ukb-b-4956	TRUE	reported	igd	NA	8.5289e-05	413343	35.2565
2.30001e-09	2695661	19	413343	0.00254031	-0.0151712	ukb-b-4956	rs10402849	T	C	0.201704	Morning/evening person (chronotype) || id:ukb-b-4956	TRUE	reported	igd	NA	8.62821e-05	413343	35.667
2e-09	72479263	6	413343	0.00227345	-0.0136327	ukb-b-4956	rs2881955	T	C	0.278459	Morning/evening person (chronotype) || id:ukb-b-4956	TRUE	reported	igd	NA	8.69855e-05	413343	35.9578
2e-09	60495038	2	413343	0.00206477	-0.0123818	ukb-b-4956	rs4671379	C	T	0.58559	Morning/evening person (chronotype) || id:ukb-b-4956	TRUE	reported	igd	NA	8.69917e-05	413343	35.9604
1.89998e-09	48986474	2	413343	0.00436185	0.0262121	ukb-b-4956	rs12713014	G	A	0.058725	Morning/evening person (chronotype) || id:ukb-b-4956	TRUE	reported	igd	NA	8.73606e-05	413343	36.1129
1.89998e-09	165236239	6	413343	0.00204528	0.0122911	ukb-b-4956	rs12525312	C	T	0.550602	Morning/evening person (chronotype) || id:ukb-b-4956	TRUE	reported	igd	NA	8.73634e-05	413343	36.114
1.79999e-09	23959131	2	413343	0.00261566	-0.0157302	ukb-b-4956	rs2712056	T	C	0.185573	Morning/evening person (chronotype) || id:ukb-b-4956	TRUE	reported	igd	NA	8.74902e-05	413343	36.1665
1.6e-09	94065186	13	413343	0.0023956	-0.0144671	ukb-b-4956	rs2762088	G	T	0.761336	Morning/evening person (chronotype) || id:ukb-b-4956	TRUE	reported	igd	NA	8.82242e-05	413343	36.4699
1.5e-09	24082063	7	413343	0.00220293	0.0133149	ukb-b-4956	rs10280205	C	T	0.309279	Morning/evening person (chronotype) || id:ukb-b-4956	TRUE	reported	igd	NA	8.83746e-05	413343	36.5321
1.40001e-09	36700580	2	413343	0.0020344	-0.0123111	ukb-b-4956	rs848552	G	C	0.527723	Morning/evening person (chronotype) || id:ukb-b-4956	TRUE	reported	igd	NA	8.85878e-05	413343	36.6202
1.2e-09	57269825	14	413343	0.00216074	-0.0131346	ukb-b-4956	rs698015	T	C	0.646935	Morning/evening person (chronotype) || id:ukb-b-4956	TRUE	reported	igd	NA	8.93884e-05	413343	36.9512
1.2e-09	50208366	17	413343	0.00205007	-0.0124697	ukb-b-4956	rs6504758	G	A	0.535685	Morning/evening person (chronotype) || id:ukb-b-4956	TRUE	reported	igd	NA	8.95009e-05	413343	36.9977
9.49992e-10	166263488	6	413343	0.0020362	0.0124568	ukb-b-4956	rs9348050	C	T	0.510601	Morning/evening person (chronotype) || id:ukb-b-4956	TRUE	reported	igd	NA	9.05366e-05	413343	37.4259
9.20005e-10	16615883	11	413343	0.0027028	0.0165475	ukb-b-4956	rs72632979	G	A	0.172073	Morning/evening person (chronotype) || id:ukb-b-4956	TRUE	reported	igd	NA	9.06753e-05	413343	37.4832
8.9e-10	8817423	3	413343	0.00954645	0.0585049	ukb-b-4956	rs149611468	C	T	0.011957	Morning/evening person (chronotype) || id:ukb-b-4956	TRUE	reported	igd	NA	9.08558e-05	413343	37.5578
8e-10	133643778	7	413343	0.00246689	0.0151566	ukb-b-4956	rs2971970	G	T	0.782046	Morning/evening person (chronotype) || id:ukb-b-4956	TRUE	reported	igd	NA	9.13179e-05	413343	37.7489
8e-10	50260406	2	413343	0.00372053	-0.0228637	ukb-b-4956	rs116131939	T	C	0.083611	Morning/evening person (chronotype) || id:ukb-b-4956	TRUE	reported	igd	NA	9.13556e-05	413343	37.7645
7.39997e-10	24512509	16	413343	0.00205454	0.0126513	ukb-b-4956	rs9932577	A	C	0.505674	Morning/evening person (chronotype) || id:ukb-b-4956	TRUE	reported	igd	NA	9.17261e-05	413343	37.9176
6.59994e-10	18441704	19	413343	0.0020508	0.012664	ukb-b-4956	rs12971913	A	G	0.448148	Morning/evening person (chronotype) || id:ukb-b-4956	TRUE	reported	igd	NA	9.22458e-05	413343	38.1325
6.49995e-10	57767576	6	413343	0.00203934	-0.0126008	ukb-b-4956	rs9476310	T	C	0.51056	Morning/evening person (chronotype) || id:ukb-b-4956	TRUE	reported	igd	NA	9.23567e-05	413343	38.1783
6.49995e-10	56303709	13	413343	0.00260302	0.0160838	ukb-b-4956	rs9597250	A	C	0.189491	Morning/evening person (chronotype) || id:ukb-b-4956	TRUE	reported	igd	NA	9.23578e-05	413343	38.1788
5.49997e-10	240266397	2	413343	0.00214181	0.0132852	ukb-b-4956	rs62182115	T	C	0.341565	Morning/evening person (chronotype) || id:ukb-b-4956	TRUE	reported	igd	NA	9.30734e-05	413343	38.4746
4.79999e-10	63514274	12	413343	0.0029315	0.0182454	ukb-b-4956	rs74097630	T	G	0.140832	Morning/evening person (chronotype) || id:ukb-b-4956	TRUE	reported	igd	NA	9.37082e-05	413343	38.7371
4.79999e-10	182257586	3	413343	0.00219015	0.0136358	ukb-b-4956	rs4484214	G	A	0.314742	Morning/evening person (chronotype) || id:ukb-b-4956	TRUE	reported	igd	NA	9.37701e-05	413343	38.7627
4.70002e-10	131943440	9	413343	0.00206881	0.012885	ukb-b-4956	rs10988239	T	C	0.512284	Morning/evening person (chronotype) || id:ukb-b-4956	TRUE	reported	igd	NA	9.38379e-05	413343	38.7907
4e-10	110086451	1	413343	0.00256837	0.0160596	ukb-b-4956	rs17575798	A	G	0.193371	Morning/evening person (chronotype) || id:ukb-b-4956	TRUE	reported	igd	NA	9.45812e-05	413343	39.098
3.89996e-10	36859494	3	413343	0.00662279	-0.041456	ukb-b-4956	rs114848860	T	A	0.024346	Morning/evening person (chronotype) || id:ukb-b-4956	TRUE	reported	igd	NA	9.47858e-05	413343	39.1826
3.69999e-10	65475332	17	413343	0.00204355	-0.0128022	ukb-b-4956	rs2364972	G	A	0.462953	Morning/evening person (chronotype) || id:ukb-b-4956	TRUE	reported	igd	NA	9.49399e-05	413343	39.2463
3.29997e-10	43884417	11	413343	0.00336816	0.0211605	ukb-b-4956	rs1914772	A	T	0.894653	Morning/evening person (chronotype) || id:ukb-b-4956	TRUE	reported	igd	NA	9.54809e-05	413343	39.4699
3.29997e-10	185998884	3	413343	0.0022141	-0.0139103	ukb-b-4956	rs2239626	C	T	0.305676	Morning/evening person (chronotype) || id:ukb-b-4956	TRUE	reported	igd	NA	9.54836e-05	413343	39.471
3.2e-10	53145698	8	413343	0.00263064	-0.0165403	ukb-b-4956	rs769066	C	T	0.18416	Morning/evening person (chronotype) || id:ukb-b-4956	TRUE	reported	igd	NA	9.56343e-05	413343	39.5334
3.2e-10	58386177	11	413343	0.00237964	0.0149704	ukb-b-4956	rs3168135	A	G	0.24042	Morning/evening person (chronotype) || id:ukb-b-4956	TRUE	reported	igd	NA	9.57402e-05	413343	39.5771
2.39999e-10	46170982	12	413343	0.00204003	-0.0129151	ukb-b-4956	rs11183201	C	T	0.508456	Morning/evening person (chronotype) || id:ukb-b-4956	TRUE	reported	igd	NA	9.69554e-05	413343	40.0795
2.39999e-10	24066937	12	413343	0.00204647	0.0129567	ukb-b-4956	rs12811046	G	A	0.445344	Morning/evening person (chronotype) || id:ukb-b-4956	TRUE	reported	igd	NA	9.69678e-05	413343	40.0846
2.39999e-10	179327958	1	413343	0.00380244	0.0240933	ukb-b-4956	rs12117333	A	G	0.077242	Morning/evening person (chronotype) || id:ukb-b-4956	TRUE	reported	igd	NA	9.71219e-05	413343	40.1484
2.30001e-10	70488470	2	413343	0.00284507	0.0180336	ukb-b-4956	rs2706762	T	C	0.149575	Morning/evening person (chronotype) || id:ukb-b-4956	TRUE	reported	igd	NA	9.71915e-05	413343	40.1771
2.1e-10	114009982	11	413343	0.00214398	-0.0136292	ukb-b-4956	rs4936291	G	A	0.389142	Morning/evening person (chronotype) || id:ukb-b-4956	TRUE	reported	igd	NA	9.77571e-05	413343	40.411
1.89998e-10	60568697	10	413343	0.00232708	0.0148125	ukb-b-4956	rs2893787	A	G	0.743579	Morning/evening person (chronotype) || id:ukb-b-4956	TRUE	reported	igd	NA	9.80129e-05	413343	40.5167
1.89998e-10	49171306	19	413343	0.0020669	0.0131658	ukb-b-4956	rs12462111	T	C	0.464858	Morning/evening person (chronotype) || id:ukb-b-4956	TRUE	reported	igd	NA	9.81532e-05	413343	40.5747
1.6e-10	77215327	3	413343	0.0020796	-0.0133068	ukb-b-4956	rs66710942	T	C	0.592333	Morning/evening person (chronotype) || id:ukb-b-4956	TRUE	reported	igd	NA	9.90458e-05	413343	40.9438
1.09999e-10	106989915	12	413343	0.00228303	-0.0147233	ukb-b-4956	rs7304278	G	A	0.723741	Morning/evening person (chronotype) || id:ukb-b-4956	TRUE	reported	igd	NA	0.000100609	413343	41.5898
1.09999e-10	160755062	3	413343	0.0021483	-0.0138691	ukb-b-4956	rs9831488	G	A	0.353395	Morning/evening person (chronotype) || id:ukb-b-4956	TRUE	reported	igd	NA	0.000100822	413343	41.678
1e-10	121029604	12	413343	0.00345166	0.0223132	ukb-b-4956	rs80097534	T	G	0.098204	Morning/evening person (chronotype) || id:ukb-b-4956	TRUE	reported	igd	NA	0.000101092	413343	41.7896
9.60064e-11	122811822	11	413343	0.00312645	0.0202381	ukb-b-4956	rs74357745	G	A	0.12053	Morning/evening person (chronotype) || id:ukb-b-4956	TRUE	reported	igd	NA	0.000101364	413343	41.9022
8.49963e-11	110235958	6	413343	0.00376113	0.0244145	ukb-b-4956	rs35101255	G	A	0.079468	Morning/evening person (chronotype) || id:ukb-b-4956	TRUE	reported	igd	NA	0.000101931	413343	42.1366
8.10028e-11	22624708	18	413343	0.00206266	-0.0134032	ukb-b-4956	rs10460095	A	G	0.574433	Morning/evening person (chronotype) || id:ukb-b-4956	TRUE	reported	igd	NA	0.000102143	413343	42.2242
6.00067e-11	24935790	3	413343	0.00204675	-0.0133959	ukb-b-4956	rs13059636	G	A	0.469784	Morning/evening person (chronotype) || id:ukb-b-4956	TRUE	reported	igd	NA	0.000103624	413343	42.8365
4.79954e-11	8417501	9	413343	0.00236169	0.0155356	ukb-b-4956	rs12377175	C	A	0.22858	Morning/evening person (chronotype) || id:ukb-b-4956	TRUE	reported	igd	NA	0.000104678	413343	43.2723
4.60045e-11	8148568	8	413343	0.00208275	0.0137112	ukb-b-4956	rs6601686	T	A	0.410116	Morning/evening person (chronotype) || id:ukb-b-4956	TRUE	reported	igd	NA	0.000104839	413343	43.3388
1.50003e-11	53574043	18	413343	0.00206328	-0.0139169	ukb-b-4956	rs9962650	G	C	0.422583	Morning/evening person (chronotype) || id:ukb-b-4956	TRUE	reported	igd	NA	0.000110056	413343	45.4955
1.29987e-11	47586100	3	413343	0.00421866	-0.0285588	ukb-b-4956	rs112555644	T	C	0.067556	Morning/evening person (chronotype) || id:ukb-b-4956	TRUE	reported	igd	NA	0.00011086	413343	45.828
1.10002e-11	76679777	9	413343	0.00558132	0.0379349	ukb-b-4956	rs62553781	T	C	0.034554	Morning/evening person (chronotype) || id:ukb-b-4956	TRUE	reported	igd	NA	0.00011175	413343	46.196
8.99912e-12	90452978	12	413343	0.00206412	-0.0140795	ukb-b-4956	rs7959983	C	T	0.405084	Morning/evening person (chronotype) || id:ukb-b-4956	TRUE	reported	igd	NA	0.00011255	413343	46.5269
7.89951e-12	15966713	1	413343	0.00241021	-0.0164854	ukb-b-4956	rs17448682	T	C	0.232109	Morning/evening person (chronotype) || id:ukb-b-4956	TRUE	reported	igd	NA	0.00011317	413343	46.7831
7.89951e-12	21199764	1	413343	0.00209801	0.014352	ukb-b-4956	rs10737452	T	C	0.624486	Morning/evening person (chronotype) || id:ukb-b-4956	TRUE	reported	igd	NA	0.000113201	413343	46.7961
7.8001e-12	38033268	12	413343	0.00207866	0.0142231	ukb-b-4956	rs7316768	T	G	0.400891	Morning/evening person (chronotype) || id:ukb-b-4956	TRUE	reported	igd	NA	0.000113257	413343	46.8189
6.4003e-12	104042643	5	413343	0.00203726	-0.0139969	ukb-b-4956	rs1976423	C	A	0.495282	Morning/evening person (chronotype) || id:ukb-b-4956	TRUE	reported	igd	NA	0.000114186	413343	47.2031
5.19996e-12	87603572	5	413343	0.00236044	0.0162874	ukb-b-4956	rs147762489	T	C	0.249106	Morning/evening person (chronotype) || id:ukb-b-4956	TRUE	reported	igd	NA	0.000115175	413343	47.6121
4.49987e-12	17348608	20	413343	0.00206747	-0.0143086	ukb-b-4956	rs6131942	G	A	0.579505	Morning/evening person (chronotype) || id:ukb-b-4956	TRUE	reported	igd	NA	0.000115866	413343	47.8978
4.40048e-12	59429807	2	413343	0.00265358	-0.0183756	ukb-b-4956	rs10175975	T	C	0.181726	Morning/evening person (chronotype) || id:ukb-b-4956	TRUE	reported	igd	NA	0.000116	413343	47.9533
2.29985e-12	76614958	8	413343	0.00245224	0.0172055	ukb-b-4956	rs4321976	C	T	0.221209	Morning/evening person (chronotype) || id:ukb-b-4956	TRUE	reported	igd	NA	0.000119083	413343	49.2276
1.99986e-12	34018179	12	413343	0.0020962	-0.0147475	ukb-b-4956	rs7308565	T	C	0.399536	Morning/evening person (chronotype) || id:ukb-b-4956	TRUE	reported	igd	NA	0.000119732	413343	49.4961
1.80011e-12	4651923	2	413343	0.00239296	-0.0168735	ukb-b-4956	rs13011556	G	C	0.239067	Morning/evening person (chronotype) || id:ukb-b-4956	TRUE	reported	igd	NA	0.000120276	413343	49.721
1.10002e-12	61680993	2	413343	0.00212493	-0.0151176	ukb-b-4956	rs812925	G	C	0.351718	Morning/evening person (chronotype) || id:ukb-b-4956	TRUE	reported	igd	NA	0.000122438	413343	50.6147
6.89922e-13	83284422	4	413343	0.00240488	0.0172702	ukb-b-4956	rs1135946	C	T	0.232423	Morning/evening person (chronotype) || id:ukb-b-4956	TRUE	reported	igd	NA	0.000124751	413343	51.5713
4.70002e-13	32261458	7	413343	0.0021211	0.0153426	ukb-b-4956	rs17161045	C	T	0.369932	Morning/evening person (chronotype) || id:ukb-b-4956	TRUE	reported	igd	NA	0.000126565	413343	52.321
4.49987e-13	37079661	9	413343	0.00209801	0.0151909	ukb-b-4956	rs2291589	G	T	0.377049	Morning/evening person (chronotype) || id:ukb-b-4956	TRUE	reported	igd	NA	0.00012682	413343	52.4266
2.49977e-13	144232491	2	413343	0.00210437	0.0154008	ukb-b-4956	rs28380327	T	A	0.369986	Morning/evening person (chronotype) || id:ukb-b-4956	TRUE	reported	igd	NA	0.000129562	413343	53.5602
1.99986e-13	31675680	18	413343	0.00215922	0.015874	ukb-b-4956	rs12965577	G	A	0.334996	Morning/evening person (chronotype) || id:ukb-b-4956	TRUE	reported	igd	NA	0.000130742	413343	54.0479
1.20005e-13	116659731	8	413343	0.00254156	-0.018837	ukb-b-4956	rs17716502	T	C	0.204456	Morning/evening person (chronotype) || id:ukb-b-4956	TRUE	reported	igd	NA	0.000132879	413343	54.9317
1.20005e-13	33759092	11	413343	0.00353388	-0.0262159	ukb-b-4956	rs11032362	A	G	0.090981	Morning/evening person (chronotype) || id:ukb-b-4956	TRUE	reported	igd	NA	0.000133125	413343	55.0333
1e-13	137053959	4	413343	0.00204725	-0.015226	ukb-b-4956	rs4241964	G	T	0.475791	Morning/evening person (chronotype) || id:ukb-b-4956	TRUE	reported	igd	NA	0.000133802	413343	55.3133
7.39946e-14	56364030	16	413343	0.00218439	0.0163395	ukb-b-4956	rs4784655	C	G	0.321967	Morning/evening person (chronotype) || id:ukb-b-4956	TRUE	reported	igd	NA	0.000135347	413343	55.9522
6.29941e-14	88157552	5	413343	0.0020348	-0.015264	ukb-b-4956	rs4518438	C	T	0.510399	Morning/evening person (chronotype) || id:ukb-b-4956	TRUE	reported	igd	NA	0.000136121	413343	56.2721
6.00067e-14	33667730	8	413343	0.00206223	-0.0154825	ukb-b-4956	rs10954933	G	A	0.42758	Morning/evening person (chronotype) || id:ukb-b-4956	TRUE	reported	igd	NA	0.000136345	413343	56.3648
5.50047e-14	198944654	2	413343	0.00203567	-0.0153086	ukb-b-4956	rs4549082	C	T	0.484139	Morning/evening person (chronotype) || id:ukb-b-4956	TRUE	reported	igd	NA	0.000136801	413343	56.5531
4.19952e-14	62579891	1	413343	0.00357405	0.0269965	ukb-b-4956	rs12140153	T	G	0.093978	Morning/evening person (chronotype) || id:ukb-b-4956	TRUE	reported	igd	NA	0.000138015	413343	57.055
2.99985e-14	50642701	7	413343	0.0020431	-0.0155247	ukb-b-4956	rs6967481	T	C	0.497073	Morning/evening person (chronotype) || id:ukb-b-4956	TRUE	reported	igd	NA	0.000139668	413343	57.7387
9.60064e-15	5186019	18	413343	0.00258841	-0.0200454	ukb-b-4956	rs62082401	G	C	0.191147	Morning/evening person (chronotype) || id:ukb-b-4956	TRUE	reported	igd	NA	0.000145075	413343	59.974
4.10015e-15	13183523	6	413343	0.00221234	-0.0173714	ukb-b-4956	rs9395520	T	C	0.304164	Morning/evening person (chronotype) || id:ukb-b-4956	TRUE	reported	igd	NA	0.000149139	413343	61.6547
2.19989e-15	17401736	17	413343	0.00238368	0.0189059	ukb-b-4956	rs3760185	T	C	0.247661	Morning/evening person (chronotype) || id:ukb-b-4956	TRUE	reported	igd	NA	0.000152168	413343	62.907
9.60064e-16	38152835	18	413343	0.00204453	-0.0164219	ukb-b-4956	rs12969848	T	C	0.529314	Morning/evening person (chronotype) || id:ukb-b-4956	TRUE	reported	igd	NA	0.000156057	413343	64.5149
2.70023e-16	153136141	6	413343	0.00975491	-0.0798575	ukb-b-4956	rs76223855	C	T	0.010981	Morning/evening person (chronotype) || id:ukb-b-4956	TRUE	reported	igd	NA	0.000162109	413343	67.017
1.39991e-16	72210865	16	413343	0.00265632	0.0219477	ukb-b-4956	rs17604349	A	G	0.179748	Morning/evening person (chronotype) || id:ukb-b-4956	TRUE	reported	igd	NA	0.000165134	413343	68.268
3.10027e-17	44731590	2	413343	0.00221403	-0.0186925	ukb-b-4956	rs2850298	G	A	0.698902	Morning/evening person (chronotype) || id:ukb-b-4956	TRUE	reported	igd	NA	0.000172419	413343	71.28
2.60016e-17	8057367	17	413343	0.0036278	0.0307024	ukb-b-4956	rs2518022	C	T	0.914438	Morning/evening person (chronotype) || id:ukb-b-4956	TRUE	reported	igd	NA	0.00017325	413343	71.6239
1.99986e-17	40704052	22	413343	0.00206661	0.0175504	ukb-b-4956	rs139911	T	C	0.575785	Morning/evening person (chronotype) || id:ukb-b-4956	TRUE	reported	igd	NA	0.000174451	413343	72.1202
1.69981e-17	101637753	7	413343	0.00222883	0.0189794	ukb-b-4956	rs202157	T	C	0.701066	Morning/evening person (chronotype) || id:ukb-b-4956	TRUE	reported	igd	NA	0.000175399	413343	72.5122
1.29987e-17	91191582	1	413343	0.00241443	-0.0206181	ukb-b-4956	rs72720396	G	A	0.229643	Morning/evening person (chronotype) || id:ukb-b-4956	TRUE	reported	igd	NA	0.000176394	413343	72.9236
1.10002e-17	152204741	5	413343	0.00218678	-0.0187173	ukb-b-4956	rs67988891	G	C	0.318639	Morning/evening person (chronotype) || id:ukb-b-4956	TRUE	reported	igd	NA	0.000177211	413343	73.2616
2.90001e-18	38289817	12	413343	0.00206713	0.0180145	ukb-b-4956	rs11181153	T	C	0.586892	Morning/evening person (chronotype) || id:ukb-b-4956	TRUE	reported	igd	NA	0.000183705	413343	75.9467
1.29987e-18	77305160	2	413343	0.00204753	0.0180322	ukb-b-4956	rs7586062	C	G	0.471841	Morning/evening person (chronotype) || id:ukb-b-4956	TRUE	reported	igd	NA	0.000187606	413343	77.5598
1.20005e-19	150327106	1	413343	0.00207298	-0.0187958	ukb-b-4956	rs11587758	A	G	0.396163	Morning/evening person (chronotype) || id:ukb-b-4956	TRUE	reported	igd	NA	0.000198855	413343	82.2113
3.19963e-20	52684916	16	413343	0.00227398	0.0209482	ukb-b-4956	rs12927162	G	A	0.276664	Morning/evening person (chronotype) || id:ukb-b-4956	TRUE	reported	igd	NA	0.000205269	413343	84.8633
9.70063e-21	77568732	13	413343	0.0056289	0.0525677	ukb-b-4956	rs9573971	G	A	0.03387	Morning/evening person (chronotype) || id:ukb-b-4956	TRUE	reported	igd	NA	0.000210955	413343	87.2149
5.19996e-22	140257189	9	413343	0.00309799	0.0298802	ukb-b-4956	rs28458909	T	C	0.122383	Morning/evening person (chronotype) || id:ukb-b-4956	TRUE	reported	igd	NA	0.000225009	413343	93.0266
4.40048e-22	56824041	18	413343	0.0022239	0.0214879	ukb-b-4956	rs9964420	A	C	0.302896	Morning/evening person (chronotype) || id:ukb-b-4956	TRUE	reported	igd	NA	0.000225814	413343	93.3593
1.29987e-23	7884525	1	413343	0.00256295	-0.0256729	ukb-b-4956	rs61773390	T	G	0.195349	Morning/evening person (chronotype) || id:ukb-b-4956	TRUE	reported	igd	NA	0.000242692	413343	100.339
8.9002e-24	53800954	16	413343	0.00207358	-0.0208469	ukb-b-4956	rs1421085	C	T	0.403565	Morning/evening person (chronotype) || id:ukb-b-4956	TRUE	reported	igd	NA	0.000244471	413343	101.074
2.29985e-25	102383663	7	413343	0.00208203	0.0216699	ukb-b-4956	rs4729854	A	T	0.482	Morning/evening person (chronotype) || id:ukb-b-4956	TRUE	reported	igd	NA	0.00026201	413343	108.328
3.69999e-26	77775233	1	413343	0.00265737	-0.0281137	ukb-b-4956	rs7547493	G	A	0.177307	Morning/evening person (chronotype) || id:ukb-b-4956	TRUE	reported	igd	NA	0.000270711	413343	111.926
6.4003e-29	39225991	12	413343	0.00203888	0.0227532	ukb-b-4956	rs4595586	T	A	0.506544	Morning/evening person (chronotype) || id:ukb-b-4956	TRUE	reported	igd	NA	0.000301205	413343	124.538
8.49963e-30	239311369	2	413343	0.00362263	0.0410747	ukb-b-4956	rs57435966	T	C	0.08629	Morning/evening person (chronotype) || id:ukb-b-4956	TRUE	reported	igd	NA	0.000310926	413343	128.559
2.90001e-30	55142337	6	413343	0.0024837	0.0283958	ukb-b-4956	rs2653349	G	A	0.787049	Morning/evening person (chronotype) || id:ukb-b-4956	TRUE	reported	igd	NA	0.000316129	413343	130.71
8.10028e-49	182573227	1	413343	0.00598009	0.0878165	ukb-b-4956	rs509476	C	T	0.970151	Morning/evening person (chronotype) || id:ukb-b-4956	TRUE	reported	igd	NA	0.000521437	413343	215.644
4.60002e-08	70470834	3	460099	0.00161761	-0.00883899	ukb-b-4424	rs17732997	G	C	0.429679	Sleep duration || id:ukb-b-4424	TRUE	reported	igd	NA	6.48903e-05	460099	29.8578
4.20001e-08	21335627	17	460099	0.00199248	0.0109222	ukb-b-4424	rs8072993	G	T	0.635677	Sleep duration || id:ukb-b-4424	TRUE	reported	igd	NA	6.53062e-05	460099	30.0492
4.09996e-08	130638156	6	460099	0.00173455	-0.00951481	ukb-b-4424	rs7740402	G	T	0.3061	Sleep duration || id:ukb-b-4424	TRUE	reported	igd	NA	6.53956e-05	460099	30.0903
3.40001e-08	201861016	1	460099	0.00168475	0.00929853	ukb-b-4424	rs2279681	G	C	0.341785	Sleep duration || id:ukb-b-4424	TRUE	reported	igd	NA	6.62033e-05	460099	30.4619
3.40001e-08	103944744	2	460099	0.00184372	-0.0101806	ukb-b-4424	rs72831782	A	T	0.269409	Sleep duration || id:ukb-b-4424	TRUE	reported	igd	NA	6.62642e-05	460099	30.49
2.90001e-08	64564892	10	460099	0.00163637	-0.00907587	ukb-b-4424	rs2236295	T	G	0.403043	Sleep duration || id:ukb-b-4424	TRUE	reported	igd	NA	6.68552e-05	460099	30.7619
2.69998e-08	70541193	10	460099	0.00454852	-0.0252948	ukb-b-4424	rs112100783	A	G	0.033439	Sleep duration || id:ukb-b-4424	TRUE	reported	igd	NA	6.72115e-05	460099	30.9259
2.39999e-08	8705037	1	460099	0.00166133	0.0092696	ukb-b-4424	rs1463053	A	G	0.639694	Sleep duration || id:ukb-b-4424	TRUE	reported	igd	NA	6.76599e-05	460099	31.1322
2.19999e-08	34986767	19	460099	0.00164378	-0.00919552	ukb-b-4424	rs35126035	C	A	0.55833	Sleep duration || id:ukb-b-4424	TRUE	reported	igd	NA	6.80121e-05	460099	31.2943
1.89998e-08	99735233	14	460099	0.00164549	-0.00925348	ukb-b-4424	rs2748809	C	T	0.429258	Sleep duration || id:ukb-b-4424	TRUE	reported	igd	NA	6.87291e-05	460099	31.6242
1.5e-08	93162639	6	460099	0.00162351	0.0091922	ukb-b-4424	rs9345234	C	A	0.57786	Sleep duration || id:ukb-b-4424	TRUE	reported	igd	NA	6.96706e-05	460099	32.0575
1.40001e-08	38764559	12	460099	0.00176809	-0.0100207	ukb-b-4424	rs34354917	A	C	0.288625	Sleep duration || id:ukb-b-4424	TRUE	reported	igd	NA	6.98084e-05	460099	32.1209
1.40001e-08	20023601	16	460099	0.00193583	0.0109737	ukb-b-4424	rs72771082	G	A	0.217832	Sleep duration || id:ukb-b-4424	TRUE	reported	igd	NA	6.9838e-05	460099	32.1345
1.29999e-08	135486536	5	460099	0.00173522	-0.00986657	ukb-b-4424	rs7711696	T	G	0.304987	Sleep duration || id:ukb-b-4424	TRUE	reported	igd	NA	7.02657e-05	460099	32.3313
1.09999e-08	79954544	17	460099	0.00163392	-0.00932835	ukb-b-4424	rs8074498	A	T	0.580951	Sleep duration || id:ukb-b-4424	TRUE	reported	igd	NA	7.08383e-05	460099	32.5948
1e-08	176751059	5	460099	0.00198822	0.0113794	ukb-b-4424	rs151014368	A	G	0.20734	Sleep duration || id:ukb-b-4424	TRUE	reported	igd	NA	7.11917e-05	460099	32.7574
9.29994e-09	43538733	20	460099	0.00161401	-0.00926905	ukb-b-4424	rs2072727	C	T	0.56459	Sleep duration || id:ukb-b-4424	TRUE	reported	igd	NA	7.16766e-05	460099	32.9806
8.99995e-09	71703970	1	460099	0.00200498	0.0115272	ukb-b-4424	rs6681755	A	G	0.199783	Sleep duration || id:ukb-b-4424	TRUE	reported	igd	NA	7.18368e-05	460099	33.0543
8.9e-09	54937974	6	460099	0.00164901	-0.00948383	ukb-b-4424	rs9382445	C	T	0.375168	Sleep duration || id:ukb-b-4424	TRUE	reported	igd	NA	7.18853e-05	460099	33.0766
8.60003e-09	43160375	6	460099	0.00193332	-0.0111278	ukb-b-4424	rs113113059	C	T	0.219834	Sleep duration || id:ukb-b-4424	TRUE	reported	igd	NA	7.19997e-05	460099	33.1292
8.10009e-09	1428883	5	460099	0.00161004	-0.00928337	ukb-b-4424	rs365663	G	A	0.45495	Sleep duration || id:ukb-b-4424	TRUE	reported	igd	NA	7.22532e-05	460099	33.2459
8.10009e-09	88297740	11	460099	0.0018253	0.0105257	ukb-b-4424	rs1553132	G	A	0.258638	Sleep duration || id:ukb-b-4424	TRUE	reported	igd	NA	7.22691e-05	460099	33.2532
7.69999e-09	125060948	10	460099	0.00197431	0.0114031	ukb-b-4424	rs10510128	A	G	0.207951	Sleep duration || id:ukb-b-4424	TRUE	reported	igd	NA	7.24994e-05	460099	33.3592
7.10003e-09	65554638	14	460099	0.00167463	-0.00969462	ukb-b-4424	rs55658675	T	C	0.352906	Sleep duration || id:ukb-b-4424	TRUE	reported	igd	NA	7.28355e-05	460099	33.5138
6.29999e-09	61588305	11	460099	0.001678	0.00974534	ukb-b-4424	rs174564	G	A	0.348602	Sleep duration || id:ukb-b-4424	TRUE	reported	igd	NA	7.33042e-05	460099	33.7295
4.39997e-09	36901494	9	460099	0.00372396	0.0218515	ukb-b-4424	rs17391944	G	T	0.04986	Sleep duration || id:ukb-b-4424	TRUE	reported	igd	NA	7.48291e-05	460099	34.4312
4.39997e-09	82287250	4	460099	0.00181248	-0.0106369	ukb-b-4424	rs2839753	C	T	0.265347	Sleep duration || id:ukb-b-4424	TRUE	reported	igd	NA	7.48517e-05	460099	34.4416
3.89996e-09	53888526	13	460099	0.001661	0.00978234	ukb-b-4424	rs6561715	A	T	0.630636	Sleep duration || id:ukb-b-4424	TRUE	reported	igd	NA	7.53814e-05	460099	34.6854
3.89996e-09	74961196	3	460099	0.00189404	-0.0111549	ukb-b-4424	rs9810474	T	C	0.232184	Sleep duration || id:ukb-b-4424	TRUE	reported	igd	NA	7.53826e-05	460099	34.6859
3.79997e-09	55823890	3	460099	0.00368137	-0.0216874	ukb-b-4424	rs76258078	G	A	0.049994	Sleep duration || id:ukb-b-4424	TRUE	reported	igd	NA	7.54248e-05	460099	34.7053
3.59998e-09	45575354	17	460099	0.00160094	-0.00944768	ukb-b-4424	rs9903898	T	C	0.488883	Sleep duration || id:ukb-b-4424	TRUE	reported	igd	NA	7.56864e-05	460099	34.8257
3.29997e-09	39077058	22	460099	0.00229721	-0.0135938	ukb-b-4424	rs9611007	T	C	0.141673	Sleep duration || id:ukb-b-4424	TRUE	reported	igd	NA	7.61023e-05	460099	35.0171
3.09999e-09	14043662	8	460099	0.00168824	0.0100011	ukb-b-4424	rs7016314	C	T	0.655927	Sleep duration || id:ukb-b-4424	TRUE	reported	igd	NA	7.62684e-05	460099	35.0935
2.5e-09	40382712	2	460099	0.00219716	-0.0130999	ukb-b-4424	rs374153	T	C	0.842567	Sleep duration || id:ukb-b-4424	TRUE	reported	igd	NA	7.72555e-05	460099	35.5478
2.19999e-09	113293596	11	460099	0.00163853	-0.00979722	ukb-b-4424	rs2734831	G	T	0.606881	Sleep duration || id:ukb-b-4424	TRUE	reported	igd	NA	7.76987e-05	460099	35.7517
1.89998e-09	147583187	2	460099	0.00169075	0.0101569	ukb-b-4424	rs35662245	A	T	0.338713	Sleep duration || id:ukb-b-4424	TRUE	reported	igd	NA	7.84296e-05	460099	36.0881
1.6e-09	178539272	3	460099	0.00163116	-0.00983781	ukb-b-4424	rs6783516	T	G	0.583817	Sleep duration || id:ukb-b-4424	TRUE	reported	igd	NA	7.90533e-05	460099	36.3751
1.09999e-09	31555056	1	460099	0.00163399	-0.0099657	ukb-b-4424	rs7517981	C	T	0.601498	Sleep duration || id:ukb-b-4424	TRUE	reported	igd	NA	8.08411e-05	460099	37.1978
9.09997e-10	18327896	4	460099	0.00160143	-0.00980706	ukb-b-4424	rs2192528	G	A	0.522493	Sleep duration || id:ukb-b-4424	TRUE	reported	igd	NA	8.15036e-05	460099	37.5026
5e-10	23909538	16	460099	0.00176035	0.0109493	ukb-b-4424	rs11643715	G	C	0.292625	Sleep duration || id:ukb-b-4424	TRUE	reported	igd	NA	8.40792e-05	460099	38.6879
4.09996e-10	107564459	3	460099	0.00162466	-0.0101517	ukb-b-4424	rs7644809	C	T	0.576033	Sleep duration || id:ukb-b-4424	TRUE	reported	igd	NA	8.48528e-05	460099	39.0438
4.09996e-10	7249696	5	460099	0.00170288	-0.0106435	ukb-b-4424	rs12518468	C	T	0.328685	Sleep duration || id:ukb-b-4424	TRUE	reported	igd	NA	8.49013e-05	460099	39.0662
3.50002e-10	101520886	11	460099	0.0025174	-0.0158002	ukb-b-4424	rs1939455	T	G	0.120291	Sleep duration || id:ukb-b-4424	TRUE	reported	igd	NA	8.56119e-05	460099	39.3932
3.09999e-10	132568255	7	460099	0.00186248	-0.0117257	ukb-b-4424	rs11982852	T	C	0.243858	Sleep duration || id:ukb-b-4424	TRUE	reported	igd	NA	8.61405e-05	460099	39.6364
1.7e-10	166945635	2	460099	0.00184758	0.011796	ukb-b-4424	rs1972712	C	T	0.249455	Sleep duration || id:ukb-b-4424	TRUE	reported	igd	NA	8.85881e-05	460099	40.7627
1.5e-10	47406592	11	460099	0.00160373	-0.0102766	ukb-b-4424	rs11039216	T	C	0.532944	Sleep duration || id:ukb-b-4424	TRUE	reported	igd	NA	8.92377e-05	460099	41.0617
7.10068e-11	29829636	6	460099	0.00202652	-0.0132113	ukb-b-4424	rs1611719	A	G	0.209698	Sleep duration || id:ukb-b-4424	TRUE	reported	igd	NA	9.23634e-05	460099	42.5
4.19952e-11	10280228	8	460099	0.00160135	-0.0105656	ukb-b-4424	rs7831557	A	G	0.517438	Sleep duration || id:ukb-b-4424	TRUE	reported	igd	NA	9.46074e-05	460099	43.5327
3.80014e-11	11231513	17	460099	0.00168963	0.0111701	ukb-b-4424	rs11650677	A	G	0.339185	Sleep duration || id:ukb-b-4424	TRUE	reported	igd	NA	9.49818e-05	460099	43.705
2.70023e-11	117951150	12	460099	0.00163264	0.0108732	ukb-b-4424	rs4767550	G	A	0.413171	Sleep duration || id:ukb-b-4424	TRUE	reported	igd	NA	9.63924e-05	460099	44.3541
2.29985e-11	66470206	1	460099	0.00162062	-0.0108333	ukb-b-4424	rs2186122	T	A	0.559911	Sleep duration || id:ukb-b-4424	TRUE	reported	igd	NA	9.71108e-05	460099	44.6847
1.69981e-11	2107262	7	460099	0.00192625	0.0129633	ukb-b-4424	rs62444917	C	A	0.222315	Sleep duration || id:ukb-b-4424	TRUE	reported	igd	NA	9.84269e-05	460099	45.2904
1.69981e-11	9942123	19	460099	0.00162787	0.0109576	ukb-b-4424	rs34786000	T	G	0.553361	Sleep duration || id:ukb-b-4424	TRUE	reported	igd	NA	9.84689e-05	460099	45.3097
1.50003e-11	43769287	11	460099	0.00160279	0.010819	ukb-b-4424	rs7115856	C	A	0.461273	Sleep duration || id:ukb-b-4424	TRUE	reported	igd	NA	9.90213e-05	460099	45.5639
1.29987e-11	135874294	3	460099	0.00169722	0.0114805	ukb-b-4424	rs113021516	C	G	0.335898	Sleep duration || id:ukb-b-4424	TRUE	reported	igd	NA	9.94381e-05	460099	45.7557
1.10002e-11	78495761	14	460099	0.00294327	-0.019985	ukb-b-4424	rs11621908	T	C	0.082807	Sleep duration || id:ukb-b-4424	TRUE	reported	igd	NA	0.000100197	460099	46.105
8.30042e-12	53798622	16	460099	0.00161283	-0.0110198	ukb-b-4424	rs8047587	T	G	0.439514	Sleep duration || id:ukb-b-4424	TRUE	reported	igd	NA	0.000101456	460099	46.6842
6.09958e-12	98527951	1	460099	0.00179427	0.0123378	ukb-b-4424	rs12567114	A	G	0.276368	Sleep duration || id:ukb-b-4424	TRUE	reported	igd	NA	0.000102756	460099	47.2824
4.10015e-12	102313939	5	460099	0.00169707	0.0117662	ukb-b-4424	rs6889592	A	G	0.332608	Sleep duration || id:ukb-b-4424	TRUE	reported	igd	NA	0.000104467	460099	48.0699
3.80014e-12	53050058	18	460099	0.00182049	-0.012642	ukb-b-4424	rs1348047	T	G	0.267253	Sleep duration || id:ukb-b-4424	TRUE	reported	igd	NA	0.0001048	460099	48.2231
1.20005e-12	6540795	16	460099	0.00163585	0.0116218	ukb-b-4424	rs56367859	G	A	0.397585	Sleep duration || id:ukb-b-4424	TRUE	reported	igd	NA	0.000109689	460099	50.4731
6.4998e-13	28829882	11	460099	0.00162182	0.0116589	ukb-b-4424	rs1517572	C	A	0.581256	Sleep duration || id:ukb-b-4424	TRUE	reported	igd	NA	0.000112308	460099	51.6785
4.79954e-13	34731984	1	460099	0.00176031	-0.0127275	ukb-b-4424	rs915416	G	C	0.70906	Sleep duration || id:ukb-b-4424	TRUE	reported	igd	NA	0.000113608	460099	52.2767
1.20005e-13	114126432	7	460099	0.00181083	-0.0134358	ukb-b-4424	rs2079070	G	C	0.734582	Sleep duration || id:ukb-b-4424	TRUE	reported	igd	NA	0.000119638	460099	55.0518
8.4004e-14	47989799	15	460099	0.00179311	-0.0133838	ukb-b-4424	rs8038326	G	A	0.273169	Sleep duration || id:ukb-b-4424	TRUE	reported	igd	NA	0.000121072	460099	55.7115
7.59976e-14	56269892	16	460099	0.00161069	0.0120438	ukb-b-4424	rs9302680	A	G	0.439272	Sleep duration || id:ukb-b-4424	TRUE	reported	igd	NA	0.000121507	460099	55.9118
6.59933e-14	28584775	6	460099	0.00178155	-0.0133534	ukb-b-4424	rs34556183	G	A	0.279888	Sleep duration || id:ukb-b-4424	TRUE	reported	igd	NA	0.000122091	460099	56.1808
1.39991e-15	103188709	4	460099	0.00303933	-0.0242704	ukb-b-4424	rs13107325	T	C	0.074905	Sleep duration || id:ukb-b-4424	TRUE	reported	igd	NA	0.000138576	460099	63.7673
1.80011e-16	58871658	2	460099	0.00287424	0.0236649	ukb-b-4424	rs75539574	C	A	0.085774	Sleep duration || id:ukb-b-4424	TRUE	reported	igd	NA	0.000147316	460099	67.7896
1.69981e-19	58058069	2	460099	0.0016555	0.0149506	ukb-b-4424	rs2683630	G	C	0.629076	Sleep duration || id:ukb-b-4424	TRUE	reported	igd	NA	0.000177228	460099	81.5566
9.60064e-51	114089551	2	460099	0.00192922	0.0289035	ukb-b-4424	rs2863957	A	C	0.220537	Sleep duration || id:ukb-b-4424	TRUE	reported	igd	NA	0.000487614	460099	224.459
4.70002e-08	15091201	4	462341	0.00155238	-0.00848084	ukb-b-3957	rs2604551	G	T	0.640384	Sleeplessness / insomnia || id:ukb-b-3957	TRUE	reported	igd	NA	6.45495e-05	462341	29.8457
2.80001e-08	200955823	2	462341	0.00184485	-0.0102429	ukb-b-3957	rs12470989	G	A	0.203934	Sleeplessness / insomnia || id:ukb-b-3957	TRUE	reported	igd	NA	6.66706e-05	462341	30.8265
2.39999e-08	21297686	17	462341	0.00163869	-0.00915026	ukb-b-3957	rs9906181	G	A	0.687567	Sleeplessness / insomnia || id:ukb-b-3957	TRUE	reported	igd	NA	6.74347e-05	462341	31.1798
2.1e-08	91292200	4	462341	0.00149645	0.00838726	ukb-b-3957	rs1988337	G	A	0.552395	Sleeplessness / insomnia || id:ukb-b-3957	TRUE	reported	igd	NA	6.794e-05	462341	31.4135
1.79999e-08	64521829	10	462341	0.00149108	0.00839066	ukb-b-3957	rs224032	A	G	0.550358	Sleeplessness / insomnia || id:ukb-b-3957	TRUE	reported	igd	NA	6.84857e-05	462341	31.6658
1.2e-08	117702270	3	462341	0.00235299	0.013423	ukb-b-3957	rs705219	A	T	0.887373	Sleeplessness / insomnia || id:ukb-b-3957	TRUE	reported	igd	NA	7.0383e-05	462341	32.5431
1.09999e-08	65585990	11	462341	0.00288103	0.016478	ukb-b-3957	rs72924721	T	C	0.073137	Sleeplessness / insomnia || id:ukb-b-3957	TRUE	reported	igd	NA	7.07493e-05	462341	32.7125
1e-08	191288833	2	462341	0.00149214	-0.00854833	ukb-b-3957	rs4577309	G	A	0.533655	Sleeplessness / insomnia || id:ukb-b-3957	TRUE	reported	igd	NA	7.09826e-05	462341	32.8204
7.29995e-09	1848109	1	462341	0.00149047	-0.00862206	ukb-b-3957	rs2803296	C	G	0.543586	Sleeplessness / insomnia || id:ukb-b-3957	TRUE	reported	igd	NA	7.23742e-05	462341	33.4638
7.10003e-09	116425935	3	462341	0.00377648	-0.0218562	ukb-b-3957	rs9845387	A	C	0.040279	Sleeplessness / insomnia || id:ukb-b-3957	TRUE	reported	igd	NA	7.24408e-05	462341	33.4946
5.80003e-09	112642528	13	462341	0.00156447	0.00910814	ukb-b-3957	rs1547630	A	G	0.651513	Sleeplessness / insomnia || id:ukb-b-3957	TRUE	reported	igd	NA	7.33048e-05	462341	33.8942
2e-09	1070468	7	462341	0.00150428	-0.00902066	ukb-b-3957	rs6975972	G	A	0.578726	Sleeplessness / insomnia || id:ukb-b-3957	TRUE	reported	igd	NA	7.77723e-05	462341	35.96
1.7e-09	109855201	12	462341	0.0017167	0.0103356	ukb-b-3957	rs68094047	T	C	0.251267	Sleeplessness / insomnia || id:ukb-b-3957	TRUE	reported	igd	NA	7.83949e-05	462341	36.2479
1.40001e-09	57487814	12	462341	0.00163145	-0.00988248	ukb-b-3957	rs324017	C	A	0.705433	Sleeplessness / insomnia || id:ukb-b-3957	TRUE	reported	igd	NA	7.93578e-05	462341	36.6931
1.29999e-09	84721107	12	462341	0.00175313	0.0106361	ukb-b-3957	rs931221	A	T	0.236738	Sleeplessness / insomnia || id:ukb-b-3957	TRUE	reported	igd	NA	7.96052e-05	462341	36.8075
1.2e-09	37673953	19	462341	0.00153044	0.00930932	ukb-b-3957	rs56330606	G	A	0.378954	Sleeplessness / insomnia || id:ukb-b-3957	TRUE	reported	igd	NA	8.00217e-05	462341	37.0001
1.09999e-09	105330133	4	462341	0.00164946	0.0100437	ukb-b-3957	rs11097861	G	A	0.716256	Sleeplessness / insomnia || id:ukb-b-3957	TRUE	reported	igd	NA	8.01878e-05	462341	37.0769
9.49992e-10	104250278	10	462341	0.00162078	-0.0099161	ukb-b-3957	rs17709610	G	A	0.297979	Sleeplessness / insomnia || id:ukb-b-3957	TRUE	reported	igd	NA	8.09539e-05	462341	37.4312
7.69999e-10	147423012	2	462341	0.00156161	-0.00960596	ukb-b-3957	rs4572538	T	C	0.364055	Sleeplessness / insomnia || id:ukb-b-3957	TRUE	reported	igd	NA	8.18352e-05	462341	37.8387
3.79997e-10	10236559	8	462341	0.00207434	0.0129893	ukb-b-3957	rs17151854	T	G	0.15241	Sleeplessness / insomnia || id:ukb-b-3957	TRUE	reported	igd	NA	8.48036e-05	462341	39.2113
2.90001e-10	47441513	11	462341	0.00150271	-0.00947656	ukb-b-3957	rs10838708	A	G	0.45899	Sleeplessness / insomnia || id:ukb-b-3957	TRUE	reported	igd	NA	8.60108e-05	462341	39.7696
2.80001e-10	67804682	15	462341	0.00148509	0.00937342	ukb-b-3957	rs11635495	C	T	0.512179	Sleeplessness / insomnia || id:ukb-b-3957	TRUE	reported	igd	NA	8.61574e-05	462341	39.8374
2.1e-10	87678585	5	462341	0.00149107	0.00947493	ukb-b-3957	rs1430205	T	C	0.461507	Sleeplessness / insomnia || id:ukb-b-3957	TRUE	reported	igd	NA	8.73288e-05	462341	40.379
1.6e-10	59476179	16	462341	0.00150275	-0.00961678	ukb-b-3957	rs2062113	C	T	0.568257	Sleeplessness / insomnia || id:ukb-b-3957	TRUE	reported	igd	NA	8.85701e-05	462341	40.953
9.60064e-11	104680137	10	462341	0.00274996	-0.0178001	ukb-b-3957	rs2297787	A	T	0.080193	Sleeplessness / insomnia || id:ukb-b-3957	TRUE	reported	igd	NA	9.06134e-05	462341	41.8979
7.29962e-11	105400837	6	462341	0.00149134	0.00971363	ukb-b-3957	rs314280	G	A	0.547047	Sleeplessness / insomnia || id:ukb-b-3957	TRUE	reported	igd	NA	9.17507e-05	462341	42.4238
5.79963e-11	96202932	9	462341	0.00157854	-0.0103391	ukb-b-3957	rs11790060	C	T	0.330834	Sleeplessness / insomnia || id:ukb-b-3957	TRUE	reported	igd	NA	9.27798e-05	462341	42.8997
4.30031e-11	103889998	5	462341	0.00154996	0.0102216	ukb-b-3957	rs1592757	C	G	0.355788	Sleeplessness / insomnia || id:ukb-b-3957	TRUE	reported	igd	NA	9.40579e-05	462341	43.4907
2.70023e-11	114047542	7	462341	0.00150974	-0.0100553	ukb-b-3957	rs8180817	C	G	0.431016	Sleeplessness / insomnia || id:ukb-b-3957	TRUE	reported	igd	NA	9.59364e-05	462341	44.3594
1.80011e-11	74340336	15	462341	0.00175566	-0.011796	ukb-b-3957	rs4886860	C	G	0.767408	Sleeplessness / insomnia || id:ukb-b-3957	TRUE	reported	igd	NA	9.76306e-05	462341	45.1428
1.59993e-11	59832775	13	462341	0.00157858	-0.0106379	ukb-b-3957	rs9570080	C	T	0.344131	Sleeplessness / insomnia || id:ukb-b-3957	TRUE	reported	igd	NA	9.82145e-05	462341	45.4128
1.10002e-11	57842729	1	462341	0.00151022	-0.0102669	ukb-b-3957	rs6690017	G	T	0.408855	Sleeplessness / insomnia || id:ukb-b-3957	TRUE	reported	igd	NA	9.99526e-05	462341	46.2166
7.70016e-12	114103966	2	462341	0.00181352	-0.0124111	ukb-b-3957	rs56093896	A	C	0.214053	Sleeplessness / insomnia || id:ukb-b-3957	TRUE	reported	igd	NA	0.000101291	462341	46.8356
6.79986e-12	107190407	1	462341	0.00163048	0.0111868	ukb-b-3957	rs12049261	C	G	0.292534	Sleeplessness / insomnia || id:ukb-b-3957	TRUE	reported	igd	NA	0.000101807	462341	47.074
4.10015e-12	135486536	5	462341	0.00161138	0.0111716	ukb-b-3957	rs7711696	T	G	0.305042	Sleeplessness / insomnia || id:ukb-b-3957	TRUE	reported	igd	NA	0.000103951	462341	48.0656
1e-12	201793440	1	462341	0.00149103	0.0106284	ukb-b-3957	rs2644128	G	C	0.548279	Sleeplessness / insomnia || id:ukb-b-3957	TRUE	reported	igd	NA	0.000109889	462341	50.8116
8.9002e-13	50172397	3	462341	0.0016233	-0.0116018	ukb-b-3957	rs2014830	T	C	0.303519	Sleeplessness / insomnia || id:ukb-b-3957	TRUE	reported	igd	NA	0.00011047	462341	51.0803
5.60015e-13	58930167	2	462341	0.00205225	-0.0147948	ukb-b-3957	rs56365214	A	C	0.155781	Sleeplessness / insomnia || id:ukb-b-3957	TRUE	reported	igd	NA	0.000112395	462341	51.9706
4.79954e-14	53888526	13	462341	0.00154234	-0.011623	ukb-b-3957	rs6561715	A	T	0.630662	Sleeplessness / insomnia || id:ukb-b-3957	TRUE	reported	igd	NA	0.000122818	462341	56.7906
4.49987e-16	53057188	18	462341	0.00192518	0.0156393	ukb-b-3957	rs11152363	A	G	0.186319	Sleeplessness / insomnia || id:ukb-b-3957	TRUE	reported	igd	NA	0.000142715	462341	65.9921
1.29987e-16	43223292	17	462341	0.00159687	0.0132051	ukb-b-3957	rs9894577	A	G	0.3182	Sleeplessness / insomnia || id:ukb-b-3957	TRUE	reported	igd	NA	0.000147883	462341	68.3824
2.90001e-45	66750564	2	462341	0.00331329	0.0467802	ukb-b-3957	rs113851554	T	G	0.057291	Sleeplessness / insomnia || id:ukb-b-3957	TRUE	reported	igd	NA	0.00043098	462341	199.345
4.70002e-08	76627333	15	430438	0.00113809	0.00621477	ukb-b-17400	rs11855999	C	A	0.278688	Snoring || id:ukb-b-17400	TRUE	reported	igd	NA	6.92721e-05	430438	29.8193
3.40001e-08	147025368	3	430438	0.00117983	-0.00651407	ukb-b-17400	rs75563552	G	A	0.25014	Snoring || id:ukb-b-17400	TRUE	reported	igd	NA	7.08152e-05	430438	30.4836
3.2e-08	42537506	4	430438	0.00118992	-0.0065801	ukb-b-17400	rs4493577	A	G	0.241831	Snoring || id:ukb-b-17400	TRUE	reported	igd	NA	7.10379e-05	430438	30.5794
3.09999e-08	70011419	17	430438	0.00130319	-0.00721635	ukb-b-17400	rs12150290	C	A	0.19072	Snoring || id:ukb-b-17400	TRUE	reported	igd	NA	7.12328e-05	430438	30.6634
2.99999e-08	122653399	5	430438	0.00102961	0.00570558	ukb-b-17400	rs13156484	A	G	0.472138	Snoring || id:ukb-b-17400	TRUE	reported	igd	NA	7.13369e-05	430438	30.7082
2.90001e-08	28494350	16	430438	0.00102431	-0.00568185	ukb-b-17400	rs34838	G	A	0.446056	Snoring || id:ukb-b-17400	TRUE	reported	igd	NA	7.14788e-05	430438	30.7692
2.1e-08	33781959	12	430438	0.00103598	-0.005802	ukb-b-17400	rs10844665	A	C	0.413432	Snoring || id:ukb-b-17400	TRUE	reported	igd	NA	7.28639e-05	430438	31.3655
1.89998e-08	24022160	12	430438	0.00122565	-0.00689155	ukb-b-17400	rs10505911	A	C	0.221067	Snoring || id:ukb-b-17400	TRUE	reported	igd	NA	7.34447e-05	430438	31.6156
1.6e-08	29683737	14	430438	0.00110966	-0.00627427	ukb-b-17400	rs743122	C	T	0.301438	Snoring || id:ukb-b-17400	TRUE	reported	igd	NA	7.42687e-05	430438	31.9703
1.5e-08	111559742	13	430438	0.00107352	0.00607189	ukb-b-17400	rs9521988	A	G	0.340255	Snoring || id:ukb-b-17400	TRUE	reported	igd	NA	7.43167e-05	430438	31.991
1.29999e-08	128150784	9	430438	0.00108169	-0.00615143	ukb-b-17400	rs2648315	T	C	0.339503	Snoring || id:ukb-b-17400	TRUE	reported	igd	NA	7.51286e-05	430438	32.3405
9.59997e-09	60960310	18	430438	0.00281582	-0.0161584	ukb-b-17400	rs4987719	T	C	0.033829	Snoring || id:ukb-b-17400	TRUE	reported	igd	NA	7.64971e-05	430438	32.9296
7.69999e-09	7455707	17	430438	0.00112489	-0.00649558	ukb-b-17400	rs78608249	T	C	0.290033	Snoring || id:ukb-b-17400	TRUE	reported	igd	NA	7.74593e-05	430438	33.3439
5.80003e-09	94009049	3	430438	0.00104253	0.00607001	ukb-b-17400	rs1609721	C	T	0.397365	Snoring || id:ukb-b-17400	TRUE	reported	igd	NA	7.87515e-05	430438	33.9002
4.60002e-09	55347828	20	430438	0.00117785	-0.00690463	ukb-b-17400	rs6099273	T	C	0.251056	Snoring || id:ukb-b-17400	TRUE	reported	igd	NA	7.98284e-05	430438	34.3638
4.09996e-09	92601909	11	430438	0.00105364	-0.00619444	ukb-b-17400	rs10765567	T	A	0.373316	Snoring || id:ukb-b-17400	TRUE	reported	igd	NA	8.02927e-05	430438	34.5637
4e-09	100827834	6	430438	0.00121706	-0.00716287	ukb-b-17400	rs17060460	G	A	0.225976	Snoring || id:ukb-b-17400	TRUE	reported	igd	NA	8.04649e-05	430438	34.6378
3.50002e-09	46248994	17	430438	0.00102978	0.00608356	ukb-b-17400	rs12603115	T	C	0.576378	Snoring || id:ukb-b-17400	TRUE	reported	igd	NA	8.10742e-05	430438	34.9001
1.79999e-09	97475396	9	430438	0.00104112	-0.00626651	ukb-b-17400	rs4744369	A	T	0.585805	Snoring || id:ukb-b-17400	TRUE	reported	igd	NA	8.41598e-05	430438	36.2285
1.7e-09	50820336	1	430438	0.00105657	-0.00636899	ukb-b-17400	rs11205713	C	T	0.434636	Snoring || id:ukb-b-17400	TRUE	reported	igd	NA	8.44111e-05	430438	36.3366
1e-09	77615539	3	430438	0.00102521	0.00626374	ukb-b-17400	rs1374895	T	C	0.547329	Snoring || id:ukb-b-17400	TRUE	reported	igd	NA	8.67153e-05	430438	37.3286
9.20005e-10	127382155	7	430438	0.0010752	-0.00658396	ukb-b-17400	rs17151229	C	G	0.339716	Snoring || id:ukb-b-17400	TRUE	reported	igd	NA	8.71063e-05	430438	37.4969
7.29995e-10	88861590	11	430438	0.00107036	0.00659353	ukb-b-17400	rs11018488	T	A	0.373764	Snoring || id:ukb-b-17400	TRUE	reported	igd	NA	8.81514e-05	430438	37.9469
6.69993e-10	54776955	17	430438	0.00102315	-0.00631525	ukb-b-17400	rs227727	T	A	0.456206	Snoring || id:ukb-b-17400	TRUE	reported	igd	NA	8.85025e-05	430438	38.098
3.40001e-10	32171579	19	430438	0.00173791	0.0109122	ukb-b-17400	rs73030263	C	T	0.095265	Snoring || id:ukb-b-17400	TRUE	reported	igd	NA	9.15844e-05	430438	39.4249
3.40001e-10	6635266	20	430438	0.00105284	-0.0066126	ukb-b-17400	rs6054427	A	G	0.620732	Snoring || id:ukb-b-17400	TRUE	reported	igd	NA	9.16371e-05	430438	39.4475
2.5e-10	31054607	16	430438	0.00105298	-0.00665949	ukb-b-17400	rs1108431	T	C	0.371682	Snoring || id:ukb-b-17400	TRUE	reported	igd	NA	9.29165e-05	430438	39.9983
2.19999e-10	134452597	5	430438	0.00108679	0.00689671	ukb-b-17400	rs4976269	A	G	0.328075	Snoring || id:ukb-b-17400	TRUE	reported	igd	NA	9.35499e-05	430438	40.271
1.7e-10	25408838	4	430438	0.00120863	0.00772261	ukb-b-17400	rs34811474	A	G	0.230887	Snoring || id:ukb-b-17400	TRUE	reported	igd	NA	9.484e-05	430438	40.8264
9.8992e-11	96878072	1	430438	0.00182515	-0.0118048	ukb-b-17400	rs12119849	A	G	0.08639	Snoring || id:ukb-b-17400	TRUE	reported	igd	NA	9.71783e-05	430438	41.8331
7.89951e-11	78234143	8	430438	0.00113318	-0.00736751	ukb-b-17400	rs4523230	T	A	0.716	Snoring || id:ukb-b-17400	TRUE	reported	igd	NA	9.81957e-05	430438	42.2711
7.8001e-11	40745860	13	430438	0.00102471	0.00666554	ukb-b-17400	rs12429765	G	A	0.491142	Snoring || id:ukb-b-17400	TRUE	reported	igd	NA	9.82918e-05	430438	42.3125
4.49987e-11	1985843	17	430438	0.00102443	0.00674754	ukb-b-17400	rs8069947	T	C	0.447092	Snoring || id:ukb-b-17400	TRUE	reported	igd	NA	0.00010078	430438	43.3837
2.99985e-11	53803187	16	430438	0.00103031	-0.00684996	ukb-b-17400	rs1558901	T	A	0.423472	Snoring || id:ukb-b-17400	TRUE	reported	igd	NA	0.00010268	430438	44.2018
1.69981e-11	43758898	17	430438	0.00118891	-0.00799688	ukb-b-17400	rs57222984	G	A	0.244101	Snoring || id:ukb-b-17400	TRUE	reported	igd	NA	0.000105097	430438	45.2421
1.59993e-11	27694241	11	430438	0.00130777	0.00881535	ukb-b-17400	rs2049045	C	G	0.186162	Snoring || id:ukb-b-17400	TRUE	reported	igd	NA	0.000105551	430438	45.4377
1.10002e-11	9060106	10	430438	0.00130278	0.00884562	ukb-b-17400	rs957349	A	T	0.812446	Snoring || id:ukb-b-17400	TRUE	reported	igd	NA	0.000107093	430438	46.1014
6.59933e-12	67930613	17	430438	0.00103396	-0.00709843	ukb-b-17400	rs180110	A	G	0.590745	Snoring || id:ukb-b-17400	TRUE	reported	igd	NA	0.000109487	430438	47.1321
1.80011e-12	71474355	8	430438	0.00104064	-0.00733607	ukb-b-17400	rs13251292	G	A	0.409231	Snoring || id:ukb-b-17400	TRUE	reported	igd	NA	0.000115443	430438	49.6965
7.29962e-13	99750520	14	430438	0.00104197	0.0074749	ukb-b-17400	rs2664303	T	C	0.421027	Snoring || id:ukb-b-17400	TRUE	reported	igd	NA	0.000119547	430438	51.4636
7.10068e-13	75003678	5	430438	0.00104229	0.00748041	ukb-b-17400	rs2307111	C	T	0.395033	Snoring || id:ukb-b-17400	TRUE	reported	igd	NA	0.00011965	430438	51.5079
3.69999e-15	157013035	2	430438	0.00149482	-0.0117556	ukb-b-17400	rs72902175	T	C	0.134226	Snoring || id:ukb-b-17400	TRUE	reported	igd	NA	0.000143662	430438	61.846
5.60015e-18	65795603	12	430438	0.00105892	0.0091493	ukb-b-17400	rs10878271	C	T	0.635767	Snoring || id:ukb-b-17400	TRUE	reported	igd	NA	0.000173407	430438	74.6534
5.00035e-18	51340315	13	430438	0.00102497	-0.00886843	ukb-b-17400	rs592333	G	A	0.443888	Snoring || id:ukb-b-17400	TRUE	reported	igd	NA	0.000173895	430438	74.8637
