# Supplementary material for: Causal Effects of Gut Microbiota on Sleep-Related Phenotypes: A Two-Sample Mendelian Randomization Study
Source: Clocks Sleep. 2023 Sep 12;5(3):566–80. doi: 10.3390/clockssleep5030037 (PMC10527580; doi:10.3390/clockssleep5030037)
Supplement: Supplementary file 1 [file clockssleep-05-00037-s001.zip › Table S9.csv]

Table S9 Result of MR estimates for the association between sleep-related phenotypes and gut microbiota
id.exposure	id.outcome	outcome	exposure	method	nsnp	b	se	pval	emi	l	u	95%CI
ukb-b-17400	ebi-a-GCST90017066	Gut microbiota abundance (genus Ruminococcus torques group id.14377) || id:ebi-a-GCST90017066	Snoring || id:ukb-b-17400	Inverse variance weighted (fixed effects)	34	0.148921979	0.283772316	0.599726475	1.160582436	0.665463319	2.024080897	1.161 (0.665, 2.024)
ukb-b-17400	ebi-a-GCST90017068	Gut microbiota abundance (genus Senegalimassilia id.11160) || id:ebi-a-GCST90017068	Snoring || id:ukb-b-17400	Inverse variance weighted (fixed effects)	34	0.201274548	0.451780099	0.655948042	1.222960487	0.504486375	2.964663524	1.223 (0.504, 2.965)
ukb-b-2772	ebi-a-GCST90016965	Gut microbiota abundance (genus Anaerofilum id.2053) || id:ebi-a-GCST90016965	Getting up in morning || id:ukb-b-2772	Inverse variance weighted (fixed effects)	64	-0.049184609	0.246570626	0.841891409	0.952005365	0.587156998	1.543563676	0.952 (0.587, 1.544)
ukb-b-3957	ebi-a-GCST90016922	Gut microbiota abundance (class Negativicutes id.2164) || id:ebi-a-GCST90016922	Sleeplessness / insomnia || id:ukb-b-3957	Inverse variance weighted (fixed effects)	32	0.31355083	0.189960944	0.098818885	1.368275011	0.942921146	1.985506968	1.368 (0.943, 1.986)
ukb-b-3957	ebi-a-GCST90017107	Gut microbiota abundance (order Selenomonadales id.2165) || id:ebi-a-GCST90017107	Sleeplessness / insomnia || id:ukb-b-3957	Inverse variance weighted (fixed effects)	32	0.31355083	0.189960944	0.098818885	1.368275011	0.942921146	1.985506968	1.368 (0.943, 1.986)
ukb-b-4424	ebi-a-GCST90016918	Gut microbiota abundance (class Lentisphaeria id.2250) || id:ebi-a-GCST90016918	Sleep duration || id:ukb-b-4424	Inverse variance weighted (fixed effects)	55	-0.121495515	0.267409968	0.649582866	0.885595026	0.524337849	1.495750403	0.886 (0.524, 1.496)
ukb-b-4424	ebi-a-GCST90016958	Gut microbiota abundance (family Victivallaceae id.2255) || id:ebi-a-GCST90016958	Sleep duration || id:ukb-b-4424	Inverse variance weighted (fixed effects)	55	-0.125870367	0.293708561	0.668246865	0.881729141	0.495821574	1.567996064	0.882 (0.496, 1.568)
ukb-b-4424	ebi-a-GCST90016969	Gut microbiota abundance (genus Barnesiella id.944) || id:ebi-a-GCST90016969	Sleep duration || id:ukb-b-4424	Inverse variance weighted (fixed effects)	56	0.261171718	0.152665062	0.087127318	1.298450613	0.96266307	1.751364571	1.298 (0.963, 1.751)
ukb-b-4424	ebi-a-GCST90017000	Gut microbiota abundance (genus Eubacterium hallii group id.11338) || id:ebi-a-GCST90017000	Sleep duration || id:ukb-b-4424	Inverse variance weighted (fixed effects)	56	-0.0809508	0.141848985	0.568214566	0.922239065	0.698391944	1.217833195	0.922 (0.698, 1.218)
ukb-b-4424	ebi-a-GCST90017026	Gut microbiota abundance (genus Lachnospiraceae UCG004 id.11324) || id:ebi-a-GCST90017026	Sleep duration || id:ukb-b-4424	Inverse variance weighted (fixed effects)	56	0.064324677	0.151921332	0.671997757	1.06643859	0.791804204	1.436328906	1.066 (0.792, 1.436)
ukb-b-4424	ebi-a-GCST90017034	Gut microbiota abundance (genus Odoribacter id.952) || id:ebi-a-GCST90017034	Sleep duration || id:ukb-b-4424	Inverse variance weighted (fixed effects)	56	0.208927095	0.150308889	0.164533443	1.232355151	0.917889445	1.654555706	1.232 (0.918, 1.655)
ukb-b-4424	ebi-a-GCST90017109	Gut microbiota abundance (order Victivallales id.2254) || id:ebi-a-GCST90017109	Sleep duration || id:ukb-b-4424	Inverse variance weighted (fixed effects)	55	-0.121495515	0.267409968	0.649582866	0.885595026	0.524337849	1.495750403	0.886 (0.524, 1.496)
ukb-b-4424	ebi-a-GCST90017115	Gut microbiota abundance (phylum Lentisphaerae id.2238) || id:ebi-a-GCST90017115	Sleep duration || id:ukb-b-4424	Inverse variance weighted (fixed effects)	55	-0.122835122	0.2672686	0.645807459	0.88440947	0.523781022	1.493334194	0.884 (0.524, 1.493)
ukb-b-4956	ebi-a-GCST90016936	Gut microbiota abundance (family Enterobacteriaceae id.3469) || id:ebi-a-GCST90016936	Morning/evening person (chronotype) || id:ukb-b-4956	Inverse variance weighted (fixed effects)	131	-0.039072708	0.078493997	0.618639415	0.961680784	0.824547158	1.121621635	0.962 (0.825, 1.122)
ukb-b-4956	ebi-a-GCST90017098	Gut microbiota abundance (order Enterobacteriales id.3468) || id:ebi-a-GCST90017098	Morning/evening person (chronotype) || id:ukb-b-4956	Inverse variance weighted (fixed effects)	131	-0.039072708	0.078493997	0.618639415	0.961680784	0.824547158	1.121621635	0.962 (0.825, 1.122)
